# Supplementary material for: Crystal structures of 2-[(4,6-di­amino­pyrimidin-2-yl)sulfan­yl]-N-(2,4-di­methyl­phen­yl)acetamide and 2-[(4,6-di­amino­pyrimidin-2-yl)sulfan­yl]-N-(3-meth­oxy­phen­yl)acetamide
Source: Acta Crystallogr E Crystallogr Commun. 2017 Jun 13;73(Pt 7):996–1000. doi: 10.1107/S2056989017008143 (PMC5499277; doi:10.1107/S2056989017008143)
Supplement: Supplementary file 1 [file e-73-00996-sup1.cif]

##############################################################################
#                                                                            #
# This CIF contains the data in a paper accepted for publication in          #
# Acta Crystallographica Section E. It conforms to the requirements of       #
# Notes for Authors for Acta Crystallographica Section E, and has been       #
# peer reviewed under the auspices of the IUCr Commission on Journals.       #
#                                                                            #
# Full details of the Crystallographic Information File format               #
# are given in the paper "The Crystallographic Information File (CIF):       #
# a New Standard Archive File for Crystallography" by S. R. Hall, F. H.      #
# Allen and I. D. Brown [Acta Cryst. (1991), A47, 655-685].                  #
#                                                                            #
# The current version of the core CIF dictionary is obtainable from          #
# ftp://ftp.iucr.org/pub/cif_core.dic.                                       #
#                                                                            #
# Software is freely available for graphical display of the structure(s)     #
# in this CIF. For information consult the CIF software page                 #
# http://www.iucr.org/resources/cif/software.                                #
#                                                                            #
# This file may be used for bona fide research purposes within the           #
# scientific community so long as proper attribution is given to the journal # 
# article from which it was obtained.                                        #
#                                                                            #
##############################################################################
data_global
_audit_creation_method     SHELXL-2015
_journal_date_recd_electronic     2017-05-23
_journal_date_accepted     2017-06-01
_journal_name_full     'Acta Crystallographica, Section E'
_journal_year     2017
_journal_volume     73
_journal_issue      7
_journal_page_first     996
_journal_page_last     1000
_journal_paper_category     GO
_journal_paper_doi     10.1107/S2056989017008143
_journal_coeditor_code     SU5373
_publ_contact_author_name     'Devadasan Velmurugan'
_publ_contact_author_address
;  CAS in Crystallography and Biophysics
   University of madras
   Maraimalai campus(guindy campus)
   Chennai 600 025
   India
;
_publ_contact_author_email     shirai2011@gmail.com
_publ_contact_author_fax     '044 091 2499 3057'
_publ_contact_author_phone     '044 091 24484170'
_publ_section_title
;
Crystal structures of
2-[(4,6-diaminopyrimidin-2-yl)sulfanyl]-<i>N</i>-(2,4-dimethylphenyl)acetamide
and
2-[(4,6-diaminopyrimidin-2-yl)sulfanyl]-<i>N</i>-(3-methoxyphenyl)acetamide
;
loop_
    _publ_author_name
    _publ_author_address
    'Manisha Choudhury'
;
Centre of Advanced Study in Crystallography and Biophysics
University of Madras
Guindy Campus
Chennai 600 025
India
;
    'Vijayan Viswanathan'
;
Centre of Advanced Study in Crystallography and Biophysics
University of Madras
Guindy Campus
Chennai 600 025
India
;
    'Ajay Kumar Timiri'
;
Department of Pharmaceutical Science and Technology
Birla Institute of Technology
Mesta
Ranchi 835 215
Jharkhand
India
;
    'Barij Nayan Sinha'
;
Department of Pharmaceutical Science and Technology
Birla Institute of Technology
Mesta
Ranchi 835 215
Jharkhand
India
;
    'Venkatesan Jayaprakash'
;
Department of Pharmaceutical Science and Technology
Birla Institute of Technology
Mesta
Ranchi 835 215
Jharkhand
India
;
    'Devadasan Velmurugan'
;
Centre of Advanced Study in Crystallography and Biophysics
University of Madras
Guindy Campus
Chennai 600 025
India
;
_publ_section_synopsis
;
Two 2-[(4,6-diaminopyrimidin-2-yl)sulfanyl]acetamide derivatives have folded
conformations with the pyrimidine ring being inclined to the benzene ring by
58.64(8) and 78.33(9)\%.
;
data_I
_audit_creation_method     'SHELXL-2016/4'
_chemical_name_systematic
;
2-[(4,6-Diaminopyrimidin-2-yl)sulfanyl]-<i>N</i>-(2,4-dimethylphenyl)acetamide
;
_chemical_name_common     ?
_chemical_formula_moiety     'C14 H17 N5 O S'
_chemical_formula_sum     'C14 H17 N5 O S'
_chemical_formula_iupac     'C14 H17 N5 O S'
_chemical_formula_weight     303.38
_chemical_melting_point     ?
_shelx_space_group_comment
;
The symmetry employed for this shelxl refinement is uniquely defined
by the following loop, which should always be used as a source of
symmetry information in preference to the above space-group names.
They are only intended as comments.
;
_space_group_crystal_system     monoclinic
_space_group_name_H-M_alt     'P 21/c'
_space_group_name_Hall     '-P 2ybc'
loop_
    _space_group_symop_operation_xyz
    'x, y, z'
    '-x, y+1/2, -z+1/2'
    '-x, -y, -z'
    'x, -y-1/2, z-1/2'
_cell_length_a     23.7716(6)
_cell_length_b     7.0073(2)
_cell_length_c     9.0909(2)
_cell_angle_alpha     90
_cell_angle_beta     90.086(2)
_cell_angle_gamma     90
_cell_volume     1514.31(7)
_cell_formula_units_Z     4
_cell_measurement_reflns_used     3705
_cell_measurement_theta_min     1.713
_cell_measurement_theta_max     28.259
_cell_measurement_temperature     293(2)
_exptl_crystal_description     block
_exptl_crystal_colour     yellow
_exptl_crystal_size_max     0.240
_exptl_crystal_size_mid     0.180
_exptl_crystal_size_min     0.120
_exptl_crystal_density_diffrn     1.331
_exptl_crystal_density_meas     ?
_exptl_crystal_density_method     ?
_exptl_crystal_F_000     640
_exptl_absorpt_coefficient_mu     0.220
_exptl_absorpt_correction_type     multi-scan
_exptl_absorpt_process_details
;
(<i>SADABS</i>; Bruker, 2008)
;
_shelx_estimated_absorpt_T_min     0.949
_shelx_estimated_absorpt_T_max     0.974
_exptl_absorpt_correction_T_min     0.785
_exptl_absorpt_correction_T_max     0.854
_diffrn_ambient_temperature     293(2)
_diffrn_radiation_type     MoK\a
_diffrn_radiation_wavelength     0.71073
_diffrn_measurement_device_type     'Bruker SMART APEXII area-detector'
_diffrn_measurement_method     '\w and \f scans'
_diffrn_detector_area_resol_mean     ?
_diffrn_reflns_number     13879
_diffrn_reflns_av_R_equivalents     0.0220
_diffrn_reflns_theta_min     1.713
_diffrn_reflns_theta_max     28.259
_diffrn_reflns_theta_full     25.242
_diffrn_measured_fraction_theta_max     0.989
_diffrn_measured_fraction_theta_full     0.999
_diffrn_reflns_limit_h_min     -31
_diffrn_reflns_limit_h_max     31
_diffrn_reflns_limit_k_min     -8
_diffrn_reflns_limit_k_max     9
_diffrn_reflns_limit_l_min     -12
_diffrn_reflns_limit_l_max     11
_refine_special_details     ?
_reflns_number_total     3705
_reflns_number_gt     2750
_reflns_threshold_expression     'I > 2\s(I)'
_refine_ls_structure_factor_coef     Fsqd
_refine_ls_matrix_type     full
_refine_ls_R_factor_all     0.0580
_refine_ls_R_factor_gt     0.0399
_refine_ls_wR_factor_gt     0.1082
_refine_ls_wR_factor_ref     0.1193
_refine_ls_goodness_of_fit_ref     1.056
_refine_ls_restrained_S_all     1.056
_refine_ls_number_reflns     3705
_refine_ls_number_parameters     192
_refine_ls_number_restraints     0
_refine_ls_hydrogen_treatment     constr
_refine_ls_weighting_scheme     calc
_refine_ls_weighting_details
              'w=1/[\s^2^(Fo^2^)+(0.0584P)^2^+0.2187P] where P=(Fo^2^+2Fc^2^)/3'
_atom_sites_solution_hydrogens     geom
_atom_sites_solution_primary     direct
_atom_sites_solution_secondary     difmap
_refine_ls_shift/su_max     0.000
_refine_ls_shift/su_mean     0.000
_refine_diff_density_max     0.223
_refine_diff_density_min     -0.237
_refine_ls_extinction_method     none
_refine_ls_extinction_coef     .
loop_
    _atom_type_symbol
    _atom_type_description
    _atom_type_scat_dispersion_real
    _atom_type_scat_dispersion_imag
    _atom_type_scat_source
    'C' 'C' 0.0033 0.0016
                         'International Tables Vol C Tables 4.2.6.8 and 6.1.1.4'
    'H' 'H' 0.0000 0.0000
                         'International Tables Vol C Tables 4.2.6.8 and 6.1.1.4'
    'N' 'N' 0.0061 0.0033
                         'International Tables Vol C Tables 4.2.6.8 and 6.1.1.4'
    'O' 'O' 0.0106 0.0060
                         'International Tables Vol C Tables 4.2.6.8 and 6.1.1.4'
    'S' 'S' 0.1246 0.1234
                         'International Tables Vol C Tables 4.2.6.8 and 6.1.1.4'
_computing_data_collection
;
APEX2 (Bruker, 2008)
;
_computing_cell_refinement
;
SAINT (Bruker, 2008)
;
_computing_data_reduction
;
SAINT (Bruker, 2008)
;
_computing_structure_solution
;
SHELXS97 (Sheldrick, 2008)
;
_computing_structure_refinement
;
SHELXL2016 (Sheldrick, 2015)
;
_computing_molecular_graphics
;
ORTEP-3 for Windows (Farrugia, 2012)
;
_computing_publication_material
;
SHELXL2016 (Sheldrick, 2015) and PLATON (Spek, 2009)
;
loop_
    _atom_site_type_symbol
    _atom_site_label
    _atom_site_fract_x
    _atom_site_fract_y
    _atom_site_fract_z
    _atom_site_U_iso_or_equiv
    _atom_site_adp_type
    _atom_site_calc_flag
    _atom_site_occupancy
    _atom_site_disorder_assembly
    _atom_site_disorder_group
    S S1 0.13091(2) 0.71159(6) 0.94117(5) 0.05991(16) Uani d 1 . .
    N N4 0.15430(5) 1.00969(16) 0.76929(12) 0.0459(3) Uani d 1 . .
    N N3 0.06610(5) 0.99914(17) 0.89584(13) 0.0492(3) Uani d 1 . .
    C C4 0.11650(6) 0.9332(2) 0.85688(15) 0.0434(3) Uani d 1 . .
    O O1 0.25886(5) 0.58619(18) 1.04523(13) 0.0688(4) Uani d 1 . .
    C C6 0.24589(6) 0.6857(2) 0.94031(15) 0.0464(3) Uani d 1 . .
    N N2 0.17546(7) 1.2451(2) 0.60612(15) 0.0646(4) Uani d 1 . .
    H H2A 0.206833 1.186878 0.592034 0.078 Uiso calc 1 . .
    H H2B 0.168182 1.348669 0.559012 0.078 Uiso calc 1 . .
    N N5 0.27421(5) 0.84155(19) 0.89770(15) 0.0563(3) Uani d 1 . .
    H H5 0.261074 0.898941 0.821415 0.068 Uiso calc 1 . .
    C C1 0.13761(7) 1.1740(2) 0.70222(15) 0.0492(4) Uani d 1 . .
    C C3 0.05202(7) 1.1694(2) 0.83485(18) 0.0547(4) Uani d 1 . .
    C C2 0.08687(8) 1.2589(2) 0.73351(18) 0.0577(4) Uani d 1 . .
    H H2 0.076240 1.372376 0.688329 0.069 Uiso calc 1 . .
    C C13 0.30123(8) 1.2195(2) 0.8120(2) 0.0647(5) Uani d 1 . .
    H H13A 0.314436 1.348741 0.806118 0.097 Uiso calc 1 . .
    H H13B 0.262823 1.218807 0.844537 0.097 Uiso calc 1 . .
    H H13C 0.303624 1.160894 0.716785 0.097 Uiso calc 1 . .
    C C5 0.19468(6) 0.6392(2) 0.84913(17) 0.0503(4) Uani d 1 . .
    H H5A 0.193461 0.502920 0.830692 0.060 Uiso calc 1 . .
    H H5B 0.197259 0.703824 0.755023 0.060 Uiso calc 1 . .
    C C12 0.33675(7) 1.1105(3) 0.91894(17) 0.0562(4) Uani d 1 . .
    C C7 0.32294(7) 0.9247(3) 0.96134(18) 0.0565(4) Uani d 1 . .
    N N1 0.00214(7) 1.2404(2) 0.8769(2) 0.0826(5) Uani d 1 . .
    H H1A -0.018358 1.178344 0.938385 0.099 Uiso calc 1 . .
    H H1B -0.009323 1.347810 0.842366 0.099 Uiso calc 1 . .
    C C11 0.38453(8) 1.1920(3) 0.9800(2) 0.0705(5) Uani d 1 . .
    H H11 0.394129 1.315535 0.952417 0.085 Uiso calc 1 . .
    C C8 0.35657(8) 0.8271(3) 1.0617(2) 0.0766(6) Uani d 1 . .
    H H8 0.347527 0.703240 1.089668 0.092 Uiso calc 1 . .
    C C10 0.41862(8) 1.0979(4) 1.0800(2) 0.0808(6) Uani d 1 . .
    C C9 0.40379(8) 0.9168(4) 1.1195(3) 0.0893(7) Uani d 1 . .
    H H9 0.425969 0.851470 1.187178 0.107 Uiso calc 1 . .
    C C14 0.47024(9) 1.1953(5) 1.1442(3) 0.1146(10) Uani d 1 . .
    H H14A 0.475144 1.156141 1.244577 0.172 Uiso calc 1 . .
    H H14B 0.465342 1.331180 1.140249 0.172 Uiso calc 1 . .
    H H14C 0.502847 1.160063 1.088224 0.172 Uiso calc 1 . .
loop_
    _atom_site_aniso_label
    _atom_site_aniso_U_11
    _atom_site_aniso_U_22
    _atom_site_aniso_U_33
    _atom_site_aniso_U_12
    _atom_site_aniso_U_13
    _atom_site_aniso_U_23
    S1 0.0529(3) 0.0458(2) 0.0810(3) 0.00850(17) 0.00160(19) 0.01998(19)
    N4 0.0599(8) 0.0368(6) 0.0410(6) 0.0054(5) -0.0075(5) -0.0003(5)
    N3 0.0506(7) 0.0421(7) 0.0548(7) 0.0071(5) -0.0109(5) 0.0004(5)
    C4 0.0536(8) 0.0356(7) 0.0410(7) 0.0034(6) -0.0147(6) -0.0033(5)
    O1 0.0774(8) 0.0705(8) 0.0585(7) -0.0070(6) -0.0125(6) 0.0206(6)
    C6 0.0516(8) 0.0440(8) 0.0435(7) 0.0096(6) 0.0034(6) -0.0017(6)
    N2 0.0844(11) 0.0560(8) 0.0535(8) 0.0111(7) -0.0005(7) 0.0154(6)
    N5 0.0545(8) 0.0549(8) 0.0594(8) -0.0026(6) -0.0117(6) 0.0135(6)
    C1 0.0680(10) 0.0419(8) 0.0376(7) 0.0041(7) -0.0122(6) -0.0001(6)
    C3 0.0606(10) 0.0471(9) 0.0565(9) 0.0121(7) -0.0149(7) 0.0009(7)
    C2 0.0735(11) 0.0445(8) 0.0549(9) 0.0145(7) -0.0132(8) 0.0076(7)
    C13 0.0729(12) 0.0532(10) 0.0679(11) -0.0045(8) 0.0029(9) 0.0017(8)
    C5 0.0584(9) 0.0348(7) 0.0577(9) 0.0078(6) -0.0064(7) -0.0034(6)
    C12 0.0504(9) 0.0651(11) 0.0530(9) -0.0023(7) 0.0089(7) -0.0082(7)
    C7 0.0469(8) 0.0662(11) 0.0564(9) 0.0006(7) -0.0009(7) 0.0014(8)
    N1 0.0686(10) 0.0731(11) 0.1062(13) 0.0325(8) 0.0045(9) 0.0260(9)
    C11 0.0574(10) 0.0841(14) 0.0700(11) -0.0136(9) 0.0119(9) -0.0166(10)
    C8 0.0549(11) 0.0888(15) 0.0860(13) 0.0017(10) -0.0144(9) 0.0159(11)
    C10 0.0484(10) 0.1182(19) 0.0758(13) -0.0087(11) 0.0010(9) -0.0205(12)
    C9 0.0524(11) 0.127(2) 0.0887(15) 0.0051(12) -0.0168(10) 0.0071(14)
    C14 0.0601(13) 0.167(3) 0.117(2) -0.0246(15) -0.0090(12) -0.0338(19)
_geom_special_details
;
 All esds (except the esd in the dihedral angle between two l.s. planes)
 are estimated using the full covariance matrix.  The cell esds are taken
 into account individually in the estimation of esds in distances, angles
 and torsion angles; correlations between esds in cell parameters are only
 used when they are defined by crystal symmetry.  An approximate (isotropic)
 treatment of cell esds is used for estimating esds involving l.s. planes.
;
loop_
    _geom_bond_atom_site_label_1
    _geom_bond_atom_site_label_2
    _geom_bond_site_symmetry_2
    _geom_bond_distance
    _geom_bond_publ_flag
    S1 C4 . 1.7650(14) ?
    S1 C5 . 1.8053(16) ?
    N4 C4 . 1.3157(19) ?
    N4 C1 . 1.3616(18) ?
    N3 C4 . 1.3325(19) ?
    N3 C3 . 1.3577(19) ?
    O1 C6 . 1.2209(17) ?
    C6 N5 . 1.340(2) ?
    C6 C5 . 1.507(2) ?
    N2 C1 . 1.350(2) ?
    N2 H2A . 0.8600 ?
    N2 H2B . 0.8600 ?
    N5 C7 . 1.419(2) ?
    N5 H5 . 0.8600 ?
    C1 C2 . 1.375(2) ?
    C3 N1 . 1.342(2) ?
    C3 C2 . 1.389(2) ?
    C2 H2 . 0.9300 ?
    C13 C12 . 1.496(2) ?
    C13 H13A . 0.9600 ?
    C13 H13B . 0.9600 ?
    C13 H13C . 0.9600 ?
    C5 H5A . 0.9700 ?
    C5 H5B . 0.9700 ?
    C12 C11 . 1.386(2) ?
    C12 C7 . 1.397(3) ?
    C7 C8 . 1.391(2) ?
    N1 H1A . 0.8600 ?
    N1 H1B . 0.8600 ?
    C11 C10 . 1.384(3) ?
    C11 H11 . 0.9300 ?
    C8 C9 . 1.389(3) ?
    C8 H8 . 0.9300 ?
    C10 C9 . 1.365(3) ?
    C10 C14 . 1.520(3) ?
    C9 H9 . 0.9300 ?
    C14 H14A . 0.9600 ?
    C14 H14B . 0.9600 ?
    C14 H14C . 0.9600 ?
loop_
    _geom_angle_atom_site_label_1
    _geom_angle_atom_site_label_2
    _geom_angle_atom_site_label_3
    _geom_angle_site_symmetry_1
    _geom_angle_site_symmetry_3
    _geom_angle
    _geom_angle_publ_flag
    C4 S1 C5 . . 102.04(7) ?
    C4 N4 C1 . . 114.62(13) ?
    C4 N3 C3 . . 114.68(14) ?
    N4 C4 N3 . . 129.41(13) ?
    N4 C4 S1 . . 119.27(11) ?
    N3 C4 S1 . . 111.33(11) ?
    O1 C6 N5 . . 124.39(14) ?
    O1 C6 C5 . . 120.58(14) ?
    N5 C6 C5 . . 115.02(13) ?
    C1 N2 H2A . . 120.0 ?
    C1 N2 H2B . . 120.0 ?
    H2A N2 H2B . . 120.0 ?
    C6 N5 C7 . . 128.82(13) ?
    C6 N5 H5 . . 115.6 ?
    C7 N5 H5 . . 115.6 ?
    N2 C1 N4 . . 114.07(14) ?
    N2 C1 C2 . . 124.03(14) ?
    N4 C1 C2 . . 121.90(15) ?
    N1 C3 N3 . . 115.25(16) ?
    N1 C3 C2 . . 123.37(15) ?
    N3 C3 C2 . . 121.35(15) ?
    C1 C2 C3 . . 117.79(14) ?
    C1 C2 H2 . . 121.1 ?
    C3 C2 H2 . . 121.1 ?
    C12 C13 H13A . . 109.5 ?
    C12 C13 H13B . . 109.5 ?
    H13A C13 H13B . . 109.5 ?
    C12 C13 H13C . . 109.5 ?
    H13A C13 H13C . . 109.5 ?
    H13B C13 H13C . . 109.5 ?
    C6 C5 S1 . . 111.24(10) ?
    C6 C5 H5A . . 109.4 ?
    S1 C5 H5A . . 109.4 ?
    C6 C5 H5B . . 109.4 ?
    S1 C5 H5B . . 109.4 ?
    H5A C5 H5B . . 108.0 ?
    C11 C12 C7 . . 117.76(17) ?
    C11 C12 C13 . . 120.75(17) ?
    C7 C12 C13 . . 121.48(15) ?
    C8 C7 C12 . . 120.26(16) ?
    C8 C7 N5 . . 122.22(17) ?
    C12 C7 N5 . . 117.53(14) ?
    C3 N1 H1A . . 120.0 ?
    C3 N1 H1B . . 120.0 ?
    H1A N1 H1B . . 120.0 ?
    C10 C11 C12 . . 123.1(2) ?
    C10 C11 H11 . . 118.5 ?
    C12 C11 H11 . . 118.5 ?
    C9 C8 C7 . . 119.3(2) ?
    C9 C8 H8 . . 120.4 ?
    C7 C8 H8 . . 120.4 ?
    C9 C10 C11 . . 117.66(18) ?
    C9 C10 C14 . . 121.7(2) ?
    C11 C10 C14 . . 120.7(2) ?
    C10 C9 C8 . . 122.0(2) ?
    C10 C9 H9 . . 119.0 ?
    C8 C9 H9 . . 119.0 ?
    C10 C14 H14A . . 109.5 ?
    C10 C14 H14B . . 109.5 ?
    H14A C14 H14B . . 109.5 ?
    C10 C14 H14C . . 109.5 ?
    H14A C14 H14C . . 109.5 ?
    H14B C14 H14C . . 109.5 ?
loop_
    _geom_torsion_atom_site_label_1
    _geom_torsion_atom_site_label_2
    _geom_torsion_atom_site_label_3
    _geom_torsion_atom_site_label_4
    _geom_torsion_site_symmetry_1
    _geom_torsion_site_symmetry_2
    _geom_torsion_site_symmetry_3
    _geom_torsion_site_symmetry_4
    _geom_torsion
    _geom_torsion_publ_flag
    C1 N4 C4 N3 . . . . -4.6(2) ?
    C1 N4 C4 S1 . . . . 175.79(10) ?
    C3 N3 C4 N4 . . . . 0.5(2) ?
    C3 N3 C4 S1 . . . . -179.87(10) ?
    C5 S1 C4 N4 . . . . -8.96(12) ?
    C5 S1 C4 N3 . . . . 171.36(10) ?
    O1 C6 N5 C7 . . . . -0.7(3) ?
    C5 C6 N5 C7 . . . . 178.66(15) ?
    C4 N4 C1 N2 . . . . -176.34(12) ?
    C4 N4 C1 C2 . . . . 4.7(2) ?
    C4 N3 C3 N1 . . . . -177.94(14) ?
    C4 N3 C3 C2 . . . . 3.6(2) ?
    N2 C1 C2 C3 . . . . 179.97(15) ?
    N4 C1 C2 C3 . . . . -1.2(2) ?
    N1 C3 C2 C1 . . . . 178.45(16) ?
    N3 C3 C2 C1 . . . . -3.2(2) ?
    O1 C6 C5 S1 . . . . 77.43(16) ?
    N5 C6 C5 S1 . . . . -101.92(14) ?
    C4 S1 C5 C6 . . . . 98.12(11) ?
    C11 C12 C7 C8 . . . . 0.0(3) ?
    C13 C12 C7 C8 . . . . -179.62(17) ?
    C11 C12 C7 N5 . . . . -179.55(15) ?
    C13 C12 C7 N5 . . . . 0.8(2) ?
    C6 N5 C7 C8 . . . . 15.4(3) ?
    C6 N5 C7 C12 . . . . -165.04(15) ?
    C7 C12 C11 C10 . . . . -0.1(3) ?
    C13 C12 C11 C10 . . . . 179.58(17) ?
    C12 C7 C8 C9 . . . . 0.3(3) ?
    N5 C7 C8 C9 . . . . 179.83(18) ?
    C12 C11 C10 C9 . . . . -0.2(3) ?
    C12 C11 C10 C14 . . . . -179.48(19) ?
    C11 C10 C9 C8 . . . . 0.5(3) ?
    C14 C10 C9 C8 . . . . 179.8(2) ?
    C7 C8 C9 C10 . . . . -0.6(4) ?
loop_
    _geom_hbond_atom_site_label_D
    _geom_hbond_atom_site_label_H
    _geom_hbond_atom_site_label_A
    _geom_hbond_site_symmetry_A
    _geom_hbond_distance_DH
    _geom_hbond_distance_HA
    _geom_hbond_distance_DA
    _geom_hbond_angle_DHA
    C8 H8 O1 . 0.93 2.30 2.87520(10)
                                   120
    N1 H1A N3 3_577 0.86 2.26 3.11870(10)
                                        175
    N2 H2A O1 4_575 0.86 2.32 3.10320(10)
                                        152
    N5 H5 O1 4_575 0.86 2.51 3.26400(10)
                                       146
    C13 H13C O1 4_575 0.96 2.56 3.38800(10)
                                          144
    N2 H2B Cg1 4_574 0.86 2.88 3.48510(10)
                                         130
_shelx_hkl_file
;
   0   0  -1    0.10    0.02
   0   0   1    0.08    0.02
   0   0   1    0.09    0.02
   0   0  -1    0.09    0.02
   0   0  -1    0.03    0.01
   0   0  -2  156.63    3.52
   0   0  -2  173.43    3.57
   0   0   2  169.60    3.53
   0   0  -2  167.32    3.53
   0   0   3    0.02    0.04
   0   0  -3    0.03    0.04
   0   0  -3    0.02    0.05
   0   0   3   -0.02    0.03
   0   0  -4  102.46    2.29
   0   0   4  104.81    2.30
   0   0  -4  106.12    2.33
   0   0   5   -0.02    0.05
   0   0  -5    0.02    0.08
   0   0  -5   -0.02    0.05
   0   0  -6   49.18    1.24
   0   0   6   49.16    1.22
   0   0  -6   48.82    1.21
   0   0  -7    0.03    0.08
   0   0  -7   -0.07    0.10
   0   0   7   -0.07    0.07
   0   0  -8    6.19    0.33
   0   0   8    5.24    0.31
   0   0  -8    6.17    0.36
   0   0  -9   -0.23    0.12
   0   0   9   -0.04    0.10
   0   0 -10    1.81    0.25
   0   0 -11    0.00    0.16
   0   0 -12    0.04    0.20
   0   1   0    0.42    0.04
   0   1   0    0.37    0.03
   0   1   0    0.34    0.03
   0  -1   0    0.49    0.04
   0  -1   0    0.40    0.03
   0   1   1  267.83    5.90
   0   1  -1  283.53    5.82
   0   1  -1  271.38    5.82
   0  -1   1  278.20    5.82
   0  -1  -1  284.01    5.88
   0   1  -2  135.71    2.96
   0   1   2  137.10    2.96
   0   1  -2  143.38    2.96
   0   1  -2  141.07    2.98
   0  -1  -2  136.66    2.99
   0  -1   2  141.14    2.96
   0  -1   2  138.29    2.96
   0  -1  -2  138.47    2.96
   0   1   3   60.89    1.38
   0   1   3   63.27    1.39
   0   1  -3   60.62    1.39
   0   1  -3   62.73    1.40
   0  -1  -3   61.92    1.41
   0  -1   3   62.14    1.39
   0  -1  -3   61.35    1.38
   0   1   4   34.34    0.85
   0   1  -4   34.80    0.85
   0   1  -4   35.29    0.86
   0  -1   4   34.21    0.85
   0  -1  -4   33.94    0.85
   0  -1  -4   34.88    0.87
   0   1  -5   16.70    0.52
   0   1   5   16.90    0.51
   0   1  -5   17.13    0.51
   0  -1  -5   17.28    0.53
   0  -1  -5   17.61    0.51
   0  -1   5   16.95    0.51
   0   1  -6    1.87    0.18
   0   1  -6    2.35    0.18
   0   1   6    2.13    0.17
   0  -1  -6    2.14    0.17
   0  -1  -6    2.29    0.20
   0  -1   6    2.07    0.18
   0   1  -7    0.24    0.10
   0   1   7    0.11    0.09
   0   1  -7    0.18    0.12
   0  -1  -7    0.11    0.09
   0  -1  -7    0.26    0.13
   0  -1   7    0.23    0.10
   0   1   8    2.36    0.22
   0   1  -8    2.61    0.24
   0   1  -8    2.36    0.22
   0  -1  -8    2.78    0.24
   0  -1  -8    2.65    0.26
   0  -1   8    2.52    0.22
   0   1  -9    3.97    0.33
   0   1   9    3.49    0.29
   0  -1  -9    3.98    0.31
   0  -1   9    3.70    0.28
   0   1 -10    0.34    0.19
   0  -1 -10    0.41    0.19
   0   1 -11    0.03    0.17
   0  -1 -11    0.00    0.17
   0   1 -12    0.24    0.22
   0  -1 -12    0.12    0.19
   0   2   0  669.86   13.62
   0   2   0  648.07   13.99
   0   2   0  626.36   13.66
   0  -2   0  647.66   13.72
   0  -2   0  629.02   13.63
   0   2   1   58.20    1.29
   0   2  -1   56.17    1.29
   0   2   1   56.42    1.32
   0   2   1   55.75    1.28
   0   2  -1   57.84    1.30
   0   2  -1   59.94    1.30
   0   2  -1   59.33    1.27
   0  -2   1   58.24    1.30
   0  -2   1   57.41    1.26
   0  -2  -1   58.98    1.28
   0   2  -2   12.14    0.35
   0   2   2   12.01    0.34
   0   2  -2   12.70    0.33
   0  -2  -2   12.62    0.35
   0  -2   2   12.25    0.36
   0   2  -3    0.17    0.05
   0   2  -3    0.06    0.05
   0   2   3    0.01    0.04
   0  -2  -3    0.00    0.04
   0  -2  -3    0.04    0.06
   0  -2   3    0.01    0.04
   0   2   4    3.11    0.17
   0   2  -4    3.13    0.18
   0   2  -4    2.49    0.16
   0  -2  -4    2.57    0.19
   0  -2  -4    3.05    0.17
   0  -2   4    2.75    0.17
   0   2   5   -0.04    0.05
   0   2  -5   -0.04    0.06
   0   2  -5   -0.03    0.07
   0  -2   5    0.13    0.07
   0  -2  -5   -0.09    0.06
   0  -2  -5    0.01    0.08
   0   2  -6    0.80    0.13
   0   2  -6    0.62    0.13
   0   2   6    0.97    0.13
   0  -2   6    0.78    0.12
   0  -2  -6    0.53    0.11
   0  -2  -6    0.63    0.14
   0   2  -7    1.17    0.18
   0   2   7    1.09    0.15
   0   2  -7    0.94    0.16
   0  -2  -7    1.23    0.16
   0  -2  -7    1.32    0.18
   0  -2   7    1.18    0.16
   0   2   8    6.39    0.35
   0   2  -8    6.67    0.36
   0   2  -8    6.90    0.38
   0  -2   8    6.41    0.36
   0  -2  -8    6.41    0.37
   0   2  -9    2.46    0.27
   0   2   9    2.19    0.24
   0  -2  -9    2.56    0.28
   0   2 -10   -0.21    0.15
   0  -2 -10   -0.09    0.16
   0   2 -11    0.39    0.20
   0  -2 -11    0.22    0.20
   0   3   0    0.01    0.04
   0   3   0    0.07    0.06
   0  -3   0    0.02    0.04
   0  -3   0    0.10    0.06
   0   3  -1    7.71    0.27
   0   3  -1    7.78    0.26
   0   3   1    7.38    0.26
   0   3   1    7.61    0.27
   0  -3   1    7.80    0.23
   0  -3   1    7.39    0.27
   0  -3  -1    7.67    0.24
   0   3  -2    4.62    0.21
   0   3   2    4.74    0.20
   0   3  -2    4.75    0.18
   0   3   2    4.73    0.22
   0   3  -2    4.68    0.19
   0  -3  -2    4.80    0.20
   0  -3   2    4.73    0.21
   0   3  -3    0.14    0.06
   0   3   3    0.22    0.07
   0   3  -3    0.24    0.07
   0  -3  -3    0.08    0.08
   0  -3   3    0.25    0.07
   0   3   4   47.28    1.15
   0   3  -4   47.25    1.16
   0  -3   4   48.67    1.17
   0  -3  -4   47.32    1.16
   0  -3  -4   45.53    1.15
   0   3  -5    1.09    0.13
   0   3   5    0.76    0.12
   0   3  -5    0.81    0.12
   0  -3  -5    0.80    0.13
   0  -3   5    0.94    0.13
   0  -3  -5    0.89    0.15
   0   3  -6    8.82    0.38
   0   3  -6    8.55    0.37
   0   3   6    9.32    0.39
   0  -3  -6    9.30    0.39
   0  -3   6    8.86    0.38
   0  -3  -6    9.52    0.41
   0   3  -7   11.60    0.47
   0   3   7   12.00    0.48
   0   3  -7   12.17    0.47
   0  -3  -7   12.32    0.49
   0  -3  -7   11.81    0.50
   0  -3   7   11.18    0.47
   0   3   8    2.26    0.22
   0   3  -8    2.32    0.24
   0   3  -8    2.08    0.23
   0  -3   8    2.14    0.23
   0  -3  -8    1.95    0.23
   0   3   9    0.00    0.13
   0   3  -9    0.01    0.15
   0  -3  -9   -0.19    0.14
   0   3 -10   -0.28    0.14
   0  -3 -10    0.04    0.18
   0   3 -11    1.08    0.25
   0  -3 -11    0.81    0.25
   0   4   0   20.43    0.57
   0   4   0   20.22    0.58
   0  -4   0   20.81    0.52
   0  -4   0   21.23    0.60
   0   4   1   64.68    1.54
   0   4  -1   64.84    1.51
   0   4  -1   63.07    1.51
   0   4   1   66.19    1.51
   0  -4  -1   65.90    1.46
   0  -4   1   65.73    1.44
   0  -4   1   63.71    1.52
   0  -4  -1   63.73    1.52
   0   4   2    5.60    0.27
   0   4   2    5.55    0.25
   0   4  -2    5.38    0.26
   0   4  -2    5.88    0.24
   0   4  -2    5.83    0.21
   0  -4  -2    5.72    0.23
   0  -4   2    5.66    0.27
   0   4  -3   45.24    1.13
   0   4  -3   45.48    1.06
   0   4   3   44.98    1.17
   0   4   3   45.40    1.12
   0  -4  -3   45.08    1.10
   0  -4   3   44.15    1.14
   0   4  -4    3.50    0.20
   0   4  -4    3.67    0.24
   0   4   4    3.64    0.22
   0  -4  -4    4.08    0.24
   0  -4   4    3.81    0.24
   0   4   5   14.10    0.50
   0   4  -5   13.93    0.46
   0   4  -5   14.93    0.52
   0  -4   5   13.63    0.51
   0  -4  -5   14.37    0.51
   0  -4  -5   14.47    0.51
   0   4  -6    3.33    0.24
   0   4   6    3.74    0.26
   0   4  -6    4.29    0.30
   0  -4  -6    3.75    0.28
   0  -4  -6    4.24    0.28
   0  -4   6    4.36    0.29
   0   4  -7   19.98    0.69
   0   4  -7   18.89    0.64
   0   4   7   20.13    0.68
   0  -4  -7   19.27    0.68
   0  -4   7   19.70    0.69
   0   4  -8    2.18    0.23
   0   4   8    2.15    0.24
   0  -4  -8    2.11    0.24
   0   4  -9   -0.02    0.15
   0  -4  -9    0.05    0.17
   0   4 -10   -0.12    0.16
   0  -4 -10   -0.12    0.14
   0   5   0   -0.10    0.06
   0   5   0   -0.02    0.06
   0  -5   0    0.03    0.06
   0  -5   0    0.03    0.08
   0   5   1    9.47    0.36
   0   5  -1    9.59    0.30
   0   5  -1    9.05    0.34
   0   5   1    8.63    0.36
   0   5  -1    9.88    0.38
   0  -5  -1    9.13    0.31
   0  -5   1    9.58    0.30
   0  -5   1    9.46    0.38
   0   5  -2    0.06    0.06
   0   5  -2    0.04    0.08
   0   5   2   -0.03    0.10
   0   5   2    0.03    0.08
   0   5  -2    0.04    0.09
   0  -5   2    0.07    0.08
   0  -5  -2   -0.04    0.07
   0   5  -3    6.61    0.26
   0   5  -3    7.01    0.34
   0   5   3    6.96    0.32
   0   5   3    6.48    0.34
   0  -5  -3    6.31    0.29
   0  -5   3    6.30    0.32
   0   5   4    2.54    0.21
   0   5  -4    2.18    0.21
   0   5   4    2.79    0.25
   0   5  -4    2.28    0.18
   0  -5   4    2.46    0.22
   0  -5  -4    2.24    0.20
   0   5  -5    5.18    0.32
   0   5   5    5.02    0.30
   0   5   5    4.91    0.35
   0  -5   5    4.31    0.30
   0  -5  -5    5.23    0.31
   0   5   6    0.34    0.13
   0   5  -6    0.19    0.14
   0   5   6   -0.40    0.14
   0  -5  -6    0.30    0.15
   0   5   7    5.98    0.36
   0  -5  -7    6.06    0.37
   0  -5  -8    0.63    0.18
   0  -5  -9    2.04    0.28
   0  -5 -10    0.08    0.19
   0   6   0    0.84    0.14
   0   6   0    0.94    0.14
   0  -6   0    0.85    0.15
   0   6   1    3.58    0.25
   0   6   1    2.89    0.24
   0   6  -1    3.42    0.25
   0   6  -1    3.48    0.23
   0  -6   1    3.58    0.26
   0   6   2    4.33    0.28
   0   6  -2    3.79    0.26
   0   6   2    4.16    0.26
   0   6  -2    4.29    0.25
   0  -6  -2    4.08    0.23
   0  -6   2    4.05    0.28
   0   6   3    6.78    0.34
   0   6   3    6.25    0.35
   0   6  -3    6.59    0.35
   0  -6  -3    6.80    0.31
   0   6   4    0.17    0.12
   0   6  -4    0.24    0.14
   0   6   4    0.46    0.16
   0  -6  -4    0.41    0.12
   0   6   5   12.01    0.55
   0   6  -5   12.27    0.52
   0   6   5   11.70    0.50
   0  -6  -5   11.63    0.47
   0   6   6    0.19    0.15
   0   6   6    0.43    0.20
   0  -6  -6    0.15    0.14
   0   6   7    1.17    0.26
   0  -6  -7    1.28    0.22
   0   6   8    0.20    0.22
   0  -6  -8    0.11    0.18
   0   6   9    0.91    0.28
   0  -6  -9    0.93    0.23
   0   7   0   -0.11    0.10
   0   7   0    0.00    0.10
   0   7   1    6.73    0.35
   0   7  -1    6.74    0.37
   0   7   1    6.61    0.36
   0   7   2    1.65    0.21
   0   7   2    1.87    0.21
   0   7  -2    1.69    0.21
   0   7   3    5.15    0.34
   0   7   3    5.14    0.34
   0   7  -3    5.07    0.33
   0   7  -4    0.94    0.20
   0   7   4    1.60    0.23
   0   7   4    0.88    0.18
   0   7   5    2.32    0.28
   0   7   5    2.42    0.27
   0   7   6    0.34    0.19
   0   7   7    6.40    0.48
   0   7   8    0.31    0.24
   0   8   0   -0.01    0.14
   0   8   1   -0.04    0.13
   0   8   3    3.69    0.32
   0   8   4    0.40    0.18
   0   8   5    0.67    0.23
   0   8   6    0.38    0.22
   1   0 -12    0.20    0.21
   1   0 -11    0.20    0.18
   1   0 -10    0.13    0.17
  -1   0   9   -0.10    0.10
   1   0  -9   -0.06    0.12
  -1   0   8    0.85    0.15
   1   0  -8    0.69    0.14
   1   0  -8    0.90    0.19
   1   0  -7    0.03    0.09
  -1   0   7    0.01    0.07
   1   0  -7    0.16    0.12
   1   0  -6    7.87    0.33
   1   0  -6    8.19    0.35
  -1   0   6    8.29    0.33
  -1   0   5    0.01    0.05
   1   0  -5   -0.07    0.05
   1   0  -5   -0.03    0.07
   1   0  -4   20.09    0.54
  -1   0   4   20.20    0.54
   1   0  -4   20.25    0.56
   1   0  -3   -0.06    0.03
  -1   0   3    0.00    0.04
   1   0  -3   -0.04    0.03
   1   0  -3    0.07    0.05
   1   0  -2  757.26   15.50
   1   0  -2  713.07   15.49
   1   0  -2  736.68   15.65
  -1   0   2  719.86   15.50
   1   0  -1    0.47    0.03
   1   0  -1    0.45    0.03
  -1   0   1    0.44    0.03
   1   0   0    0.00    0.00
   1   0   0    0.00    0.00
  -1   0   0    0.00    0.00
  -1   0  -1    0.09    0.02
   1   0   1    0.01    0.01
  -1   0  -1    0.07    0.02
  -1   0  -1    0.05    0.02
   1   0   1    0.02    0.01
  -1   0  -2   11.67    0.31
  -1   0  -2   11.86    0.32
   1   0   2   12.17    0.31
  -1   0  -2   12.06    0.31
   1   0   2   12.20    0.31
   1   0   3    0.01    0.03
  -1   0  -3    0.05    0.05
   1   0   3    0.02    0.03
  -1   0  -3    0.00    0.03
  -1   0  -4    0.66    0.08
  -1   0  -4    0.24    0.08
   1   0   4    0.49    0.07
  -1   0  -5    0.05    0.07
   1   0   5    0.01    0.05
  -1   0  -5   -0.02    0.05
  -1   0  -6    0.14    0.11
  -1   0  -6   -0.05    0.07
   1   0   6    0.00    0.06
  -1   0  -7    0.03    0.08
   1   0   7    0.00    0.08
  -1   0  -7    0.14    0.11
  -1   0  -8    3.11    0.27
  -1   0  -8    3.46    0.25
   1   0   8    3.57    0.25
  -1   0  -9   -0.19    0.12
   1   0   9   -0.20    0.10
  -1   0 -10    0.80    0.20
  -1   0 -11    0.13    0.18
  -1   0 -12    0.98    0.25
   1   1 -12   -0.25    0.18
   1  -1 -12    0.63    0.25
   1   1 -11    0.63    0.21
   1  -1 -11    0.74    0.22
   1   1 -10    5.02    0.38
   1  -1 -10    4.30    0.34
   1   1  -9    0.13    0.16
  -1   1   9    0.04    0.11
   1  -1  -9    0.24    0.16
  -1   1   8    6.00    0.32
   1   1  -8    5.41    0.32
   1   1  -8    5.74    0.34
   1  -1  -8    5.70    0.32
   1  -1  -8    5.83    0.36
  -1  -1   8    5.73    0.32
  -1   1   7    1.60    0.16
   1   1  -7    1.42    0.17
   1   1  -7    1.65    0.19
   1  -1  -7    1.63    0.20
   1  -1  -7    1.57    0.17
  -1  -1   7    1.40    0.16
   1   1  -6    4.79    0.25
  -1   1   6    4.73    0.25
   1   1  -6    5.21    0.28
   1  -1  -6    4.90    0.25
   1  -1  -6    4.87    0.29
  -1  -1   6    4.97    0.25
   1   1  -5    8.80    0.33
   1   1  -5    8.26    0.32
  -1   1   5    8.75    0.32
  -1  -1   5    8.54    0.32
   1  -1  -5    8.53    0.32
   1  -1  -5    8.64    0.35
  -1   1   4   10.06    0.33
   1   1  -4   10.36    0.33
   1   1  -4   10.24    0.34
  -1  -1   4    9.98    0.33
   1  -1  -4   10.63    0.35
   1  -1  -4   10.65    0.33
   1   1  -3   24.64    0.60
   1   1  -3   23.20    0.60
   1   1  -3   24.99    0.61
  -1   1   3   23.55    0.60
  -1  -1   3   23.78    0.60
   1  -1  -3   23.84    0.60
   1  -1  -3   24.36    0.62
   1   1  -2  374.61    8.31
   1   1  -2  410.83    8.20
  -1   1   2  381.31    8.19
   1   1  -2  388.94    8.20
   1  -1  -2  390.96    8.28
  -1  -1   2  386.78    8.20
   1  -1  -2  400.86    8.19
   1  -1  -2  396.73    8.27
   1   1  -1  253.91    5.22
  -1   1   1  243.74    5.24
   1   1  -1  236.87    5.22
   1   1  -1  251.54    5.38
   1   1  -1  252.99    5.35
   1  -1  -1  250.43    5.21
  -1  -1   1  246.68    5.22
   1  -1  -1  251.74    5.26
  -1  -1   1  245.73    5.21
  -1   1   0   48.46    1.09
   1   1   0   49.25    1.06
   1   1   0   48.92    1.09
  -1   1   0   49.46    1.06
   1   1   0   48.37    1.06
   1  -1   0   49.49    1.06
  -1  -1   0   47.80    1.06
  -1  -1   0   47.46    1.06
   1  -1   0   47.82    1.06
  -1  -1   0   50.04    1.12
   1  -1   0   48.84    1.06
  -1   1  -1    6.05    0.17
   1   1   1    5.89    0.17
  -1   1  -1    6.25    0.18
  -1  -1  -1    6.22    0.18
   1  -1   1    6.41    0.18
  -1  -1  -1    6.27    0.18
   1  -1   1    6.26    0.18
   1  -1   1    6.53    0.18
   1   1   2  153.54    3.37
  -1   1  -2  158.18    3.40
  -1   1  -2  160.39    3.38
   1  -1   2  161.86    3.38
  -1  -1  -2  159.44    3.38
   1  -1   2  158.86    3.38
  -1  -1  -2  161.32    3.41
   1   1   3    8.73    0.27
  -1   1  -3    7.92    0.26
   1   1   3    9.32    0.27
  -1   1  -3    8.05    0.27
   1  -1   3    8.32    0.27
   1  -1   3    8.66    0.27
  -1  -1  -3    8.04    0.28
  -1  -1  -3    8.71    0.27
  -1   1  -4   48.47    1.12
  -1   1  -4   47.70    1.13
   1   1   4   46.91    1.12
  -1  -1  -4   46.95    1.11
   1  -1   4   47.20    1.12
  -1  -1  -4   46.71    1.13
   1   1   5   19.54    0.56
  -1   1  -5   19.71    0.57
  -1   1  -5   20.43    0.59
  -1  -1  -5   19.77    0.59
  -1  -1  -5   19.61    0.57
   1  -1   5   20.24    0.58
   1   1   6   52.14    1.29
  -1   1  -6   52.52    1.29
  -1   1  -6   51.73    1.31
  -1  -1  -6   54.28    1.30
   1  -1   6   51.66    1.29
  -1  -1  -6   53.11    1.33
  -1   1  -7    2.54    0.22
  -1   1  -7    2.43    0.20
   1   1   7    2.17    0.19
   1  -1   7    1.87    0.18
  -1  -1  -7    2.31    0.22
  -1  -1  -7    2.50    0.21
   1   1   8    0.85    0.15
  -1   1  -8    0.70    0.17
  -1   1  -8    0.93    0.16
  -1  -1  -8    0.57    0.16
   1  -1   8    0.74    0.14
  -1   1  -9    1.31    0.21
   1   1   9    1.66    0.20
  -1  -1  -9    0.90    0.20
   1  -1   9    1.22    0.18
  -1   1 -10    8.47    0.46
   1   1  10    8.30    0.45
  -1  -1 -10    7.93    0.47
  -1   1 -11   -0.11    0.17
  -1  -1 -11    0.06    0.17
  -1   1 -12   -0.35    0.17
  -1  -1 -12   -0.28    0.17
   1   2 -11    0.09    0.16
   1  -2 -11    0.01    0.20
   1   2 -10    0.17    0.17
   1  -2 -10    0.56    0.20
   1   2  -9    6.60    0.39
  -1   2   9    6.25    0.37
   1  -2  -9    6.63    0.41
  -1   2   8   13.35    0.52
   1   2  -8   12.96    0.52
   1   2  -8   13.64    0.52
  -1  -2   8   13.25    0.53
   1  -2  -8   12.43    0.53
   1  -2  -8   13.39    0.53
   1   2  -7   -0.02    0.09
  -1   2   7    0.05    0.08
   1   2  -7    0.09    0.12
   1  -2  -7   -0.01    0.08
  -1  -2   7   -0.18    0.08
   1  -2  -7    0.17    0.13
  -1   2   6   17.32    0.55
   1   2  -6   16.51    0.54
   1   2  -6   16.61    0.54
  -1  -2   6   16.43    0.54
   1  -2  -6   16.18    0.53
   1  -2  -6   16.61    0.57
   1   2  -5    0.31    0.09
  -1   2   5    0.38    0.09
   1   2  -5    0.38    0.09
   1  -2  -5    0.55    0.11
   1  -2  -5    0.31    0.09
  -1  -2   5    0.31    0.08
  -1   2   4   23.99    0.64
   1   2  -4   24.32    0.63
   1   2  -4   24.38    0.65
  -1  -2   4   22.22    0.64
   1  -2  -4   24.61    0.66
   1  -2  -4   24.23    0.64
  -1   2   3   20.50    0.55
   1   2  -3   20.66    0.55
   1  -2  -3   21.18    0.56
  -1  -2   3   19.82    0.55
   1  -2  -3   21.71    0.56
   1   2  -2    1.17    0.09
   1   2  -2    0.76    0.07
   1   2  -2    0.85    0.07
  -1   2   2    0.92    0.08
   1  -2  -2    0.89    0.09
  -1  -2   2    0.96    0.08
  -1   2   1  147.02    3.13
   1   2  -1  150.58    3.13
   1   2  -1  151.41    3.13
  -1   2   1  139.83    3.12
   1   2  -1  144.82    3.21
   1   2  -1  144.49    3.13
  -1  -2   1  148.12    3.13
   1  -2  -1  147.05    3.12
   1  -2  -1  146.71    3.14
  -1  -2   1  144.87    3.13
  -1   2   0   45.66    1.05
  -1   2   0   47.00    1.05
   1   2   0   46.58    1.07
  -1   2   0   46.78    1.06
   1   2   0   45.52    1.04
   1   2   0   47.31    1.05
  -1  -2   0   47.15    1.02
   1  -2   0   47.57    1.04
  -1  -2   0   45.42    1.05
   1  -2   0   45.14    1.05
   1  -2   0   47.16    1.05
   1   2   1    5.58    0.19
  -1   2  -1    5.55    0.20
  -1   2  -1    6.04    0.18
   1   2   1    5.84    0.21
   1   2   1    6.14    0.20
  -1   2  -1    5.90    0.18
   1  -2   1    5.53    0.18
   1  -2   1    5.69    0.20
   1  -2   1    5.69    0.20
  -1  -2  -1    5.62    0.18
  -1   2  -2    9.17    0.28
   1   2   2    8.71    0.27
   1  -2   2    9.06    0.29
  -1  -2  -2    9.42    0.28
  -1   2  -3    4.52    0.19
  -1   2  -3    4.66    0.19
   1   2   3    4.56    0.19
   1  -2   3    4.90    0.21
  -1  -2  -3    4.54    0.20
  -1  -2  -3    4.45    0.19
  -1   2  -4   20.93    0.59
  -1   2  -4   21.62    0.60
   1   2   4   22.72    0.60
  -1  -2  -4   21.07    0.61
   1  -2   4   21.95    0.60
  -1  -2  -4   21.37    0.59
   1   2   5    0.34    0.09
  -1   2  -5    0.52    0.10
  -1   2  -5    0.74    0.12
  -1  -2  -5    0.44    0.09
  -1  -2  -5    0.40    0.11
   1  -2   5    0.49    0.10
  -1   2  -6    1.41    0.15
   1   2   6    1.36    0.14
  -1   2  -6    1.41    0.16
  -1  -2  -6    1.52    0.17
   1  -2   6    1.44    0.16
  -1  -2  -6    1.46    0.15
   1   2   7    6.12    0.32
  -1   2  -7    6.38    0.33
  -1   2  -7    6.97    0.35
  -1  -2  -7    6.38    0.32
   1  -2   7    7.01    0.34
  -1  -2  -7    6.16    0.35
   1   2   8    1.02    0.16
  -1   2  -8    1.02    0.19
  -1   2  -8    0.97    0.17
   1  -2   8    1.00    0.17
  -1  -2  -8    0.91    0.19
  -1   2  -9    1.73    0.24
   1   2   9    2.17    0.23
   1  -2   9    1.80    0.22
  -1  -2  -9    1.81    0.25
  -1   2 -10    2.69    0.30
  -1  -2 -10    1.91    0.27
  -1   2 -11   -0.04    0.17
  -1  -2 -11    0.12    0.20
   1   3 -11    1.02    0.25
   1  -3 -11    1.05    0.26
   1   3 -10    0.11    0.17
   1  -3 -10   -0.13    0.15
   1   3  -9    0.60    0.18
   1  -3  -9    0.19    0.17
   1   3  -8    3.02    0.25
   1   3  -8    3.23    0.28
  -1   3   8    3.20    0.27
   1  -3  -8    3.14    0.28
   1   3  -7    7.05    0.36
  -1   3   7    6.59    0.35
   1   3  -7    6.39    0.34
   1  -3  -7    6.30    0.36
  -1  -3   7    6.11    0.34
   1  -3  -7    6.63    0.35
   1   3  -6    4.54    0.27
   1   3  -6    4.09    0.25
  -1   3   6    4.16    0.26
  -1  -3   6    3.74    0.25
   1  -3  -6    3.43    0.27
   1  -3  -6    3.81    0.24
   1   3  -5   25.93    0.75
   1   3  -5   26.04    0.72
  -1   3   5   27.28    0.75
   1  -3  -5   27.46    0.76
  -1  -3   5   26.43    0.76
   1  -3  -5   27.19    0.77
   1   3  -4   24.48    0.68
  -1   3   4   24.53    0.67
   1   3  -4   24.69    0.64
   1  -3  -4   23.29    0.67
   1  -3  -4   24.93    0.68
  -1  -3   4   23.91    0.68
  -1   3   3    7.99    0.29
   1   3  -3    8.19    0.30
   1   3  -3    7.67    0.26
  -1  -3   3    8.00    0.30
   1  -3  -3    7.71    0.29
   1   3  -2    0.89    0.07
  -1   3   2    0.75    0.09
   1   3  -2    0.79    0.09
   1   3  -2    0.80    0.09
   1  -3  -2    0.92    0.10
  -1  -3   2    0.92    0.10
   1   3  -1   54.97    1.28
  -1   3   1   55.57    1.29
   1   3  -1   57.73    1.28
   1   3  -1   55.62    1.21
   1   3  -1   53.59    1.26
  -1   3   1   54.84    1.27
   1  -3  -1   55.17    1.25
  -1  -3   1   53.77    1.21
  -1  -3   1   54.44    1.28
  -1   3   0   85.12    1.91
   1   3   0   83.78    1.88
   1   3   0   84.39    1.92
   1   3   0   88.64    1.89
  -1   3   0   83.50    1.88
   1  -3   0   86.25    1.89
  -1  -3   0   83.15    1.89
   1  -3   0   83.90    1.85
  -1  -3   0   83.95    1.83
   1   3   1  171.15    3.68
   1   3   1  178.78    3.70
  -1   3  -1  170.18    3.69
   1   3   1  172.99    3.80
  -1   3  -1  172.43    3.76
   1  -3   1  169.68    3.67
  -1  -3  -1  172.57    3.67
   1  -3   1  170.02    3.70
  -1  -3  -1  169.17    3.69
   1   3   2   10.39    0.34
  -1   3  -2   10.01    0.30
  -1   3  -2    9.83    0.33
   1   3   2    9.70    0.35
   1   3   2    9.91    0.32
  -1   3  -2   10.13    0.30
   1  -3   2   10.11    0.30
   1  -3   2    9.20    0.33
  -1  -3  -2    9.88    0.31
  -1   3  -3    6.02    0.25
   1   3   3    5.92    0.24
  -1  -3  -3    6.00    0.25
   1  -3   3    6.16    0.26
  -1   3  -4    3.84    0.22
   1   3   4    4.03    0.21
  -1   3  -4    3.24    0.19
  -1  -3  -4    3.55    0.20
  -1  -3  -4    3.15    0.22
   1  -3   4    3.50    0.21
   1   3   5    4.04    0.23
  -1   3  -5    3.58    0.22
  -1   3  -5    3.78    0.23
  -1  -3  -5    3.66    0.22
  -1  -3  -5    3.97    0.25
   1  -3   5    3.71    0.22
   1   3   6   44.26    1.16
  -1   3  -6   46.36    1.16
  -1   3  -6   44.73    1.17
  -1  -3  -6   44.41    1.18
   1  -3   6   46.42    1.19
  -1  -3  -6   43.99    1.16
  -1   3  -7    4.66    0.30
  -1   3  -7    4.82    0.30
   1   3   7    4.15    0.28
  -1  -3  -7    4.71    0.31
   1  -3   7    4.83    0.30
   1   3   8    0.76    0.16
  -1   3  -8    0.72    0.16
  -1  -3  -8    0.94    0.19
   1  -3   8    0.75    0.16
   1   3   9    3.33    0.29
  -1   3  -9    3.32    0.30
  -1  -3  -9    3.23    0.30
  -1   3 -10    0.24    0.18
  -1  -3 -10    0.06    0.18
  -1   3 -11    1.39    0.27
  -1  -3 -11    1.67    0.29
   1  -4 -10    0.43    0.19
   1   4  -9    3.60    0.31
   1  -4  -9    3.69    0.33
   1   4  -8    0.11    0.13
  -1   4   8   -0.06    0.11
   1   4  -8    0.03    0.13
   1  -4  -8    0.00    0.14
   1   4  -7    0.61    0.16
  -1   4   7    1.19    0.19
   1   4  -7    1.15    0.18
   1  -4  -7    0.69    0.17
  -1   4   6   50.84    1.32
   1   4  -6   52.94    1.34
  -1  -4   6   50.98    1.34
   1  -4  -6   50.96    1.33
   1  -4  -6   48.13    1.31
   1   4  -5    3.07    0.24
   1   4  -5    2.66    0.20
  -1   4   5    2.80    0.21
  -1  -4   5    2.72    0.22
   1  -4  -5    2.83    0.22
   1  -4  -5    2.60    0.23
   1   4  -4    1.49    0.13
   1   4  -4    1.65    0.17
  -1   4   4    1.76    0.16
  -1  -4   4    1.39    0.16
   1  -4  -4    1.45    0.16
   1   4  -3    9.39    0.36
  -1   4   3    9.30    0.38
   1   4  -3    9.28    0.30
  -1   4   3    9.10    0.35
   1  -4  -3    9.39    0.35
  -1  -4   3    9.83    0.37
   1   4  -2    5.65    0.26
  -1   4   2    5.44    0.26
   1   4  -2    6.14    0.26
   1   4  -2    6.01    0.21
  -1   4   2    6.32    0.28
   1  -4  -2    5.94    0.25
  -1  -4   2    6.04    0.27
   1   4  -1   81.04    1.89
  -1   4   1   81.76    1.90
  -1   4   1   80.96    1.87
   1   4  -1   80.83    1.86
   1   4  -1   83.70    1.79
  -1  -4   1   81.09    1.88
   1  -4  -1   83.86    1.83
  -1  -4   1   81.56    1.79
  -1   4   0  116.03    2.51
   1   4   0  113.47    2.50
  -1   4   0  112.39    2.54
   1   4   0  110.88    2.56
   1  -4   0  114.25    2.46
  -1  -4   0  111.26    2.52
  -1  -4   0  113.90    2.44
   1  -4   0  109.92    2.52
   1   4   1    0.90    0.12
  -1   4  -1    1.31    0.11
   1   4   1    0.86    0.11
  -1   4  -1    1.00    0.11
  -1  -4  -1    0.87    0.12
   1  -4   1    1.03    0.09
  -1  -4  -1    1.03    0.10
   1  -4   1    1.28    0.13
  -1   4  -2    3.34    0.16
  -1   4  -2    3.00    0.20
   1   4   2    3.04    0.21
   1   4   2    2.93    0.18
  -1   4  -2    3.29    0.18
   1  -4   2    3.52    0.17
   1  -4   2    3.20    0.20
  -1  -4  -2    3.22    0.18
   1   4   3    9.51    0.35
   1   4   3    8.73    0.37
  -1   4  -3    9.24    0.36
  -1   4  -3    9.18    0.31
   1  -4   3    9.56    0.37
  -1  -4  -3    9.38    0.33
   1   4   4    0.16    0.08
  -1   4  -4    0.15    0.08
   1   4   4    0.12    0.13
  -1   4  -4    0.18    0.08
  -1  -4  -4    0.10    0.09
   1  -4   4    0.04    0.08
  -1   4  -5    2.72    0.22
   1   4   5    1.86    0.18
  -1  -4  -5    2.19    0.20
  -1  -4  -5    2.26    0.20
   1  -4   5    2.19    0.20
  -1   4  -6    0.03    0.11
   1   4   6    0.23    0.11
  -1   4  -6    0.07    0.11
  -1  -4  -6    0.07    0.13
   1  -4   6    0.00    0.11
   1   4   7   -0.06    0.10
  -1   4  -7    0.09    0.12
  -1   4  -7   -0.01    0.13
  -1  -4  -7   -0.03    0.14
   1  -4   7    0.16    0.13
  -1   4  -8    0.76    0.18
   1   4   8    0.84    0.17
  -1  -4  -8    0.44    0.17
   1   4   9    1.68    0.24
  -1   4  -9    1.49    0.23
  -1  -4  -9    1.85    0.25
  -1   4 -10   -0.14    0.16
  -1  -4 -10    0.14    0.18
   1  -5 -10   -0.12    0.19
   1  -5  -9    1.18    0.24
   1  -5  -8    0.11    0.16
   1   5  -7    4.42    0.32
  -1   5   7    4.61    0.33
   1  -5  -7    3.94    0.32
   1   5  -6    3.73    0.28
  -1   5   6    3.28    0.26
   1  -5  -6    3.35    0.28
  -1   5   5    8.68    0.39
   1   5  -5    8.50    0.40
  -1   5   5    9.12    0.44
   1  -5  -5    7.89    0.39
   1  -5  -5    8.51    0.39
   1   5  -4    4.06    0.26
  -1   5   4    3.96    0.28
  -1   5   4    4.24    0.26
   1  -5  -4    3.77    0.25
  -1  -5   4    3.96    0.27
  -1   5   3   13.09    0.50
  -1   5   3   13.76    0.48
   1   5  -3   13.65    0.49
  -1  -5   3   13.23    0.49
   1  -5  -3   13.64    0.45
   1   5  -2    7.40    0.33
  -1   5   2    8.04    0.35
   1   5  -2    8.71    0.33
  -1   5   2    7.51    0.33
   1   5  -2    8.10    0.26
   1  -5  -2    7.66    0.30
  -1  -5   2    7.90    0.35
   1   5  -1    4.36    0.17
  -1   5   1    3.89    0.23
   1   5  -1    4.10    0.23
  -1   5   1    4.47    0.24
   1   5  -1    4.06    0.22
  -1  -5   1    4.16    0.17
   1  -5  -1    4.03    0.20
  -1  -5   1    3.85    0.24
  -1   5   0    1.81    0.16
  -1   5   0    1.71    0.15
   1   5   0    1.70    0.16
   1   5   0    1.57    0.15
   1  -5   0    1.80    0.13
   1  -5   0    1.77    0.17
  -1  -5   0    1.74    0.12
  -1  -5   0    1.57    0.16
   1   5   1    0.11    0.09
  -1   5  -1    0.28    0.09
   1   5   1    0.19    0.08
  -1   5  -1    0.00    0.08
   1  -5   1    0.06    0.06
   1  -5   1    0.04    0.09
  -1  -5  -1    0.42    0.08
  -1  -5  -1    0.17    0.09
  -1   5  -2    0.79    0.10
   1   5   2    0.79    0.12
  -1   5  -2    0.67    0.11
  -1   5  -2    0.90    0.14
   1   5   2    0.78    0.14
   1  -5   2    0.59    0.12
   1  -5   2    0.98    0.11
  -1  -5  -2    0.89    0.11
  -1   5  -3   55.10    1.37
   1   5   3   54.28    1.35
  -1   5  -3   55.26    1.29
   1   5   3   53.00    1.40
  -1  -5  -3   53.54    1.30
   1  -5   3   53.11    1.37
   1   5   4    7.63    0.39
  -1   5  -4    7.01    0.34
   1   5   4    7.02    0.34
  -1   5  -4    7.12    0.31
   1  -5   4    6.37    0.35
  -1  -5  -4    7.12    0.32
  -1   5  -5   18.64    0.64
   1   5   5   17.66    0.66
  -1   5  -5   19.19    0.58
   1   5   5   18.89    0.63
   1  -5   5   18.77    0.65
  -1  -5  -5   18.15    0.60
  -1   5  -6    2.40    0.25
   1   5   6    2.39    0.23
   1   5   6    2.27    0.27
  -1  -5  -6    1.79    0.21
   1  -5   6    2.12    0.24
   1   5   7    1.02    0.22
   1   5   7    0.87    0.18
  -1  -5  -7    0.72    0.18
   1   5   8    1.55    0.22
   1   5   8    1.58    0.27
  -1  -5  -8    1.54    0.24
  -1  -5  -9    0.40    0.20
  -1  -5 -10    0.50    0.23
  -1   6   9    0.68    0.28
   1  -6  -9    0.55    0.22
  -1   6   8   -0.07    0.21
   1  -6  -8   -0.10    0.15
  -1   6   7    1.26    0.25
   1  -6  -7    1.60    0.23
  -1   6   6    0.34    0.15
  -1   6   6    0.14    0.16
   1   6  -6    0.50    0.17
   1  -6  -6    0.31    0.15
  -1   6   5    2.79    0.28
  -1   6   5    3.66    0.29
   1   6  -5    3.54    0.29
   1  -6  -5    2.97    0.26
   1   6  -4    2.57    0.24
  -1   6   4    2.14    0.21
  -1   6   4    2.35    0.24
   1  -6  -4    1.88    0.19
  -1   6   3   10.68    0.46
   1   6  -3   10.93    0.45
  -1   6   3   11.45    0.46
   1  -6  -3   10.71    0.41
  -1   6   2    9.60    0.41
  -1   6   2    8.56    0.39
   1   6  -2    9.17    0.40
   1   6  -2    8.69    0.37
   1  -6  -2    9.09    0.35
  -1   6   1    8.45    0.38
  -1   6   1    8.53    0.36
   1   6  -1    7.84    0.36
   1   6  -1    8.63    0.36
  -1   6   0    1.01    0.15
  -1   6   0    0.92    0.14
   1   6   0    0.72    0.14
   1   6   0    0.97    0.14
   1  -6   0    1.04    0.16
   1   6   1    2.24    0.20
   1   6   1    1.93    0.18
  -1   6  -1    2.19    0.19
  -1   6  -1    1.71    0.19
   1  -6   1    2.30    0.21
   1   6   2    2.17    0.20
  -1   6  -2    1.64    0.16
   1   6   2    1.99    0.20
  -1   6  -2    1.95    0.20
   1  -6   2    1.91    0.20
   1   6   3    0.02    0.10
   1   6   3    0.22    0.13
  -1   6  -3    0.06    0.10
   1  -6   3    0.14    0.13
   1   6   4    0.18    0.14
  -1   6  -4    0.05    0.11
   1   6   4    0.00    0.09
  -1  -6  -4    0.02    0.11
  -1   6  -5    1.62    0.21
   1   6   5    1.80    0.22
   1   6   5    1.53    0.24
  -1  -6  -5    2.03    0.21
   1   6   6    0.86    0.18
   1   6   6    1.52    0.25
  -1  -6  -6    1.08    0.19
   1   6   7    3.06    0.33
   1   6   7    2.62    0.27
  -1  -6  -7    2.67    0.27
   1   6   8    2.69    0.34
  -1  -6  -8    3.26    0.31
   1   6   9   -0.02    0.24
  -1  -6  -9    0.13    0.18
  -1   7   8    0.06    0.22
  -1   7   7    0.18    0.21
  -1   7   6    1.87    0.28
  -1   7   5    4.90    0.38
  -1   7   4    0.81    0.19
   1   7  -4    0.55    0.18
  -1   7   4    0.47    0.16
  -1   7   3    0.16    0.13
   1   7  -3    0.09    0.12
  -1   7   3   -0.03    0.12
  -1   7   2    1.04    0.18
  -1   7   2    0.81    0.17
   1   7  -2    0.89    0.18
  -1   7   1    2.22    0.20
   1   7  -1    2.16    0.21
  -1   7   1    2.36    0.23
   1   7  -1    2.47    0.24
   1   7   0    1.47    0.19
   1   7   0    1.23    0.18
  -1   7   0    1.75    0.21
   1   7   1    6.18    0.35
  -1   7  -1    7.07    0.38
   1   7   1    6.53    0.35
   1   7   2    0.49    0.16
   1   7   2    0.59    0.16
  -1   7  -2    0.45    0.15
  -1   7  -3    3.09    0.27
   1   7   3    4.02    0.32
   1   7   3    3.33    0.28
   1   7   4    4.16    0.31
   1   7   4    4.16    0.34
   1   7   5    2.79    0.31
   1   7   5    2.72    0.27
   1   7   6    1.37    0.26
   1   7   6    1.94    0.25
   1   7   7    5.27    0.42
   1   7   8   -0.16    0.20
  -1   8   6    0.70    0.23
  -1   8   5    0.33    0.21
  -1   8   4    3.04    0.32
   1   8  -2    0.04    0.13
   1   8  -1    1.16    0.21
   1   8   0    0.09    0.14
   1   8   1    4.93    0.34
   1   8   2    0.50    0.17
   1   8   2    0.25    0.16
   1   8   3    0.59    0.19
   1   8   3    0.36    0.18
   1   8   4    0.15    0.18
   1   8   5    1.75    0.29
   1   8   6    0.21    0.21
   2   0 -12    4.24    0.40
   2   0 -11   -0.10    0.17
   2   0 -10    0.61    0.20
   2   0  -9   -0.16    0.11
   2   0  -9    0.19    0.16
  -2   0   8    0.91    0.15
   2   0  -8    0.76    0.17
   2   0  -8    1.01    0.16
   2   0  -7   -0.10    0.11
  -2   0   7   -0.05    0.07
   2   0  -7    0.07    0.09
   2   0  -6   16.33    0.53
  -2   0   6   17.29    0.54
   2   0  -6   18.27    0.57
   2   0  -5   -0.04    0.05
   2   0  -5    0.03    0.08
  -2   0   5    0.00    0.05
   2   0  -4   99.59    2.20
  -2   0   4   98.56    2.20
   2   0  -4  100.98    2.23
   2   0  -3    0.02    0.03
   2   0  -3   -0.04    0.04
  -2   0   3    0.08    0.04
   2   0  -3    0.04    0.05
   2   0  -2  668.42   14.06
   2   0  -2  652.47   14.05
  -2   0   2  651.38   14.06
   2   0  -2  675.16   14.01
   2   0  -1    0.33    0.03
   2   0  -1    0.38    0.03
   2   0  -1    0.41    0.03
  -2   0   0  185.05    4.08
   2   0   0  178.30    3.96
   2   0   1    0.23    0.02
  -2   0  -1    0.23    0.02
  -2   0  -1    0.25    0.02
   2   0   1    0.26    0.02
  -2   0  -2   47.36    1.06
   2   0   2   49.22    1.06
   2   0   2   46.90    1.06
  -2   0  -2   48.04    1.08
  -2   0  -3   -0.07    0.04
  -2   0  -3   -0.01    0.03
   2   0   3   -0.02    0.03
   2   0   3    0.02    0.03
   2   0   4    0.27    0.06
  -2   0  -4    0.23    0.07
  -2   0  -4    0.28    0.07
   2   0   4    0.37    0.07
  -2   0  -5    0.04    0.06
   2   0   5   -0.09    0.05
  -2   0  -5    0.12    0.08
  -2   0  -6    0.52    0.10
   2   0   6    0.64    0.11
  -2   0  -6    0.79    0.13
  -2   0  -7   -0.12    0.06
   2   0   7    0.00    0.07
  -2   0  -7    0.08    0.11
   2   0   8   19.51    0.64
  -2   0  -8   18.74    0.66
   2   0   9    0.15    0.12
  -2   0  -9   -0.26    0.12
  -2   0 -10    0.06    0.16
   2   0  10   -0.14    0.12
  -2   0 -11    0.03    0.16
  -2   0 -12    1.15    0.27
   2   1 -12   -0.07    0.17
   2  -1 -12    0.12    0.20
   2   1 -11    0.11    0.17
   2  -1 -11    0.16    0.18
   2   1 -10    1.80    0.25
   2  -1 -10    1.80    0.25
   2   1  -9    1.01    0.19
   2   1  -9    1.60    0.20
   2  -1  -9    1.52    0.22
   2  -1  -9    1.33    0.20
  -2   1   8    3.34    0.25
   2   1  -8    3.79    0.29
   2   1  -8    3.48    0.25
  -2  -1   8    3.75    0.27
   2  -1  -8    3.10    0.27
   2  -1  -8    3.00    0.25
  -2   1   7    9.80    0.41
   2   1  -7    9.82    0.42
   2   1  -7   10.38    0.41
  -2  -1   7   10.10    0.41
   2  -1  -7   10.19    0.43
   2  -1  -7   10.24    0.41
  -2   1   6    9.15    0.36
   2   1  -6   10.43    0.40
   2   1  -6    9.71    0.37
  -2  -1   6    9.02    0.36
   2  -1  -6   10.31    0.38
   2  -1  -6   10.36    0.40
   2   1  -5    2.21    0.16
   2   1  -5    2.79    0.19
  -2   1   5    2.75    0.17
  -2  -1   5    2.80    0.17
   2  -1  -5    2.91    0.19
   2  -1  -5    2.57    0.17
  -2   1   4    5.34    0.22
   2   1  -4    5.16    0.23
   2   1  -4    5.07    0.22
   2  -1  -4    5.53    0.22
  -2  -1   4    5.21    0.22
   2  -1  -4    5.07    0.23
   2   1  -3    0.03    0.04
   2   1  -3   -0.01    0.05
  -2   1   3    0.00    0.04
   2   1  -3    0.02    0.04
  -2  -1   3   -0.01    0.03
   2  -1  -3   -0.02    0.06
   2  -1  -3    0.01    0.03
   2  -1  -3    0.12    0.05
   2   1  -2    4.18    0.16
   2   1  -2    3.94    0.15
  -2   1   2    4.32    0.16
  -2  -1   2    4.38    0.16
   2  -1  -2    4.17    0.15
   2  -1  -2    4.25    0.16
   2  -1  -2    4.09    0.17
   2   1  -1    2.77    0.11
   2   1  -1    2.88    0.09
   2   1  -1    2.97    0.11
   2   1  -1    3.14    0.12
  -2   1   1    2.92    0.11
   2  -1  -1    2.96    0.12
   2  -1  -1    2.85    0.10
  -2  -1   1    3.06    0.11
  -2  -1   1    3.06    0.11
   2   1   0   30.75    0.70
   2   1   0   30.44    0.67
   2   1   0   29.31    0.67
  -2   1   0   30.19    0.67
  -2   1   0   30.11    0.67
  -2  -1   0   29.85    0.67
   2  -1   0   30.24    0.68
   2  -1   0   30.99    0.68
   2  -1   0   29.12    0.67
  -2  -1   0   30.55    0.67
  -2   1  -1  467.36    9.72
   2   1   1  464.47    9.84
  -2   1  -1  471.76    9.68
  -2   1  -1  448.80    9.70
   2   1   1  447.40    9.61
  -2  -1  -1  454.06    9.66
   2  -1   1  450.44    9.59
   2  -1   1  459.53    9.64
   2  -1   1  448.17    9.70
  -2  -1  -1  447.21    9.71
  -2   1  -2  451.18    9.68
   2   1   2  447.99    9.65
  -2   1  -2  464.80    9.81
  -2  -1  -2  468.54    9.74
  -2  -1  -2  461.92    9.78
   2  -1   2  477.26    9.71
   2  -1   2  457.76    9.76
   2   1   3   22.46    0.55
  -2   1  -3   21.15    0.55
   2   1   3   21.09    0.54
  -2   1  -3   21.64    0.56
   2  -1   3   20.84    0.55
  -2  -1  -3   21.55    0.56
   2  -1   3   21.15    0.54
  -2  -1  -3   21.62    0.54
  -2   1  -4   10.38    0.35
   2   1   4   11.07    0.34
  -2   1  -4   10.73    0.34
   2   1   4   10.20    0.33
  -2  -1  -4   11.05    0.34
  -2  -1  -4   10.58    0.36
   2  -1   4   10.61    0.34
   2   1   5   12.20    0.40
  -2   1  -5   12.05    0.42
  -2   1  -5   12.49    0.40
  -2  -1  -5   12.74    0.43
  -2  -1  -5   11.97    0.40
   2  -1   5   11.96    0.40
  -2   1  -6    5.01    0.28
   2   1   6    5.69    0.26
  -2   1  -6    4.87    0.25
   2  -1   6    5.13    0.26
  -2  -1  -6    4.91    0.28
  -2  -1  -6    5.13    0.26
   2   1   7    3.13    0.22
  -2   1  -7    3.22    0.22
  -2   1  -7    3.64    0.27
  -2  -1  -7    3.38    0.26
  -2  -1  -7    2.90    0.21
   2  -1   7    3.35    0.23
   2   1   8    3.13    0.24
  -2   1  -8    3.38    0.27
   2  -1   8    2.80    0.24
  -2  -1  -8    2.97    0.26
   2   1   9    0.22    0.13
  -2   1  -9    0.25    0.16
  -2  -1  -9    0.38    0.16
   2  -1   9    0.34    0.13
  -2   1 -10    1.69    0.26
   2   1  10    2.01    0.25
  -2  -1 -10    2.02    0.26
   2  -1  10    2.10    0.24
  -2   1 -11   -0.01    0.18
  -2  -1 -11    0.03    0.16
  -2   1 -12   -0.03    0.19
  -2  -1 -12    0.21    0.20
   2   2 -11   -0.20    0.17
   2  -2 -11    0.01    0.17
   2   2 -10    0.15    0.17
   2  -2 -10    0.21    0.18
   2   2  -9    0.03    0.15
   2   2  -9    0.35    0.14
   2  -2  -9    0.07    0.17
  -2   2   8    3.65    0.27
   2   2  -8    3.87    0.30
   2   2  -8    4.03    0.29
   2  -2  -8    3.79    0.28
   2  -2  -8    4.45    0.32
  -2   2   7   -0.04    0.08
   2   2  -7   -0.06    0.08
   2   2  -7   -0.09    0.11
   2  -2  -7   -0.07    0.08
  -2  -2   7    0.14    0.10
   2  -2  -7   -0.05    0.12
  -2   2   6    1.15    0.14
   2   2  -6    1.12    0.14
   2   2  -6    1.01    0.15
   2  -2  -6    1.16    0.17
   2  -2  -6    0.91    0.13
  -2  -2   6    1.03    0.14
  -2   2   5    0.36    0.09
   2   2  -5    0.41    0.09
   2   2  -5    0.46    0.10
  -2  -2   5    0.31    0.09
   2  -2  -5    0.58    0.10
   2  -2  -5    0.54    0.12
   2   2  -4   14.97    0.43
  -2   2   4   15.43    0.44
   2   2  -4   14.39    0.44
   2  -2  -4   13.84    0.44
  -2  -2   4   14.34    0.45
   2  -2  -4   14.24    0.45
   2   2  -3    5.30    0.21
   2   2  -3    5.57    0.20
  -2   2   3    5.28    0.21
   2   2  -3    5.86    0.23
   2  -2  -3    5.62    0.23
  -2  -2   3    5.29    0.22
   2  -2  -3    5.55    0.22
   2   2  -2   10.37    0.27
   2   2  -2    9.56    0.30
  -2   2   2    9.97    0.31
   2   2  -2   10.95    0.32
   2  -2  -2   11.10    0.31
   2  -2  -2   10.63    0.32
  -2  -2   2   10.12    0.31
   2   2  -1    4.97    0.18
   2   2  -1    4.47    0.17
   2   2  -1    4.38    0.13
   2   2  -1    4.51    0.17
  -2   2   1    4.46    0.17
   2  -2  -1    4.58    0.17
   2  -2  -1    4.65    0.17
  -2  -2   1    4.39    0.17
  -2   2   0    0.25    0.05
   2   2   0    0.21    0.04
  -2   2   0    0.21    0.05
   2   2   0    0.21    0.05
   2   2   0    0.24    0.05
   2  -2   0    0.18    0.04
   2  -2   0    0.14    0.04
   2  -2   0    0.17    0.05
  -2  -2   0    0.20    0.05
  -2  -2   0    0.23    0.03
   2   2   1   32.64    0.77
   2   2   1   32.88    0.81
  -2   2  -1   34.26    0.76
  -2   2  -1   31.74    0.78
   2   2   1   33.03    0.77
   2  -2   1   34.85    0.79
  -2  -2  -1   33.80    0.75
   2  -2   1   32.98    0.77
   2  -2   1   33.08    0.78
  -2   2  -2   58.83    1.29
  -2   2  -2   56.66    1.29
   2   2   2   54.76    1.28
   2   2   2   56.41    1.34
   2  -2   2   57.22    1.28
  -2  -2  -2   56.73    1.28
   2  -2   2   60.47    1.30
   2  -2   2   55.73    1.29
  -2   2  -3    3.60    0.17
  -2   2  -3    3.48    0.17
   2   2   3    3.64    0.17
  -2  -2  -3    3.57    0.18
   2  -2   3    3.72    0.18
  -2  -2  -3    3.63    0.17
   2   2   4  130.01    2.88
  -2   2  -4  133.00    2.91
  -2   2  -4  130.57    2.89
  -2  -2  -4  134.61    2.92
  -2  -2  -4  133.21    2.88
   2  -2   4  128.45    2.89
  -2   2  -5    6.27    0.27
  -2   2  -5    6.02    0.27
   2   2   5    5.84    0.26
   2  -2   5    5.74    0.27
  -2  -2  -5    6.43    0.27
  -2  -2  -5    6.62    0.29
  -2   2  -6   20.21    0.63
  -2   2  -6   20.55    0.63
   2   2   6   20.74    0.62
  -2  -2  -6   20.21    0.62
  -2  -2  -6   20.93    0.65
   2  -2   6   19.31    0.62
   2   2   7    0.48    0.12
  -2   2  -7    0.60    0.13
  -2   2  -7    0.64    0.14
   2  -2   7    0.69    0.13
  -2  -2  -7    0.33    0.14
  -2  -2  -7    0.58    0.12
   2   2   8   14.15    0.54
  -2   2  -8   14.41    0.57
  -2  -2  -8   14.16    0.57
   2  -2   8   14.99    0.56
   2   2   9    2.48    0.24
  -2   2  -9    2.52    0.26
  -2  -2  -9    2.73    0.29
   2  -2   9    2.77    0.26
  -2   2 -10    6.26    0.43
   2   2  10    7.29    0.41
  -2  -2 -10    7.52    0.46
  -2   2 -11    0.87    0.24
  -2  -2 -11    1.40    0.28
   2   3 -11    1.15    0.25
   2  -3 -11    1.13    0.26
   2   3 -10    0.21    0.17
   2  -3 -10    0.33    0.18
   2   3  -9    0.63    0.18
   2   3  -9    0.74    0.19
   2  -3  -9    0.60    0.19
   2   3  -8    2.48    0.24
   2   3  -8    3.04    0.26
  -2   3   8    2.10    0.23
   2  -3  -8    2.58    0.26
  -2   3   7    2.71    0.24
   2   3  -7    3.00    0.26
   2   3  -7    2.91    0.25
   2  -3  -7    2.60    0.25
  -2  -3   7    3.38    0.26
   2  -3  -7    3.00    0.24
   2   3  -6    0.40    0.13
  -2   3   6    0.26    0.11
   2   3  -6    0.23    0.12
  -2  -3   6    0.38    0.12
   2  -3  -6    0.29    0.14
   2  -3  -6    0.40    0.12
  -2   3   5   26.28    0.74
   2   3  -5   26.25    0.74
   2  -3  -5   26.59    0.76
  -2  -3   5   25.35    0.74
   2  -3  -5   26.56    0.75
   2   3  -4    0.90    0.12
   2   3  -4    0.81    0.10
  -2   3   4    0.71    0.10
  -2  -3   4    0.73    0.11
   2  -3  -4    0.90    0.11
   2  -3  -4    0.74    0.12
   2   3  -3    9.51    0.29
   2   3  -3    9.30    0.33
  -2   3   3    9.70    0.33
   2  -3  -3    9.41    0.33
  -2  -3   3    9.65    0.34
   2   3  -2    4.09    0.15
   2   3  -2    3.90    0.19
  -2   3   2    3.71    0.19
   2   3  -2    3.71    0.18
   2   3  -2    4.38    0.20
  -2  -3   2    4.10    0.20
   2  -3  -2    4.34    0.19
   2   3  -1   52.60    1.25
   2   3  -1   54.96    1.28
   2   3  -1   55.78    1.19
   2   3  -1   55.95    1.26
  -2   3   1   52.96    1.27
  -2   3   1   53.45    1.25
  -2  -3   1   53.10    1.26
   2  -3  -1   54.54    1.24
  -2  -3   1   54.74    1.19
  -2   3   0    1.93    0.13
   2   3   0    2.04    0.13
  -2   3   0    1.89    0.12
   2   3   0    1.99    0.13
   2   3   0    1.70    0.13
   2  -3   0    1.87    0.14
  -2  -3   0    2.26    0.15
  -2  -3   0    1.97    0.09
   2  -3   0    1.99    0.12
   2   3   1   21.05    0.56
  -2   3  -1   21.08    0.52
   2   3   1   20.42    0.57
  -2   3  -1   21.09    0.56
   2   3   1   20.46    0.54
   2  -3   1   20.93    0.53
  -2  -3  -1   20.63    0.51
   2  -3   1   20.44    0.56
  -2  -3  -1   20.97    0.56
   2   3   2  106.59    2.27
   2   3   2  100.20    2.25
  -2   3  -2  101.61    2.27
   2   3   2  104.23    2.35
  -2  -3  -2  101.67    2.25
   2  -3   2  101.02    2.28
   2  -3   2  102.66    2.25
  -2   3  -3   29.73    0.77
   2   3   3   29.98    0.76
   2   3   3   30.05    0.81
  -2   3  -3   28.80    0.74
  -2  -3  -3   29.40    0.75
   2  -3   3   29.40    0.78
  -2   3  -4   76.58    1.80
  -2   3  -4   80.93    1.80
   2   3   4   78.59    1.79
  -2  -3  -4   77.84    1.80
  -2  -3  -4   78.78    1.80
   2  -3   4   75.51    1.81
  -2   3  -5    0.03    0.08
   2   3   5    0.09    0.07
  -2   3  -5    0.11    0.08
   2  -3   5    0.09    0.08
  -2  -3  -5   -0.01    0.10
  -2  -3  -5    0.17    0.08
  -2   3  -6    0.44    0.13
  -2   3  -6    0.28    0.11
   2   3   6    0.53    0.12
  -2  -3  -6    0.46    0.12
  -2  -3  -6    0.43    0.15
   2  -3   6    0.84    0.14
  -2   3  -7    3.90    0.26
  -2   3  -7    3.29    0.26
   2   3   7    2.94    0.24
  -2  -3  -7    3.15    0.28
   2  -3   7    3.44    0.25
  -2   3  -8    4.20    0.31
   2   3   8    4.57    0.29
  -2  -3  -8    3.72    0.30
   2  -3   8    4.53    0.30
  -2   3  -9    6.36    0.39
   2   3   9    5.63    0.35
  -2  -3  -9    5.61    0.38
   2   3  10    0.39    0.17
  -2   3 -10    0.28    0.18
  -2  -3 -10    0.50    0.20
  -2   3 -11   -0.11    0.18
  -2  -3 -11    0.23    0.21
   2  -4 -10   -0.04    0.18
   2  -4  -9    2.33    0.28
   2   4  -8    0.23    0.15
   2   4  -8    0.26    0.16
   2  -4  -8    0.32    0.16
   2   4  -7    4.01    0.28
   2   4  -7    6.31    0.35
  -2   4   7    5.50    0.33
   2  -4  -7    6.13    0.34
   2  -4  -7    6.12    0.37
  -2   4   6   12.82    0.50
   2   4  -6   12.13    0.49
   2   4  -6   12.38    0.45
   2  -4  -6   11.91    0.48
   2  -4  -6   12.27    0.51
   2   4  -5   39.25    0.99
  -2   4   5   40.88    1.07
   2   4  -5   40.84    1.07
   2  -4  -5   38.60    1.06
  -2  -4   5   38.92    1.07
   2  -4  -5   40.59    1.07
   2   4  -4   22.48    0.59
  -2   4   4   21.43    0.65
   2   4  -4   22.04    0.66
   2  -4  -4   22.59    0.66
  -2  -4   4   21.84    0.67
   2   4  -3    2.07    0.13
   2   4  -3    2.31    0.17
  -2   4   3    2.26    0.17
   2  -4  -3    2.45    0.18
  -2  -4   3    2.36    0.18
  -2   4   2    2.18    0.16
   2   4  -2    2.50    0.17
  -2   4   2    2.23    0.19
   2   4  -2    2.44    0.17
   2   4  -2    2.08    0.11
   2  -4  -2    2.24    0.16
  -2  -4   2    2.32    0.18
  -2   4   1   13.57    0.44
   2   4  -1   14.33    0.36
  -2   4   1   13.84    0.43
   2   4  -1   14.10    0.44
   2   4  -1   13.69    0.44
  -2  -4   1   13.68    0.35
  -2  -4   1   14.20    0.45
   2  -4  -1   13.79    0.41
   2   4   0   22.19    0.62
   2   4   0   20.55    0.59
   2   4   0   21.26    0.61
  -2   4   0   21.65    0.58
  -2   4   0   21.79    0.61
   2  -4   0   21.83    0.62
   2  -4   0   21.77    0.57
  -2  -4   0   21.21    0.52
  -2  -4   0   21.62    0.61
  -2   4  -1   38.14    0.96
   2   4   1   38.46    0.95
   2   4   1   38.04    0.98
  -2   4  -1   38.56    0.93
   2   4   1   39.09    0.97
   2  -4   1   37.73    0.97
   2  -4   1   38.28    0.91
  -2  -4  -1   38.56    0.89
  -2  -4  -1   38.17    0.97
   2   4   2   10.60    0.40
  -2   4  -2   11.26    0.34
   2   4   2   10.64    0.37
  -2   4  -2   10.46    0.38
  -2   4  -2   11.14    0.35
   2  -4   2   10.72    0.39
   2  -4   2   11.48    0.35
  -2  -4  -2   10.81    0.34
   2   4   3    2.35    0.16
  -2   4  -3    2.18    0.15
  -2   4  -3    2.44    0.18
   2   4   3    2.20    0.20
   2  -4   3    2.55    0.18
  -2  -4  -3    2.32    0.17
  -2   4  -4    0.89    0.13
   2   4   4    1.04    0.13
   2   4   4    0.77    0.16
  -2  -4  -4    0.66    0.12
   2  -4   4    0.77    0.13
   2   4   5    0.77    0.17
  -2   4  -5    0.60    0.12
  -2   4  -5    0.54    0.14
   2   4   5    0.62    0.13
  -2  -4  -5    0.60    0.12
  -2  -4  -5    0.62    0.13
   2  -4   5    0.56    0.13
   2   4   6    0.98    0.15
  -2   4  -6    1.04    0.17
  -2   4  -6    0.72    0.15
  -2  -4  -6    0.70    0.16
   2  -4   6    1.11    0.16
  -2   4  -7    1.24    0.18
   2   4   7    1.15    0.17
  -2  -4  -7    1.34    0.20
   2  -4   7    1.61    0.20
   2   4   8    0.00    0.11
  -2   4  -8   -0.12    0.12
  -2  -4  -8    0.04    0.14
   2   4   9    2.10    0.24
  -2   4  -9    2.37    0.26
  -2  -4  -9    1.77    0.26
  -2   4 -10    0.12    0.17
  -2  -4 -10    0.05    0.18
   2  -5 -10    0.03    0.19
   2  -5  -9    0.06    0.16
   2  -5  -8    0.76    0.19
   2   5  -7    0.11    0.14
   2  -5  -7    0.19    0.16
  -2   5   6    3.58    0.27
   2   5  -6    3.68    0.29
   2  -5  -6    3.45    0.29
  -2   5   5    0.07    0.15
  -2   5   5    0.03    0.10
   2   5  -5   -0.09    0.11
   2  -5  -5   -0.12    0.09
   2  -5  -5   -0.02    0.12
  -2   5   4    2.17    0.20
   2   5  -4    1.69    0.18
  -2   5   4    1.58    0.21
   2  -5  -4    1.69    0.18
  -2  -5   4    1.83    0.20
  -2   5   3   10.32    0.43
   2   5  -3    9.77    0.40
  -2   5   3   10.97    0.42
  -2  -5   3   10.15    0.42
   2  -5  -3   10.88    0.40
   2   5  -2    5.77    0.29
   2   5  -2    6.30    0.29
  -2   5   2    6.59    0.31
  -2   5   2    6.33    0.30
  -2  -5   2    6.13    0.30
   2  -5  -2    6.55    0.28
   2   5  -1    0.79    0.12
  -2   5   1    0.79    0.13
  -2   5   1    0.93    0.12
   2   5  -1    0.92    0.13
  -2  -5   1    0.79    0.13
   2  -5  -1    0.61    0.10
   2   5   0    0.64    0.12
   2   5   0    0.67    0.12
  -2   5   0    0.64    0.12
  -2   5   0    0.70    0.11
   2  -5   0    0.64    0.09
  -2  -5   0    0.72    0.08
  -2  -5   0    0.48    0.11
   2  -5   0    0.44    0.11
   2   5   1    3.74    0.24
   2   5   1    4.12    0.23
  -2   5  -1    4.27    0.25
  -2   5  -1    3.93    0.20
   2  -5   1    3.71    0.19
  -2  -5  -1    3.91    0.24
  -2  -5  -1    4.21    0.19
   2  -5   1    4.02    0.25
   2   5   2    0.41    0.12
  -2   5  -2    0.56    0.12
  -2   5  -2    0.59    0.10
  -2   5  -2    0.39    0.09
   2   5   2    0.43    0.10
  -2  -5  -2    0.37    0.09
   2  -5   2    0.35    0.11
   2  -5   2    0.48    0.10
  -2   5  -3   11.23    0.38
   2   5   3   11.08    0.46
  -2   5  -3   10.78    0.43
   2   5   3   11.42    0.43
   2  -5   3   10.47    0.43
  -2  -5  -3   10.93    0.39
  -2   5  -4    0.71    0.15
  -2   5  -4    0.74    0.13
   2   5   4    0.80    0.18
   2   5   4    0.89    0.15
   2  -5   4    1.10    0.17
  -2  -5  -4    0.72    0.14
   2   5   5    4.75    0.28
   2   5   5    4.75    0.35
  -2   5  -5    5.01    0.31
  -2   5  -5    4.52    0.27
  -2  -5  -5    4.26    0.28
   2  -5   5    4.45    0.30
   2   5   6    0.28    0.13
  -2   5  -6    0.00    0.07
   2   5   6    0.47    0.17
  -2  -5  -6    0.24    0.14
   2  -5   6    0.66    0.16
   2   5   7    1.77    0.22
   2   5   7    0.89    0.23
  -2  -5  -7    1.17    0.20
   2   5   8    2.55    0.27
   2   5   8    1.82    0.28
  -2  -5  -8    2.25    0.26
   2   5   9    0.45    0.23
   2   5   9    0.26    0.16
  -2  -5  -9    0.10    0.16
   2   5  10   -0.29    0.20
  -2  -5 -10   -0.06    0.16
  -2   6   9   -0.18    0.21
   2  -6  -9    0.11    0.18
  -2   6   8    0.04    0.22
   2  -6  -8    0.62    0.21
  -2   6   7    3.90    0.36
   2  -6  -7    3.80    0.32
  -2   6   6    0.78    0.21
   2   6  -6    0.75    0.18
   2  -6  -6    1.21    0.19
  -2   6   5    5.63    0.38
  -2   6   5    5.84    0.34
   2   6  -5    5.22    0.34
   2  -6  -5    5.03    0.32
  -2   6   4    0.16    0.12
   2   6  -4    0.00    0.12
  -2   6   4    0.22    0.14
   2  -6  -4    0.07    0.11
  -2   6   3    5.02    0.31
  -2   6   3    3.90    0.28
   2   6  -3    4.71    0.27
   2   6  -3    4.65    0.29
   2  -6  -3    5.06    0.27
  -2   6   2   -0.02    0.11
  -2   6   2    0.34    0.12
   2   6  -2    0.22    0.12
   2   6  -2    0.22    0.12
   2  -6  -2    0.24    0.11
  -2   6   1    3.20    0.23
  -2   6   1    2.85    0.23
   2   6  -1    3.41    0.24
   2   6  -1    3.24    0.23
   2  -6  -1    3.12    0.21
   2   6   0   -0.19    0.09
   2   6   0   -0.01    0.08
  -2   6   0   -0.02    0.08
  -2   6   0   -0.10    0.08
   2  -6   0    0.12    0.10
   2  -6   0   -0.06    0.07
  -2   6  -1    9.24    0.40
   2   6   1    8.85    0.40
   2   6   1    9.78    0.40
  -2   6  -1    9.77    0.37
   2  -6   1    9.74    0.43
   2   6   2    6.93    0.33
  -2   6  -2    6.67    0.35
   2   6   2    7.17    0.36
   2  -6   2    6.47    0.35
   2   6   3    6.77    0.35
   2   6   3    6.54    0.37
  -2   6  -3    7.09    0.37
   2  -6   3    6.62    0.36
  -2   6  -4    0.43    0.15
   2   6   4    0.35    0.15
   2   6   4    0.48    0.14
  -2  -6  -4    0.26    0.12
   2  -6   4    0.27    0.13
   2   6   5   -0.03    0.10
   2   6   5   -0.09    0.14
  -2  -6  -5    0.14    0.13
   2   6   6    0.50    0.20
   2   6   6    0.51    0.16
  -2  -6  -6    0.54    0.16
   2   6   7    3.82    0.33
   2   6   7    4.20    0.38
  -2  -6  -7    3.20    0.29
   2   6   8    2.86    0.31
   2   6   8    2.51    0.34
  -2  -6  -8    2.71    0.29
   2   6   9    1.58    0.31
  -2  -6  -9    1.65    0.27
  -2   7   7    0.11    0.21
  -2   7   6    1.84    0.28
  -2   7   5    7.86    0.45
   2   7  -5    7.25    0.42
  -2   7   4    0.63    0.18
   2   7  -4    0.78    0.19
   2   7  -3    4.14    0.30
  -2   7   3    4.15    0.31
  -2   7   2    0.20    0.13
   2   7  -2    0.03    0.12
   2   7  -2   -0.04    0.12
  -2   7   2    0.09    0.12
  -2   7   1    4.03    0.28
   2   7  -1    3.83    0.28
   2   7  -1    3.49    0.28
   2   7   0   -0.02    0.12
  -2   7   0    0.07    0.11
   2   7   0    0.01    0.12
   2   7   1    1.96    0.22
   2   7   1    2.09    0.22
  -2   7  -1    2.30    0.23
   2   7   2    1.24    0.18
   2   7   2    1.43    0.20
   2   7   3    0.16    0.13
   2   7   3   -0.10    0.12
   2   7   4    0.20    0.13
   2   7   4   -0.06    0.14
   2   7   5   12.89    0.61
   2   7   5   12.91    0.57
   2   7   6    0.16    0.16
   2   7   6    0.03    0.17
   2   7   7    1.28    0.28
   2   7   7    1.34    0.24
  -2   8   6    1.31    0.26
  -2   8   5    0.05    0.18
   2   8  -3    1.47    0.24
   2   8  -2    2.73    0.28
   2   8  -1    0.51    0.18
   2   8   0    0.25    0.16
   2   8   1    1.35    0.22
   2   8   2    0.16    0.15
   2   8   2   -0.10    0.14
   2   8   3    1.96    0.27
   2   8   3    1.84    0.24
   2   8   4    0.12    0.16
   2   8   4    0.19    0.19
   2   8   5    0.16    0.17
   2   8   5    0.26    0.19
   2   8   6    0.07    0.20
   3   0 -12   -0.08    0.18
   3   0 -11   -0.03    0.18
   3   0 -10    0.23    0.16
   3   0  -9   -0.10    0.11
   3   0  -9   -0.12    0.12
   3   0  -8    8.11    0.40
   3   0  -8    7.72    0.38
  -3   0   8    8.79    0.40
   3   0  -7    0.09    0.10
   3   0  -7    0.20    0.13
  -3   0   7   -0.06    0.07
   3   0  -6    0.06    0.11
   3   0  -6    0.06    0.07
  -3   0   6    0.30    0.09
  -3   0   5    0.04    0.05
   3   0  -5    0.04    0.07
   3   0  -5    0.04    0.06
   3   0  -4   52.70    1.23
   3   0  -4   53.71    1.21
  -3   0   4   51.88    1.21
   3   0  -4   50.20    1.21
   3   0  -3   -0.04    0.03
   3   0  -3   -0.01    0.04
   3   0  -3    0.03    0.05
  -3   0   3    0.02    0.04
   3   0  -2  235.23    5.08
  -3   0   2  241.49    5.08
   3   0  -2  247.73    5.13
   3   0  -2  241.45    5.08
  -3   0   1    0.04    0.02
   3   0  -1    0.01    0.02
   3   0   0    3.86    0.11
  -3   0  -1    0.01    0.02
  -3   0  -1    0.00    0.02
   3   0   1    0.03    0.02
   3   0   1    0.05    0.02
   3   0   1    0.06    0.03
  -3   0  -1    0.08    0.02
   3   0   2   54.90    1.23
   3   0   2   58.26    1.23
  -3   0  -2   55.74    1.23
  -3   0  -2   56.24    1.26
   3   0   3    0.05    0.04
   3   0   3   -0.02    0.03
  -3   0  -3    0.03    0.05
  -3   0  -3   -0.03    0.04
   3   0   4   24.49    0.62
  -3   0  -4   23.11    0.64
   3   0   4   23.07    0.61
  -3   0  -4   24.65    0.62
  -3   0  -5   -0.03    0.05
  -3   0  -5    0.10    0.08
   3   0   5   -0.09    0.04
   3   0   5   -0.02    0.05
  -3   0  -6    6.28    0.28
  -3   0  -6    6.17    0.31
   3   0   6    6.43    0.28
  -3   0  -7    0.07    0.12
   3   0   7   -0.03    0.07
  -3   0  -7   -0.07    0.07
  -3   0  -8    4.95    0.32
   3   0   8    4.77    0.29
  -3   0  -9   -0.17    0.12
   3   0   9   -0.13    0.09
   3   0  10    1.29    0.21
  -3   0 -10    1.29    0.23
  -3   0 -11    0.08    0.18
  -3   0 -12    0.03    0.20
   3   1 -11    0.45    0.19
   3  -1 -11    0.40    0.21
   3   1 -10    0.61    0.20
   3  -1 -10    0.17    0.16
   3   1  -9    1.79    0.23
   3   1  -9    1.91    0.22
   3  -1  -9    1.50    0.20
   3  -1  -9    2.12    0.25
   3   1  -8    0.41    0.14
   3   1  -8    0.10    0.10
  -3   1   8    0.40    0.13
   3  -1  -8    0.28    0.13
   3  -1  -8    0.20    0.14
   3   1  -7    0.14    0.10
  -3   1   7    0.12    0.09
   3   1  -7    0.17    0.12
   3  -1  -7    0.35    0.12
  -3  -1   7   -0.02    0.08
   3  -1  -7    0.19    0.12
   3   1  -6    2.17    0.19
  -3   1   6    2.26    0.17
   3   1  -6    2.11    0.18
  -3  -1   6    2.35    0.18
   3  -1  -6    2.04    0.17
   3  -1  -6    2.29    0.20
  -3   1   5    3.32    0.19
   3   1  -5    3.41    0.21
   3   1  -5    3.18    0.18
   3  -1  -5    3.43    0.22
  -3  -1   5    3.13    0.18
   3  -1  -5    3.34    0.19
  -3   1   4   34.62    0.85
   3   1  -4   34.02    0.85
   3   1  -4   34.09    0.85
   3   1  -4   37.04    0.86
  -3  -1   4   33.89    0.85
   3  -1  -4   33.98    0.87
   3  -1  -4   34.12    0.85
   3   1  -3   49.02    1.12
   3   1  -3   49.05    1.12
  -3   1   3   49.69    1.12
   3   1  -3   47.62    1.12
  -3  -1   3   47.55    1.12
   3  -1  -3   51.09    1.12
   3  -1  -3   47.07    1.11
   3  -1  -3   49.01    1.14
   3   1  -2  771.56   16.78
  -3   1   2  801.76   17.01
   3   1  -2  814.18   16.99
   3  -1  -2  812.26   17.03
  -3  -1   2  810.44   17.02
   3  -1  -2  790.91   17.18
   3  -1  -2  821.18   16.92
   3   1  -1  160.03    3.41
   3   1  -1  156.15    3.36
   3   1  -1  160.36    3.47
   3   1  -1  158.67    3.36
  -3   1   1  155.56    3.35
  -3  -1   1  158.85    3.36
   3  -1  -1  160.06    3.39
   3  -1  -1  159.38    3.35
   3   1   0  238.19    5.31
   3   1   0  248.59    5.39
  -3   1   0  245.37    5.23
   3   1   0  249.43    5.31
  -3   1   0  249.65    5.23
   3  -1   0  244.53    5.30
   3  -1   0  250.31    5.26
   3  -1   0  252.78    5.28
  -3  -1   0  257.66    5.26
  -3  -1   0  251.40    5.56
   3   1   1  183.19    3.89
   3   1   1  185.00    4.01
  -3   1  -1  188.25    3.93
  -3   1  -1  182.04    3.88
   3  -1   1  184.18    3.92
   3  -1   1  179.84    3.89
  -3  -1  -1  184.31    3.92
   3  -1   1  185.27    3.88
  -3   1  -2 1000.00   20.67
  -3   1  -2  955.03   20.62
   3   1   2  953.55   20.70
  -3  -1  -2  998.52   20.90
  -3  -1  -2  994.04   20.69
   3  -1   2  961.71   20.56
   3  -1   2  985.94   20.65
   3   1   3   15.99    0.42
  -3   1  -3   15.73    0.44
  -3   1  -3   15.45    0.43
   3   1   3   15.90    0.43
   3  -1   3   16.03    0.43
  -3  -1  -3   15.92    0.45
   3  -1   3   16.54    0.43
  -3  -1  -3   15.39    0.42
   3   1   4    2.72    0.16
  -3   1  -4    2.34    0.14
  -3   1  -4    2.43    0.16
   3   1   4    2.67    0.15
  -3  -1  -4    2.71    0.17
   3  -1   4    2.57    0.16
  -3  -1  -4    2.42    0.15
   3  -1   4    2.54    0.15
   3   1   5   55.00    1.24
   3   1   5   50.71    1.23
  -3   1  -5   48.89    1.22
  -3   1  -5   50.85    1.25
   3  -1   5   51.55    1.23
  -3  -1  -5   51.26    1.23
  -3  -1  -5   50.23    1.26
  -3   1  -6    3.84    0.24
   3   1   6    4.04    0.22
  -3   1  -6    3.89    0.22
  -3  -1  -6    4.26    0.27
   3  -1   6    4.16    0.23
  -3  -1  -6    3.80    0.22
  -3   1  -7    2.52    0.20
  -3   1  -7    2.89    0.24
   3   1   7    2.74    0.20
  -3  -1  -7    2.55    0.22
  -3  -1  -7    2.41    0.20
   3  -1   7    2.49    0.20
  -3   1  -8   -0.01    0.12
   3   1   8    0.11    0.10
   3  -1   8    0.08    0.09
  -3  -1  -8   -0.17    0.11
   3   1   9    0.46    0.15
  -3   1  -9    0.26    0.17
  -3  -1  -9    0.13    0.15
   3  -1   9    0.32    0.13
   3   1  10    0.10    0.14
  -3   1 -10    0.05    0.17
   3  -1  10   -0.06    0.12
  -3  -1 -10    0.19    0.16
  -3   1 -11    0.45    0.20
  -3  -1 -11    0.38    0.21
   3   2 -11   -0.17    0.17
   3  -2 -11    0.14    0.19
   3   2 -10    0.15    0.18
   3  -2 -10    0.35    0.17
   3   2  -9    0.01    0.12
   3   2  -9    0.24    0.16
   3  -2  -9    0.36    0.17
  -3   2   8    0.05    0.11
   3   2  -8    0.25    0.13
   3   2  -8    0.01    0.14
   3  -2  -8   -0.11    0.14
   3  -2  -8    0.07    0.10
   3   2  -7    1.08    0.16
   3   2  -7    0.94    0.15
  -3   2   7    1.26    0.17
  -3  -2   7    1.11    0.16
   3  -2  -7    1.10    0.15
   3  -2  -7    1.32    0.19
   3   2  -6    2.92    0.20
   3   2  -6    3.33    0.22
  -3   2   6    3.49    0.22
   3  -2  -6    3.14    0.24
   3  -2  -6    2.83    0.20
  -3  -2   6    2.96    0.20
   3   2  -5   11.85    0.41
  -3   2   5   11.96    0.41
   3   2  -5   12.40    0.40
   3  -2  -5   12.17    0.41
  -3  -2   5   11.87    0.41
   3  -2  -5   12.31    0.43
   3   2  -4    1.47    0.13
   3   2  -4    2.40    0.16
   3   2  -4    2.38    0.16
  -3   2   4    2.22    0.15
   3  -2  -4    1.88    0.16
  -3  -2   4    2.33    0.15
   3  -2  -4    2.31    0.15
   3   2  -3    0.49    0.07
   3   2  -3    0.46    0.07
   3   2  -3    0.41    0.07
  -3   2   3    0.54    0.07
  -3  -2   3    0.58    0.08
   3  -2  -3    0.42    0.07
   3  -2  -3    0.38    0.08
  -3   2   2   19.75    0.52
   3   2  -2   21.26    0.54
   3   2  -2   20.27    0.53
   3   2  -2   20.47    0.49
  -3  -2   2   21.42    0.54
   3  -2  -2   21.09    0.53
   3  -2  -2   20.82    0.54
   3   2  -1    1.31    0.10
   3   2  -1    1.19    0.09
   3   2  -1    1.20    0.05
  -3   2   1    1.25    0.09
   3   2  -1    1.21    0.09
   3  -2  -1    1.26    0.09
   3  -2  -1    1.21    0.10
  -3  -2   1    1.17    0.09
   3   2   0    6.64    0.21
   3   2   0    6.83    0.23
   3   2   0    6.76    0.21
  -3   2   0    6.73    0.21
  -3   2   0    6.58    0.19
   3  -2   0    6.68    0.22
   3  -2   0    6.74    0.22
   3  -2   0    6.55    0.22
  -3  -2   0    6.75    0.17
  -3  -2   0    7.03    0.22
   3   2   1    0.45    0.05
  -3   2  -1    0.36    0.05
  -3   2  -1    0.40    0.04
   3   2   1    0.31    0.05
   3   2   1    0.46    0.07
  -3  -2  -1    0.36    0.05
   3  -2   1    0.38    0.06
   3  -2   1    0.30    0.05
   3  -2   1    0.37    0.06
   3   2   2  222.76    4.93
  -3   2  -2  229.54    4.82
   3   2   2  220.01    4.76
  -3   2  -2  224.39    4.78
  -3  -2  -2  226.82    4.80
   3  -2   2  222.87    4.80
   3  -2   2  219.15    4.78
   3  -2   2  235.48    4.78
  -3   2  -3    0.27    0.07
   3   2   3    0.28    0.06
  -3   2  -3    0.43    0.08
  -3  -2  -3    0.39    0.07
   3  -2   3    0.17    0.06
   3  -2   3    0.32    0.07
  -3  -2  -3    0.24    0.08
   3   2   4   20.00    0.55
  -3   2  -4   19.16    0.55
  -3   2  -4   19.39    0.56
  -3  -2  -4   18.69    0.56
  -3  -2  -4   19.12    0.54
   3  -2   4   20.45    0.56
  -3   2  -5    0.97    0.12
   3   2   5    1.02    0.12
  -3   2  -5    0.83    0.13
   3  -2   5    0.95    0.12
  -3  -2  -5    1.18    0.13
  -3  -2  -5    0.99    0.14
  -3   2  -6    6.48    0.31
  -3   2  -6    6.29    0.32
   3   2   6    6.88    0.30
   3  -2   6    7.01    0.31
  -3  -2  -6    6.38    0.32
  -3  -2  -6    6.61    0.30
   3   2   7    0.06    0.09
  -3   2  -7    0.15    0.13
  -3   2  -7    0.02    0.09
   3  -2   7    0.10    0.10
  -3  -2  -7   -0.07    0.12
   3   2   8    9.27    0.41
  -3   2  -8    8.45    0.43
   3  -2   8    8.59    0.41
  -3  -2  -8    8.16    0.42
   3   2   9    0.11    0.13
  -3   2  -9    0.28    0.16
   3  -2   9    0.78    0.17
  -3  -2  -9    0.37    0.17
  -3   2 -10    1.31    0.24
   3   2  10    0.99    0.19
   3  -2  10    0.77    0.20
  -3  -2 -10    0.74    0.21
  -3   2 -11    1.50    0.27
  -3  -2 -11    1.71    0.29
   3   3 -11    0.17    0.19
   3  -3 -11    0.10    0.20
   3   3 -10    0.28    0.18
   3  -3 -10    0.26    0.19
   3   3  -9    0.71    0.19
   3   3  -9    0.89    0.19
   3  -3  -9    0.34    0.18
   3   3  -8    5.37    0.34
   3   3  -8    5.94    0.34
   3  -3  -8    5.79    0.36
   3  -3  -8    5.05    0.35
  -3   3   7   23.75    0.76
   3   3  -7   25.01    0.77
   3   3  -7   23.99    0.73
   3  -3  -7   23.88    0.76
   3  -3  -7   23.88    0.78
   3   3  -6    9.68    0.37
  -3   3   6    9.15    0.39
   3   3  -6    9.46    0.40
  -3  -3   6    9.25    0.39
   3  -3  -6    9.17    0.39
   3  -3  -6    9.18    0.40
   3   3  -5    5.67    0.28
   3   3  -5    5.31    0.25
  -3   3   5    6.30    0.29
  -3  -3   5    5.67    0.28
   3  -3  -5    5.53    0.27
   3  -3  -5    5.97    0.30
  -3   3   4    6.45    0.27
   3   3  -4    6.16    0.24
   3   3  -4    6.27    0.27
   3  -3  -4    5.82    0.29
   3  -3  -4    5.84    0.27
  -3  -3   4    6.22    0.27
   3   3  -3    9.02    0.32
   3   3  -3    8.44    0.26
   3   3  -3    8.90    0.32
  -3   3   3    8.58    0.31
   3  -3  -3    8.85    0.32
  -3  -3   3    8.02    0.31
   3   3  -2    0.14    0.06
   3   3  -2    0.20    0.08
  -3   3   2    0.15    0.06
   3   3  -2    0.13    0.04
   3   3  -2    0.25    0.07
  -3  -3   2    0.08    0.06
   3  -3  -2    0.13    0.07
   3   3  -1  203.32    4.43
   3   3  -1  208.19    4.57
  -3   3   1  209.04    4.55
   3   3  -1  212.12    4.45
  -3   3   1  198.68    4.44
   3   3  -1  209.57    4.47
  -3  -3   1  212.69    4.45
   3  -3  -1  210.86    4.46
   3   3   0   17.48    0.49
   3   3   0   17.39    0.48
  -3   3   0   16.77    0.44
   3   3   0   16.36    0.46
  -3   3   0   17.09    0.47
   3  -3   0   17.04    0.46
  -3  -3   0   16.99    0.39
   3  -3   0   17.44    0.48
  -3  -3   0   16.96    0.47
   3   3   1   34.20    0.83
   3   3   1   35.82    0.85
  -3   3  -1   34.76    0.85
  -3   3  -1   35.34    0.81
   3   3   1   34.77    0.88
   3  -3   1   34.11    0.83
  -3  -3  -1   34.79    0.84
   3  -3   1   32.90    0.85
  -3  -3  -1   34.55    0.79
   3   3   2  195.79    4.04
   3   3   2  185.60    4.17
  -3   3  -2  185.44    4.04
   3   3   2  184.94    4.02
  -3   3  -2  193.04    4.05
  -3  -3  -2  186.28    4.03
   3  -3   2  187.25    4.04
   3  -3   2  184.34    4.04
  -3   3  -3   68.85    1.60
   3   3   3   73.06    1.60
   3   3   3   69.35    1.58
   3   3   3   67.61    1.66
  -3   3  -3   70.42    1.59
   3  -3   3   66.13    1.60
  -3  -3  -3   69.63    1.58
  -3   3  -4   18.24    0.55
  -3   3  -4   19.12    0.54
   3   3   4   18.48    0.54
  -3  -3  -4   17.91    0.54
   3  -3   4   18.94    0.56
  -3  -3  -4   17.24    0.54
   3   3   5    0.66    0.11
  -3   3  -5    0.78    0.12
  -3   3  -5    0.60    0.12
  -3  -3  -5    0.77    0.12
  -3  -3  -5    0.54    0.13
   3  -3   5    0.49    0.11
  -3   3  -6    2.54    0.21
  -3   3  -6    2.28    0.20
   3   3   6    2.65    0.20
  -3  -3  -6    2.66    0.22
  -3  -3  -6    2.52    0.20
   3  -3   6    3.07    0.23
   3   3   7    0.30    0.11
  -3   3  -7   -0.12    0.10
   3  -3   7    0.00    0.10
  -3  -3  -7    0.15    0.13
  -3   3  -8    5.75    0.34
   3   3   8    5.80    0.33
  -3  -3  -8    5.92    0.36
   3  -3   8    6.04    0.35
  -3   3  -9   -0.05    0.13
   3   3   9    0.15    0.13
   3  -3   9    0.04    0.14
  -3  -3  -9    0.37    0.18
  -3   3 -10    0.42    0.19
   3   3  10    0.49    0.18
  -3  -3 -10    0.39    0.20
  -3   3 -11    0.11    0.20
  -3  -3 -11   -0.22    0.20
   3  -4 -10    0.13    0.19
   3   4  -9    0.55    0.19
   3  -4  -9    0.66    0.20
   3   4  -8    0.25    0.15
   3   4  -8    0.78    0.18
   3  -4  -8    0.86    0.20
   3   4  -7    4.02    0.29
  -3   4   7    4.31    0.29
   3  -4  -7    3.78    0.28
   3  -4  -7    3.90    0.32
   3   4  -6   13.71    0.52
  -3   4   6   13.41    0.51
   3   4  -6   13.33    0.46
   3  -4  -6   12.49    0.51
   3  -4  -6   12.75    0.50
  -3   4   5    3.08    0.23
   3   4  -5    2.77    0.22
   3   4  -5    2.74    0.20
   3  -4  -5    2.87    0.24
   3  -4  -5    3.49    0.25
  -3  -4   5    3.03    0.24
   3   4  -4   23.02    0.68
  -3   4   4   23.68    0.69
   3   4  -4   23.45    0.61
  -3  -4   4   22.99    0.69
   3  -4  -4   22.78    0.68
   3  -4  -4   23.00    0.69
  -3   4   3    5.78    0.27
   3   4  -3    6.29    0.21
   3   4  -3    5.59    0.27
  -3  -4   3    6.65    0.30
   3  -4  -3    6.25    0.28
   3   4  -2   50.73    1.23
   3   4  -2   50.39    1.25
  -3   4   2   50.94    1.23
  -3   4   2   49.71    1.24
   3   4  -2   50.02    1.12
   3   4  -2   52.66    1.25
  -3  -4   2   50.17    1.24
   3  -4  -2   50.79    1.21
  -3   4   1   14.57    0.44
   3   4  -1   14.59    0.35
   3   4  -1   14.88    0.46
   3   4  -1   13.59    0.45
   3   4  -1   13.27    0.44
  -3   4   1   14.31    0.45
  -3  -4   1   14.74    0.46
   3  -4  -1   14.33    0.43
   3   4   0   32.54    0.87
  -3   4   0   32.36    0.85
  -3   4   0   32.52    0.82
   3   4   0   34.51    0.86
   3   4   0   33.84    0.85
  -3  -4   0   33.87    0.75
   3  -4   0   32.90    0.82
   3  -4   0   32.38    0.86
  -3  -4   0   34.18    0.87
  -3   4  -1   44.53    1.12
  -3   4  -1   46.21    1.08
   3   4   1   45.50    1.16
   3   4   1   47.04    1.13
   3   4   1   45.82    1.11
   3  -4   1   46.46    1.14
  -3  -4  -1   46.31    1.13
   3  -4   1   46.56    1.09
  -3  -4  -1   46.16    1.04
  -3   4  -2    4.62    0.21
  -3   4  -2    4.59    0.18
  -3   4  -2    4.25    0.22
   3   4   2    4.44    0.22
   3   4   2    4.56    0.23
   3   4   2    4.21    0.25
   3  -4   2    4.23    0.23
  -3  -4  -2    4.36    0.19
   3  -4   2    4.17    0.20
   3   4   3    8.17    0.35
  -3   4  -3    7.68    0.32
   3   4   3    6.69    0.29
  -3  -4  -3    7.28    0.28
   3  -4   3    6.63    0.30
   3   4   4    0.98    0.13
  -3   4  -4    1.04    0.13
   3   4   4    0.87    0.16
  -3   4  -4    0.88    0.13
  -3  -4  -4    0.72    0.12
   3  -4   4    0.98    0.14
   3   4   5    0.08    0.14
  -3   4  -5    0.23    0.12
  -3   4  -5    0.13    0.11
   3   4   5    0.24    0.10
   3  -4   5    0.31    0.12
  -3  -4  -5    0.15    0.11
   3   4   6    5.06    0.29
  -3   4  -6    5.21    0.30
   3   4   6    4.57    0.33
  -3   4  -6    4.66    0.30
   3  -4   6    5.06    0.31
  -3  -4  -6    4.46    0.29
   3   4   7    0.31    0.13
  -3   4  -7    0.31    0.13
   3  -4   7    0.25    0.13
  -3  -4  -7    0.12    0.14
  -3   4  -8    0.14    0.14
   3   4   8   -0.13    0.09
   3  -4   8   -0.03    0.12
  -3  -4  -8    0.06    0.13
   3   4   9    1.59    0.22
  -3   4  -9    1.60    0.24
  -3  -4  -9    1.42    0.24
  -3   4 -10   -0.11    0.17
   3   4  10    0.21    0.16
  -3  -4 -10   -0.08    0.17
   3  -5 -10    0.50    0.21
   3  -5  -9    0.24    0.17
   3   5  -8    0.26    0.16
   3  -5  -8    0.27    0.18
   3   5  -7    0.44    0.15
   3  -5  -7    0.76    0.18
   3   5  -6    4.06    0.29
  -3   5   6    4.33    0.30
   3  -5  -6    4.37    0.31
   3  -5  -6    3.76    0.30
  -3   5   5    0.81    0.15
   3   5  -5    0.48    0.14
   3  -5  -5    0.49    0.14
   3  -5  -5    0.68    0.15
   3   5  -4   15.74    0.56
  -3   5   4   17.33    0.57
  -3   5   4   16.36    0.59
   3  -5  -4   15.94    0.55
   3   5  -3    0.32    0.11
  -3   5   3    0.58    0.12
  -3   5   3    0.28    0.13
   3   5  -3    0.32    0.11
   3  -5  -3    0.60    0.12
  -3  -5   3    0.33    0.11
  -3   5   2    0.11    0.09
   3   5  -2    0.07    0.09
   3   5  -2    0.13    0.09
  -3   5   2    0.16    0.11
   3  -5  -2    0.11    0.09
  -3  -5   2    0.27    0.10
   3   5  -1    8.58    0.35
  -3   5   1    8.89    0.34
  -3   5   1    8.86    0.36
   3   5  -1    8.67    0.35
   3  -5  -1    8.66    0.32
  -3  -5   1    8.99    0.37
   3   5   0   17.13    0.54
   3   5   0   16.79    0.55
  -3   5   0   16.79    0.50
  -3   5   0   16.67    0.54
   3  -5   0   17.21    0.56
   3  -5   0   16.54    0.49
  -3  -5   0   17.04    0.55
   3   5   1   23.41    0.70
  -3   5  -1   23.77    0.63
   3   5   1   23.83    0.68
  -3   5  -1   22.62    0.69
   3  -5   1   22.85    0.70
  -3  -5  -1   23.92    0.59
  -3  -5  -1   24.18    0.70
   3  -5   1   23.51    0.63
   3   5   2    3.12    0.24
   3   5   2    3.16    0.21
  -3   5  -2    3.11    0.22
  -3   5  -2    3.03    0.18
  -3   5  -2    3.19    0.19
  -3  -5  -2    2.91    0.18
   3  -5   2    3.09    0.19
   3  -5   2    3.24    0.23
  -3   5  -3    0.44    0.13
   3   5   3    0.70    0.12
   3   5   3    0.49    0.15
  -3   5  -3    0.33    0.10
  -3  -5  -3    0.27    0.10
   3  -5   3    0.40    0.12
  -3   5  -4    0.92    0.13
   3   5   4    0.91    0.15
  -3   5  -4    0.80    0.15
   3   5   4    0.77    0.17
   3  -5   4    0.87    0.16
  -3  -5  -4    0.72    0.14
  -3   5  -5   -0.06    0.06
   3   5   5    0.13    0.11
  -3   5  -5   -0.01    0.10
   3   5   5   -0.13    0.14
   3  -5   5    0.22    0.13
  -3  -5  -5   -0.10    0.10
   3   5   6    0.03    0.11
   3   5   6    0.06    0.16
  -3   5  -6    0.00    0.11
  -3  -5  -6    0.00    0.12
   3  -5   6    0.19    0.13
  -3   5  -7    0.43    0.15
   3   5   7    0.54    0.16
   3   5   7    0.30    0.18
  -3  -5  -7    0.25    0.15
   3  -5   7    0.20    0.13
   3   5   8    0.36    0.16
   3   5   8    0.36    0.21
  -3  -5  -8    0.27    0.17
   3   5   9    1.06    0.21
   3   5   9    1.07    0.26
  -3  -5  -9    1.25    0.23
   3   5  10   -0.28    0.20
  -3  -5 -10   -0.05    0.19
  -3   6   9   -0.04    0.24
   3  -6  -9    0.28    0.20
  -3   6   8    1.94    0.32
   3  -6  -8    1.95    0.27
  -3   6   7   -0.50    0.16
   3   6  -7    0.23    0.15
   3  -6  -7    0.10    0.16
   3   6  -6    0.95    0.20
  -3   6   6    0.77    0.21
   3  -6  -6    0.96    0.19
   3   6  -5   11.92    0.51
  -3   6   5   11.18    0.53
   3  -6  -5   11.59    0.49
   3   6  -4   -0.01    0.11
  -3   6   4    0.10    0.13
  -3   6   4    0.12    0.12
   3  -6  -4    0.05    0.11
  -3   6   3    1.00    0.17
   3   6  -3    1.14    0.17
   3   6  -3    1.16    0.17
  -3   6   3    0.98    0.17
   3  -6  -3    1.10    0.15
  -3   6   2    5.31    0.30
   3   6  -2    4.66    0.28
   3   6  -2    4.93    0.28
  -3   6   2    4.62    0.28
   3  -6  -2    5.05    0.27
  -3   6   1    0.87    0.14
   3   6  -1    0.73    0.13
  -3   6   1    0.85    0.15
   3   6  -1    0.84    0.14
   3  -6  -1    0.87    0.13
  -3   6   0    0.84    0.13
   3   6   0    0.70    0.14
  -3   6   0    0.95    0.16
   3   6   0    0.98    0.14
   3  -6   0    0.90    0.12
   3  -6   0    0.99    0.16
   3   6   1    1.74    0.20
  -3   6  -1    1.86    0.19
   3   6   1    2.16    0.20
   3  -6   1    2.12    0.18
   3  -6   1    2.16    0.21
   3   6   2    1.45    0.19
  -3   6  -2    1.63    0.19
   3   6   2    1.58    0.17
   3  -6   2    1.56    0.20
   3   6   3    9.17    0.44
  -3   6  -3    9.21    0.42
   3   6   3    9.01    0.40
   3  -6   3    8.82    0.42
   3   6   4    5.68    0.33
   3   6   4    6.66    0.39
   3  -6   4    5.81    0.34
   3   6   5    7.04    0.38
   3   6   5    7.50    0.44
   3  -6   5    7.14    0.41
   3   6   6    0.14    0.14
   3   6   6    0.10    0.17
  -3  -6  -6    0.37    0.15
   3   6   7    0.28    0.16
   3   6   7    0.15    0.20
  -3  -6  -7    0.18    0.16
   3   6   8    0.40    0.23
   3   6   8    0.07    0.17
  -3  -6  -8    0.33    0.19
   3   6   9    1.48    0.25
   3   6   9    1.14    0.30
  -3  -6  -9    1.10    0.25
  -3   7   7    0.99    0.27
   3  -7  -7    0.73    0.21
   3   7  -6    1.98    0.26
  -3   7   6    2.41    0.30
   3  -7  -6    1.81    0.24
   3   7  -5    3.31    0.30
  -3   7   5    3.36    0.31
  -3   7   4    0.58    0.18
   3   7  -4    0.50    0.17
   3   7  -3    6.28    0.37
  -3   7   3    6.89    0.39
  -3   7   2   -0.08    0.10
   3   7  -2   -0.19    0.11
   3   7  -2   -0.04    0.11
   3   7  -1    8.75    0.42
   3   7  -1    9.61    0.43
   3   7   0    0.08    0.12
   3   7   0    0.06    0.13
   3   7   1   -0.13    0.10
   3   7   1    0.00    0.12
   3   7   2    0.23    0.13
   3   7   2    0.37    0.14
   3   7   3    0.38    0.13
   3   7   3    0.27    0.16
   3   7   4    0.26    0.14
   3   7   4    0.20    0.17
   3   7   5    0.74    0.22
   3   7   5    0.55    0.18
   3   7   6    0.14    0.20
   3   7   6    0.14    0.15
   3   7   7    3.44    0.36
   3   7   7    4.19    0.36
  -3   8   6    0.48    0.23
   3   8  -4    1.70    0.26
   3   8  -3    0.21    0.16
   3   8  -2    0.62    0.18
   3   8  -1    1.07    0.19
   3   8   0   -0.14    0.12
   3   8   1   -0.09    0.11
   3   8   1    0.12    0.15
   3   8   2   -0.14    0.14
   3   8   2   -0.12    0.13
   3   8   3    3.97    0.33
   3   8   3    4.30    0.35
   3   8   4    0.18    0.18
   3   8   4    0.46    0.19
   3   8   5    1.47    0.24
   3   8   5    0.97    0.25
   3   8   6    0.17    0.20
   3   8   6    0.26    0.18
   3   9  -1    2.11    0.27
   3   9   0    0.15    0.17
   3   9   1    0.12    0.17
   3   9   2    0.13    0.18
   3   9   3    0.22    0.18
   4   0 -12    1.06    0.27
   4   0 -11   -0.01    0.17
   4   0 -10    1.02    0.21
   4   0 -10    0.78    0.18
   4   0  -9    0.05    0.12
   4   0  -9   -0.06    0.12
   4   0  -8    3.71    0.26
   4   0  -8    4.12    0.31
   4   0  -7    0.12    0.10
   4   0  -7    0.04    0.12
  -4   0   7   -0.06    0.07
   4   0  -6   42.82    1.10
   4   0  -6   41.16    1.07
  -4   0   6   42.44    1.08
   4   0  -5    0.01    0.07
  -4   0   5   -0.03    0.05
   4   0  -5   -0.02    0.06
  -4   0   4  101.79    2.27
   4   0  -4  109.40    2.28
   4   0  -4  102.81    2.30
   4   0  -4   98.74    2.26
  -4   0   3   -0.03    0.03
   4   0  -3    0.05    0.05
   4   0  -3   -0.02    0.04
   4   0  -3    0.02    0.04
   4   0  -2  650.61   13.40
  -4   0   2  635.36   13.53
   4   0  -2  614.62   13.49
   4   0  -2  647.02   13.58
   4   0  -1    0.11    0.02
   4   0  -1    0.19    0.04
  -4   0   1    0.11    0.02
   4   0  -1    0.12    0.02
   4   0   0  272.95    6.52
   4   0   0  324.66    6.38
   4   0   1    0.11    0.02
   4   0   1    0.16    0.04
  -4   0  -1    0.20    0.03
   4   0   1    0.04    0.02
   4   0   1    0.05    0.02
  -4   0  -1    0.06    0.02
   4   0   2  401.85    8.31
  -4   0  -2  391.26    8.26
   4   0   2  387.76    8.40
  -4   0  -2  398.27    8.35
   4   0   3    0.00    0.03
  -4   0  -3    0.00    0.05
  -4   0  -3   -0.04    0.03
   4   0   3   -0.01    0.03
  -4   0  -4    5.01    0.21
  -4   0  -4    5.01    0.24
   4   0   4    5.56    0.22
   4   0   4    4.76    0.21
   4   0   5   -0.06    0.05
   4   0   5    0.00    0.05
  -4   0  -5    0.00    0.06
  -4   0  -5   -0.10    0.06
  -4   0  -6    0.37    0.11
   4   0   6    0.52    0.10
  -4   0  -6    0.37    0.10
  -4   0  -7   -0.01    0.10
  -4   0  -7   -0.09    0.07
   4   0   7    0.00    0.07
  -4   0  -8    0.82    0.17
   4   0   8    0.56    0.14
  -4   0  -9   -0.13    0.13
   4   0   9   -0.04    0.11
  -4   0 -10    0.13    0.16
   4   0  10    0.21    0.15
   4   0  11   -0.17    0.13
  -4   0 -11    0.08    0.17
  -4   0 -12    3.10    0.37
   4   1 -11    0.33    0.19
   4  -1 -11    0.84    0.23
   4   1 -10    0.39    0.17
   4   1 -10    0.43    0.18
   4  -1 -10    0.28    0.18
   4   1  -9    0.25    0.14
   4   1  -9   -0.04    0.14
   4  -1  -9   -0.09    0.11
   4  -1  -9    0.14    0.15
   4   1  -8    0.39    0.14
   4   1  -8    0.19    0.12
   4  -1  -8    0.38    0.15
   4  -1  -8    0.49    0.14
   4   1  -7    0.11    0.10
  -4   1   7   -0.05    0.07
   4   1  -7    0.09    0.11
   4  -1  -7   -0.04    0.12
   4  -1  -7   -0.09    0.08
  -4  -1   7    0.00    0.08
  -4   1   6   27.03    0.75
   4   1  -6   25.81    0.74
   4   1  -6   26.95    0.75
  -4  -1   6   25.66    0.74
   4  -1  -6   25.86    0.77
   4  -1  -6   26.26    0.74
  -4   1   5    2.59    0.17
   4   1  -5    2.59    0.19
   4   1  -5    2.62    0.17
   4  -1  -5    2.46    0.16
   4  -1  -5    2.39    0.19
  -4  -1   5    2.55    0.17
  -4   1   4    3.26    0.17
   4   1  -4    3.41    0.17
   4   1  -4    3.15    0.18
   4   1  -4    3.11    0.17
   4  -1  -4    3.37    0.19
  -4  -1   4    3.26    0.17
   4  -1  -4    3.30    0.17
   4  -1  -4    3.63    0.18
   4   1  -3  265.30    5.61
   4   1  -3  274.86    5.58
  -4   1   3  262.19    5.57
   4   1  -3  256.29    5.57
   4  -1  -3  260.49    5.64
   4  -1  -3  272.29    5.57
   4  -1  -3  259.57    5.57
  -4  -1   3  258.70    5.57
   4   1  -2   33.39    0.75
  -4   1   2   32.45    0.75
   4   1  -2   31.79    0.75
   4   1  -2   29.91    0.74
   4  -1  -2   32.45    0.78
   4  -1  -2   33.26    0.75
  -4  -1   2   32.59    0.75
   4  -1  -2   33.19    0.75
   4   1  -1  520.40   11.27
   4   1  -1  540.37   11.13
  -4   1   1  515.20   10.97
   4   1  -1  519.40   11.03
   4   1  -1  508.91   11.03
   4  -1  -1  521.21   11.09
  -4  -1   1  517.12   11.06
   4  -1  -1  520.70   11.06
   4   1   0    1.61    0.10
   4   1   0    1.55    0.06
   4   1   0    1.57    0.06
  -4   1   0    1.64    0.07
   4   1   0    1.58    0.06
   4  -1   0    1.53    0.07
  -4  -1   0    1.63    0.06
   4  -1   0    1.59    0.07
  -4  -1   0    1.56    0.07
   4  -1   0    1.53    0.09
   4   1   1    0.32    0.03
   4   1   1    0.33    0.04
   4   1   1    0.29    0.06
  -4   1  -1    0.44    0.04
   4  -1   1    0.34    0.04
   4  -1   1    0.29    0.04
   4  -1   1    0.30    0.02
   4  -1   1    0.36    0.06
  -4  -1  -1    0.38    0.05
  -4   1  -2  313.39    6.58
   4   1   2  307.45    6.71
  -4   1  -2  307.98    6.50
   4   1   2  302.91    6.50
  -4  -1  -2  304.93    6.56
  -4  -1  -2  308.47    6.49
   4  -1   2  314.40    6.57
   4  -1   2  308.99    6.51
   4  -1   2  317.49    6.50
   4   1   3  147.23    3.19
  -4   1  -3  148.39    3.25
  -4   1  -3  148.31    3.20
  -4  -1  -3  150.41    3.24
  -4  -1  -3  147.23    3.19
   4  -1   3  151.95    3.20
   4  -1   3  150.70    3.20
   4   1   4    8.52    0.30
  -4   1  -4    9.32    0.31
  -4   1  -4    9.23    0.33
   4   1   4    9.04    0.30
   4  -1   4    8.92    0.30
  -4  -1  -4    8.70    0.30
  -4  -1  -4    9.06    0.33
   4  -1   4    8.87    0.30
   4   1   5    2.17    0.16
  -4   1  -5    2.21    0.19
   4   1   5    2.76    0.17
  -4   1  -5    2.67    0.17
  -4  -1  -5    2.23    0.18
   4  -1   5    2.42    0.17
   4  -1   5    2.64    0.17
  -4  -1  -5    2.46    0.17
  -4   1  -6    0.78    0.11
   4   1   6    0.83    0.12
  -4   1  -6    0.57    0.13
  -4  -1  -6    0.77    0.14
   4  -1   6    0.80    0.12
  -4  -1  -6    0.69    0.11
   4   1   7    0.02    0.07
  -4   1  -7    0.06    0.08
  -4   1  -7    0.08    0.11
   4  -1   7    0.10    0.09
  -4  -1  -7    0.03    0.11
   4   1   8    0.82    0.14
  -4   1  -8    0.59    0.16
   4  -1   8    0.91    0.15
  -4  -1  -8    0.67    0.17
   4   1   9    0.01    0.11
  -4   1  -9    0.03    0.14
   4  -1   9    0.07    0.12
  -4  -1  -9   -0.09    0.13
  -4   1 -10    1.13    0.23
   4   1  10    0.99    0.19
  -4  -1 -10    1.14    0.23
   4  -1  10    1.08    0.20
   4   1  11    1.61    0.24
  -4   1 -11    1.26    0.26
  -4  -1 -11    1.16    0.25
   4  -1  11    1.11    0.23
   4   2 -11   -0.23    0.16
   4  -2 -11    0.01    0.18
   4   2 -10   -0.21    0.13
   4   2 -10    0.12    0.16
   4  -2 -10    0.36    0.18
   4   2  -9    1.40    0.21
   4   2  -9    1.92    0.22
   4  -2  -9    1.28    0.21
   4  -2  -9    1.38    0.21
   4   2  -8    6.58    0.36
   4   2  -8    6.69    0.36
   4  -2  -8    6.15    0.37
   4  -2  -8    7.06    0.37
   4   2  -7    0.16    0.11
  -4   2   7    0.60    0.13
   4   2  -7    0.56    0.14
   4  -2  -7    0.88    0.17
   4  -2  -7    0.67    0.13
   4   2  -6    1.24    0.15
  -4   2   6    1.47    0.15
   4   2  -6    1.04    0.15
   4  -2  -6    1.30    0.17
  -4  -2   6    1.47    0.15
   4  -2  -6    1.51    0.16
  -4   2   5   10.11    0.37
   4   2  -5   10.00    0.35
   4   2  -5    9.67    0.36
  -4  -2   5    9.99    0.37
   4  -2  -5   10.23    0.40
   4  -2  -5    9.49    0.36
  -4   2   4    1.21    0.11
   4   2  -4    1.39    0.12
   4   2  -4    1.37    0.12
  -4  -2   4    1.46    0.13
   4  -2  -4    1.33    0.13
   4  -2  -4    1.60    0.13
  -4   2   3   63.15    1.50
   4   2  -3   68.70    1.51
   4   2  -3   66.84    1.48
   4   2  -3   64.71    1.50
   4  -2  -3   66.12    1.51
   4  -2  -3   69.87    1.51
  -4  -2   3   66.59    1.51
   4  -2  -3   66.57    1.54
   4   2  -2  116.46    2.43
   4   2  -2  112.14    2.51
  -4   2   2  109.36    2.42
   4   2  -2  107.23    2.41
   4   2  -2  114.24    2.40
   4  -2  -2  111.61    2.46
  -4  -2   2  110.28    2.42
   4  -2  -2  112.69    2.42
   4   2  -1  125.92    2.66
   4   2  -1  125.60    2.66
  -4   2   1  122.39    2.67
   4   2  -1  121.12    2.76
   4  -2  -1  124.92    2.67
  -4  -2   1  123.47    2.67
   4  -2  -1  125.74    2.70
   4   2   0    0.19    0.04
   4   2   0    0.15    0.04
  -4   2   0    0.22    0.04
   4   2   0    0.14    0.05
  -4   2   0    0.26    0.04
   4  -2   0    0.22    0.05
   4  -2   0    0.22    0.04
   4  -2   0    0.25    0.06
  -4  -2   0    0.14    0.04
  -4   2  -1    3.53    0.15
   4   2   1    3.31    0.16
   4   2   1    3.32    0.13
   4   2   1    3.23    0.14
  -4   2  -1    3.39    0.10
   4  -2   1    3.36    0.15
  -4  -2  -1    3.52    0.14
  -4  -2  -1    3.31    0.12
   4  -2   1    3.25    0.14
   4  -2   1    3.64    0.15
   4   2   2   61.89    1.43
  -4   2  -2   66.37    1.47
   4   2   2   63.42    1.51
   4   2   2   63.73    1.43
  -4   2  -2   65.30    1.45
   4  -2   2   65.63    1.45
  -4  -2  -2   63.61    1.44
   4  -2   2   65.57    1.46
   4  -2   2   64.38    1.45
   4   2   3   25.28    0.64
   4   2   3   25.24    0.70
  -4   2  -3   26.61    0.68
  -4   2  -3   24.99    0.66
  -4  -2  -3   26.62    0.66
   4  -2   3   26.57    0.66
   4  -2   3   25.70    0.66
  -4  -2  -3   24.89    0.65
  -4   2  -4  160.19    3.46
   4   2   4  156.37    3.45
  -4   2  -4  157.04    3.49
  -4  -2  -4  161.30    3.45
   4  -2   4  161.28    3.46
   4  -2   4  159.05    3.46
  -4  -2  -4  159.07    3.49
  -4   2  -5   32.66    0.87
  -4   2  -5   32.84    0.86
   4   2   5   31.73    0.84
  -4  -2  -5   32.47    0.85
   4  -2   5   32.44    0.86
  -4  -2  -5   32.81    0.87
   4   2   6    0.53    0.11
  -4   2  -6    0.29    0.11
  -4   2  -6    0.33    0.10
  -4  -2  -6    0.38    0.10
  -4  -2  -6    0.24    0.12
   4  -2   6    0.13    0.08
   4   2   7    0.21    0.09
  -4   2  -7    0.07    0.13
  -4  -2  -7   -0.06    0.13
   4  -2   7   -0.08    0.08
  -4   2  -8    4.35    0.31
   4   2   8    4.20    0.28
  -4  -2  -8    4.44    0.33
   4  -2   8    4.95    0.31
   4   2   9    1.69    0.21
  -4   2  -9    1.29    0.21
   4  -2   9    1.47    0.21
  -4  -2  -9    1.54    0.23
  -4   2 -10   -0.25    0.14
   4   2  10    0.15    0.13
  -4  -2 -10    0.12    0.18
   4  -2  10    0.06    0.14
  -4   2 -11    1.62    0.28
   4   2  11    1.06    0.21
  -4  -2 -11    1.14    0.26
   4   3 -11    0.32    0.20
   4  -3 -11    0.01    0.20
   4   3 -10    0.71    0.20
   4  -3 -10    0.50    0.20
   4   3  -9    0.36    0.15
   4   3  -9    0.34    0.16
   4  -3  -9    0.16    0.16
   4   3  -8    5.85    0.34
   4   3  -8    5.84    0.35
   4  -3  -8    6.26    0.38
   4  -3  -8    6.67    0.37
   4   3  -7    3.57    0.26
  -4   3   7    3.61    0.27
   4   3  -7    3.42    0.26
   4  -3  -7    3.15    0.25
   4  -3  -7    3.14    0.27
  -4   3   6    0.16    0.10
   4   3  -6    0.29    0.11
   4   3  -6   -0.05    0.09
  -4  -3   6    0.05    0.09
   4  -3  -6    0.08    0.10
   4  -3  -6    0.15    0.13
   4   3  -5    1.26    0.14
   4   3  -5    1.49    0.15
  -4   3   5    1.27    0.14
   4  -3  -5    1.34    0.15
   4  -3  -5    1.08    0.15
  -4  -3   5    1.17    0.14
  -4   3   4   32.24    0.84
   4   3  -4   30.60    0.82
   4   3  -4   31.32    0.77
   4   3  -4   33.08    0.84
   4  -3  -4   31.94    0.85
   4  -3  -4   30.56    0.83
  -4  -3   4   30.56    0.83
   4   3  -3   17.03    0.44
   4   3  -3   17.74    0.51
   4   3  -3   17.66    0.51
  -4   3   3   16.96    0.50
   4  -3  -3   17.56    0.52
  -4  -3   3   16.99    0.51
   4   3  -2   12.56    0.40
   4   3  -2   12.04    0.38
   4   3  -2   13.11    0.39
   4   3  -2   12.47    0.31
  -4   3   2   12.53    0.39
  -4  -3   2   12.53    0.39
   4  -3  -2   13.24    0.40
   4   3  -1    8.04    0.28
  -4   3   1    7.27    0.27
   4   3  -1    8.19    0.29
   4   3  -1    7.82    0.27
  -4  -3   1    7.82    0.28
   4  -3  -1    8.25    0.28
   4  -3  -1    7.32    0.27
   4   3   0    8.46    0.28
   4   3   0    8.96    0.29
   4   3   0    8.73    0.31
  -4   3   0    8.54    0.26
  -4   3   0    8.64    0.29
   4  -3   0    9.32    0.30
  -4  -3   0    8.81    0.21
  -4  -3   0    9.01    0.30
   4  -3   0    8.37    0.29
   4  -3   0    8.52    0.30
  -4   3  -1   85.15    1.89
   4   3   1   83.12    1.97
   4   3   1   88.55    1.90
   4   3   1   83.75    1.88
  -4   3  -1   83.20    1.90
   4  -3   1   85.29    1.90
  -4  -3  -1   86.38    1.85
   4  -3   1   89.70    1.91
   4  -3   1   84.31    1.91
  -4  -3  -1   84.59    1.90
   4   3   2   21.76    0.57
  -4   3  -2   21.81    0.57
   4   3   2   20.85    0.61
  -4   3  -2   20.47    0.58
   4   3   2   20.68    0.56
  -4  -3  -2   21.13    0.54
   4  -3   2   22.14    0.59
   4  -3   2   21.34    0.57
   4  -3   2   20.55    0.58
  -4   3  -3   51.68    1.25
   4   3   3   52.16    1.23
   4   3   3   51.70    1.30
   4   3   3   54.59    1.24
  -4   3  -3   52.82    1.25
   4  -3   3   52.07    1.26
  -4  -3  -3   51.21    1.22
  -4   3  -4   16.57    0.52
   4   3   4   16.49    0.50
   4   3   4   16.63    0.56
  -4   3  -4   17.71    0.52
  -4  -3  -4   16.74    0.51
  -4  -3  -4   16.65    0.51
   4  -3   4   16.27    0.52
  -4   3  -5    0.96    0.13
   4   3   5    1.15    0.13
  -4   3  -5    1.19    0.15
   4  -3   5    1.15    0.14
  -4  -3  -5    1.21    0.15
  -4  -3  -5    1.25    0.14
  -4   3  -6    0.22    0.12
   4   3   6   -0.01    0.08
  -4   3  -6   -0.02    0.08
  -4  -3  -6    0.11    0.13
   4  -3   6    0.06    0.08
  -4   3  -7    0.16    0.13
   4   3   7    0.22    0.11
   4  -3   7    0.30    0.12
  -4  -3  -7   -0.01    0.13
   4   3   8    0.61    0.15
  -4   3  -8    0.55    0.17
  -4  -3  -8    0.27    0.15
   4  -3   8    0.58    0.16
   4   3   9    1.18    0.20
  -4   3  -9    1.31    0.22
   4  -3   9    1.43    0.22
  -4  -3  -9    0.97    0.20
   4   3  10    0.23    0.15
  -4   3 -10    0.48    0.20
  -4  -3 -10    0.17    0.18
  -4   3 -11    0.38    0.22
   4   3  11    0.73    0.21
  -4  -3 -11    0.72    0.24
   4  -4 -10    0.65    0.23
   4   4  -9    0.43    0.17
   4  -4  -9    0.02    0.15
   4   4  -8    0.14    0.14
   4  -4  -8   -0.11    0.15
   4   4  -7    0.16    0.13
   4  -4  -7    0.04    0.11
   4  -4  -7    0.34    0.16
   4   4  -6   12.76    0.45
  -4   4   6   13.17    0.50
   4   4  -6   13.23    0.51
   4  -4  -6   12.92    0.50
   4  -4  -6   13.92    0.53
  -4   4   5    1.42    0.16
   4   4  -5    1.37    0.15
   4   4  -5    1.70    0.18
   4  -4  -5    1.47    0.17
   4  -4  -5    1.30    0.18
  -4   4   4    4.29    0.24
   4   4  -4    4.67    0.21
   4   4  -4    4.28    0.24
   4  -4  -4    4.47    0.26
  -4  -4   4    4.80    0.26
   4  -4  -4    4.45    0.25
   4   4  -3   22.82    0.65
  -4   4   3   23.09    0.65
   4   4  -3   21.82    0.54
   4  -4  -3   22.11    0.64
  -4  -4   3   21.17    0.65
  -4   4   2    7.73    0.32
  -4   4   2    7.65    0.31
   4   4  -2    7.25    0.20
   4   4  -2    7.46    0.31
   4   4  -2    8.19    0.32
   4   4  -2    7.53    0.30
   4  -4  -2    7.89    0.31
  -4  -4   2    8.09    0.32
   4   4  -1   11.51    0.40
   4   4  -1   11.09    0.38
  -4   4   1   11.23    0.37
  -4   4   1   11.24    0.39
   4   4  -1   11.68    0.39
   4  -4  -1   11.45    0.38
  -4  -4   1   12.58    0.41
  -4   4   0   23.22    0.60
   4   4   0   22.79    0.66
   4   4   0   23.16    0.63
  -4   4   0   23.62    0.65
   4   4   0   23.66    0.65
  -4  -4   0   24.34    0.65
   4  -4   0   22.87    0.62
   4  -4   0   22.43    0.65
  -4  -4   0   23.13    0.53
   4   4   1    6.03    0.25
  -4   4  -1    6.32    0.21
   4   4   1    6.22    0.27
  -4   4  -1    5.86    0.26
   4   4   1    5.89    0.27
  -4  -4  -1    5.87    0.27
   4  -4   1    6.19    0.25
   4  -4   1    5.85    0.26
  -4  -4  -1    6.15    0.20
   4   4   2    0.76    0.10
   4   4   2    0.92    0.11
  -4   4  -2    0.66    0.10
  -4   4  -2    0.64    0.09
   4   4   2    0.84    0.13
  -4  -4  -2    0.65    0.09
   4  -4   2    0.86    0.11
   4  -4   2    0.98    0.12
   4   4   3    3.67    0.20
   4   4   3    3.86    0.26
  -4   4  -3    3.95    0.21
  -4   4  -3    3.74    0.22
   4  -4   3    3.28    0.22
   4  -4   3    3.82    0.21
  -4  -4  -3    3.57    0.20
   4   4   4   11.46    0.47
  -4   4  -4   10.77    0.42
  -4   4  -4   11.33    0.41
   4   4   4   11.46    0.41
  -4  -4  -4   11.39    0.40
   4  -4   4   10.91    0.42
  -4   4  -5    5.65    0.31
   4   4   5    5.99    0.30
  -4   4  -5    5.73    0.30
   4   4   5    6.44    0.35
  -4  -4  -5    5.96    0.31
   4  -4   5    6.04    0.31
  -4   4  -6    1.70    0.19
   4   4   6    1.77    0.18
   4   4   6    1.49    0.23
  -4  -4  -6    1.71    0.20
   4  -4   6    1.63    0.19
  -4   4  -7   -0.08    0.11
   4   4   7   -0.14    0.09
   4   4   7    0.04    0.15
  -4  -4  -7   -0.06    0.12
   4  -4   7   -0.10    0.09
   4   4   8    0.67    0.17
  -4   4  -8    0.72    0.18
  -4  -4  -8    0.50    0.18
   4  -4   8    0.47    0.16
  -4   4  -9    0.40    0.18
   4   4   9    0.26    0.16
  -4  -4  -9    0.46    0.18
   4   4  10    0.61    0.20
  -4   4 -10    0.68    0.22
  -4  -4 -10    0.91    0.24
   4  -5 -10    0.54    0.22
   4  -5  -9    0.58    0.21
   4   5  -8    0.18    0.14
   4  -5  -8    0.04    0.15
   4   5  -7    1.20    0.20
   4  -5  -7    1.10    0.20
   4   5  -6    0.29    0.14
   4  -5  -6    0.28    0.14
   4  -5  -6    0.55    0.17
  -4   5   5    0.04    0.09
   4   5  -5    0.15    0.11
   4  -5  -5    0.09    0.12
   4  -5  -5   -0.16    0.10
  -4   5   4   21.01    0.66
   4   5  -4   19.72    0.64
   4  -5  -4   20.06    0.65
   4   5  -3    0.57    0.12
  -4   5   3    0.69    0.15
  -4   5   3    0.63    0.13
   4   5  -3    0.62    0.14
   4  -5  -3    0.64    0.13
  -4   5   2   16.21    0.53
  -4   5   2   15.60    0.51
   4   5  -2   14.66    0.50
   4   5  -2   15.31    0.52
   4  -5  -2   15.58    0.50
  -4  -5   2   15.69    0.53
  -4   5   1   26.51    0.76
   4   5  -1   26.67    0.75
  -4   5   1   27.12    0.73
   4   5  -1   25.89    0.76
  -4  -5   1   26.94    0.77
   4  -5  -1   27.30    0.73
  -4   5   0    2.94    0.18
   4   5   0    2.69    0.19
   4   5   0    2.67    0.20
  -4   5   0    2.60    0.19
   4  -5   0    2.76    0.22
   4  -5   0    2.88    0.19
  -4  -5   0    2.94    0.22
   4   5   1   26.82    0.74
  -4   5  -1   26.34    0.76
   4   5   1   26.89    0.79
  -4   5  -1   27.00    0.69
   4  -5   1   25.96    0.71
  -4  -5  -1   27.38    0.77
   4  -5   1   26.31    0.77
  -4   5  -2   21.87    0.67
  -4   5  -2   22.16    0.62
  -4   5  -2   22.35    0.58
   4   5   2   21.07    0.64
   4   5   2   21.92    0.70
   4  -5   2   22.00    0.67
  -4  -5  -2   22.17    0.58
   4  -5   2   22.01    0.62
   4   5   3    0.32    0.13
  -4   5  -3    0.28    0.12
  -4   5  -3    0.14    0.09
   4   5   3    0.22    0.11
  -4  -5  -3    0.13    0.10
   4  -5   3    0.12    0.11
   4  -5   3    0.22    0.11
   4   5   4    0.90    0.15
  -4   5  -4    1.11    0.16
   4   5   4    0.78    0.17
  -4  -5  -4    0.81    0.14
   4  -5   4    0.74    0.14
  -4   5  -5   11.97    0.45
   4   5   5   11.39    0.51
   4   5   5   11.88    0.47
  -4  -5  -5   12.14    0.45
   4  -5   5   11.17    0.48
  -4   5  -6    0.85    0.16
   4   5   6    1.16    0.22
   4   5   6    0.91    0.16
   4  -5   6    1.24    0.19
  -4  -5  -6    0.62    0.16
  -4   5  -7    0.55    0.16
   4   5   7    0.81    0.22
   4   5   7    0.29    0.14
  -4  -5  -7    0.66    0.17
   4  -5   7    0.67    0.17
   4   5   8    1.76    0.23
  -4   5  -8    1.40    0.22
   4   5   8    1.44    0.27
  -4  -5  -8    1.65    0.24
   4   5   9    1.85    0.25
   4   5   9    1.33    0.27
  -4  -5  -9    1.61    0.25
   4   5  10    0.04    0.17
   4   5  10   -0.11    0.22
  -4  -5 -10   -0.13    0.18
   4  -6  -9   -0.09    0.18
   4   6  -8    0.20    0.17
   4  -6  -8    0.15    0.18
  -4   6   7    0.19    0.21
   4   6  -7    0.11    0.15
   4  -6  -7    0.42    0.18
   4   6  -6    0.15    0.14
  -4   6   6   -0.08    0.17
   4  -6  -6    0.16    0.15
   4   6  -5    2.93    0.26
  -4   6   5    2.43    0.27
   4  -6  -5    2.55    0.24
   4   6  -4    0.50    0.15
  -4   6   4    0.37    0.16
   4  -6  -4    0.51    0.14
   4   6  -3    7.70    0.37
  -4   6   3    7.97    0.39
  -4   6   3    7.98    0.39
   4   6  -3    7.64    0.37
   4  -6  -3    7.86    0.36
   4   6  -2    1.35    0.17
  -4   6   2    1.48    0.18
  -4   6   2    1.48    0.18
   4   6  -2    1.51    0.18
   4  -6  -2    1.29    0.16
  -4   6   1    0.20    0.11
  -4   6   1    0.10    0.10
   4   6  -1    0.26    0.12
   4   6  -1    0.21    0.10
   4  -6  -1    0.25    0.10
   4   6   0    0.18    0.10
  -4   6   0   -0.02    0.08
  -4   6   0    0.04    0.10
   4   6   0    0.01    0.10
   4  -6   0   -0.07    0.10
   4  -6   0    0.04    0.09
  -4   6  -1    0.07    0.10
   4   6   1    0.04    0.09
   4   6   1   -0.06    0.10
   4  -6   1    0.14    0.11
   4  -6   1    0.04    0.09
   4   6   2    0.36    0.12
  -4   6  -2    0.42    0.11
   4   6   2    0.35    0.14
  -4   6  -2    0.30    0.13
   4  -6   2    0.37    0.12
   4  -6   2    0.40    0.14
   4   6   3    0.21    0.12
   4   6   3    0.33    0.15
   4  -6   3    0.17    0.12
   4   6   4    2.83    0.25
   4   6   4    2.80    0.28
   4  -6   4    2.97    0.26
   4   6   5    7.05    0.38
   4   6   5    7.09    0.43
   4  -6   5    7.29    0.41
   4   6   6    0.01    0.16
   4   6   6    0.15    0.13
   4   6   7    1.24    0.26
   4   6   7    1.12    0.21
  -4  -6  -7    1.19    0.21
   4   6   8    0.19    0.22
   4   6   8   -0.03    0.15
  -4  -6  -8    0.03    0.16
   4   6   9    0.09    0.23
   4   6   9    0.13    0.16
  -4  -6  -9    0.23    0.19
   4   7  -7    3.49    0.35
  -4   7   7    4.08    0.39
   4  -7  -7    3.23    0.32
   4   7  -6    0.17    0.17
  -4   7   6    0.03    0.18
   4  -7  -6    0.18    0.16
  -4   7   5    1.72    0.25
   4   7  -5    1.40    0.23
   4  -7  -5    1.24    0.20
  -4   7   4    3.23    0.28
   4   7  -4    3.30    0.28
   4   7  -3    2.44    0.25
  -4   7   3    2.69    0.25
   4   7  -3    2.17    0.24
   4   7  -2    0.16    0.13
   4   7  -2    0.08    0.13
   4   7  -1    1.98    0.21
   4   7  -1    1.41    0.19
   4   7   0    0.59    0.15
   4   7   0    0.36    0.15
   4   7   1    0.85    0.18
   4   7   1    1.05    0.17
   4  -7   1    0.81    0.17
   4   7   2    0.90    0.18
   4   7   2    0.76    0.17
   4  -7   2    0.74    0.18
   4   7   3    0.00    0.13
   4   7   3    0.02    0.11
   4   7   4    0.35    0.14
   4   7   4    0.14    0.17
   4   7   5    0.63    0.21
   4   7   5    0.52    0.18
   4   7   6    0.51    0.22
   4   7   6    0.43    0.18
   4   7   7   -0.11    0.19
   4   7   7    0.42    0.19
   4   8  -5    1.33    0.25
   4   8  -4    5.91    0.40
   4   8  -3    4.52    0.35
   4   8  -2   -0.01    0.13
   4   8  -1   -0.01    0.14
   4   8   0    0.55    0.17
   4   8   0    0.53    0.17
   4   8   1   -0.04    0.14
   4   8   1   -0.08    0.13
   4   8   2    0.00    0.14
   4   8   2    0.11    0.15
   4   8   3    1.77    0.24
   4   8   3    1.33    0.24
   4   8   4    0.10    0.18
   4   8   4    0.11    0.15
   4   8   5    1.19    0.27
   4   8   5    1.73    0.25
   4   8   6    0.31    0.22
   4   9  -2    0.61    0.20
   4   9  -1    1.15    0.23
   4   9   0    0.19    0.17
   4   9   1    0.67    0.20
   4   9   2    0.46    0.19
   5   0 -11   -0.17    0.16
   5   0 -10    1.21    0.20
   5   0 -10    1.67    0.25
   5   0  -9    0.08    0.12
   5   0  -9   -0.09    0.12
   5   0  -8   14.23    0.56
   5   0  -8   15.15    0.55
   5   0  -7    0.08    0.09
  -5   0   7   -0.05    0.08
   5   0  -7   -0.13    0.11
  -5   0   6   41.16    1.04
   5   0  -6   39.43    1.03
   5   0  -6   40.85    1.06
  -5   0   5   -0.02    0.05
   5   0  -5   -0.07    0.05
   5   0  -5   -0.03    0.08
   5   0  -5   -0.02    0.06
   5   0  -4    2.91    0.16
  -5   0   4    2.78    0.16
   5   0  -4    2.78    0.18
   5   0  -4    2.72    0.16
   5   0  -3   -0.01    0.04
  -5   0   3   -0.05    0.03
   5   0  -3   -0.01    0.06
   5   0  -3    0.02    0.04
  -5   0   2   32.84    0.75
   5   0  -2   33.06    0.75
   5   0  -2   33.72    0.78
   5   0  -2   32.47    0.75
  -5   0   1    0.12    0.02
   5   0  -1    0.05    0.02
   5   0  -1    0.08    0.04
   5   0  -1    0.09    0.02
   5   0   0   67.33    1.44
   5   0   0   64.30    1.46
  -5   0  -1   -0.03    0.02
   5   0   1   -0.02    0.02
   5   0   1    0.02    0.02
   5   0   1    0.01    0.01
  -5   0  -1   -0.01    0.03
   5   0   1    0.02    0.04
   5   0   2    8.00    0.23
  -5   0  -2    8.32    0.23
   5   0   2    8.20    0.23
   5   0   2    8.35    0.25
  -5   0  -2    8.39    0.26
  -5   0  -3    0.00    0.05
   5   0   3    0.05    0.04
   5   0   3    0.17    0.05
  -5   0  -3    0.02    0.04
   5   0   4   91.87    2.09
  -5   0  -4   95.10    2.10
  -5   0  -4   94.30    2.15
   5   0   4   98.79    2.10
   5   0   5    0.15    0.06
   5   0   5   -0.05    0.05
  -5   0  -5   -0.01    0.07
  -5   0  -5   -0.01    0.05
  -5   0  -6   17.01    0.54
   5   0   6   17.22    0.54
  -5   0  -6   18.01    0.58
  -5   0  -7   -0.12    0.10
   5   0   7    0.04    0.07
  -5   0  -8   -0.05    0.11
   5   0   8    0.01    0.09
  -5   0  -9    0.01    0.13
   5   0   9   -0.11    0.09
   5   0  10    0.27    0.15
  -5   0 -10    0.08    0.15
  -5   0 -11    0.36    0.20
   5   0  11   -0.12    0.14
   5   1 -11   -0.16    0.16
   5  -1 -11   -0.11    0.15
   5   1 -10    0.16    0.17
   5   1 -10    0.36    0.16
   5  -1 -10    0.41    0.18
   5  -1 -10    0.38    0.17
   5   1  -9    0.03    0.13
   5   1  -9    0.22    0.16
   5  -1  -9    0.28    0.16
   5  -1  -9    0.34    0.15
   5   1  -8   -0.04    0.12
   5   1  -8   -0.02    0.10
   5  -1  -8    0.03    0.10
   5  -1  -8    0.07    0.14
  -5   1   7    3.43    0.23
   5   1  -7    3.53    0.23
   5   1  -7    3.47    0.26
   5  -1  -7    3.47    0.27
   5  -1  -7    3.60    0.24
  -5  -1   7    3.29    0.24
  -5   1   6    6.71    0.30
   5   1  -6    6.56    0.32
   5   1  -6    6.86    0.31
   5  -1  -6    6.71    0.30
   5  -1  -6    7.34    0.34
  -5  -1   6    6.69    0.31
   5   1  -5    4.82    0.23
  -5   1   5    4.72    0.23
   5   1  -5    4.72    0.24
   5   1  -5    4.69    0.23
   5  -1  -5    4.75    0.26
  -5  -1   5    4.44    0.22
   5  -1  -5    4.41    0.22
   5   1  -4   13.43    0.41
   5   1  -4   14.14    0.42
   5   1  -4   15.25    0.43
  -5   1   4   13.78    0.42
   5  -1  -4   13.34    0.41
   5  -1  -4   14.37    0.41
   5  -1  -4   13.69    0.44
  -5  -1   4   13.62    0.42
   5   1  -3    5.44    0.21
   5   1  -3    5.85    0.21
   5   1  -3    5.54    0.21
  -5   1   3    5.81    0.22
   5  -1  -3    6.13    0.21
  -5  -1   3    5.91    0.22
   5  -1  -3    6.12    0.24
   5  -1  -3    5.70    0.22
   5   1  -2   51.72    1.16
   5   1  -2   51.58    1.16
   5   1  -2   53.34    1.16
  -5   1   2   50.66    1.16
   5  -1  -2   52.07    1.20
   5  -1  -2   51.69    1.16
   5  -1  -2   54.08    1.16
  -5  -1   2   53.04    1.16
   5   1  -1    0.98    0.06
   5   1  -1    1.04    0.06
  -5   1   1    0.97    0.07
   5   1  -1    0.76    0.07
   5   1  -1    1.05    0.10
   5  -1  -1    0.91    0.07
  -5  -1   1    0.92    0.06
   5  -1  -1    1.02    0.06
   5  -1  -1    0.79    0.08
   5   1   0   18.05    0.42
  -5   1   0   18.44    0.43
   5   1   0   18.21    0.47
   5   1   0   17.86    0.42
   5   1   0   18.69    0.43
   5  -1   0   18.62    0.43
   5  -1   0   18.57    0.47
  -5  -1   0   19.08    0.43
   5   1   1   34.92    0.78
  -5   1  -1   34.79    0.79
   5   1   1   35.24    0.78
   5   1   1   34.92    0.84
   5  -1   1   34.64    0.79
  -5  -1  -1   35.05    0.80
   5  -1   1   36.26    0.81
   5  -1   1   35.58    0.79
   5  -1   1   35.09    0.82
   5   1   2   61.21    1.42
  -5   1  -2   62.81    1.40
  -5   1  -2   62.74    1.36
   5   1   2   59.67    1.34
   5  -1   2   61.65    1.39
  -5  -1  -2   61.68    1.38
  -5  -1  -2   61.37    1.35
   5  -1   2   60.17    1.36
   5  -1   2   62.51    1.35
   5   1   3  137.80    3.00
  -5   1  -3  138.09    3.06
  -5   1  -3  141.88    3.01
  -5  -1  -3  139.62    3.05
  -5  -1  -3  141.47    3.00
   5  -1   3  139.54    3.01
   5  -1   3  141.65    3.01
   5   1   4   16.72    0.45
   5   1   4   15.36    0.44
  -5   1  -4   15.43    0.45
  -5   1  -4   15.66    0.48
   5  -1   4   15.91    0.45
  -5  -1  -4   15.28    0.44
   5  -1   4   14.68    0.44
  -5  -1  -4   15.50    0.48
   5   1   5    0.18    0.07
  -5   1  -5    0.01    0.08
  -5   1  -5    0.15    0.07
   5   1   5    0.01    0.06
   5  -1   5    0.08    0.07
  -5  -1  -5    0.12    0.09
  -5  -1  -5   -0.03    0.06
   5  -1   5    0.22    0.07
  -5   1  -6   -0.01    0.09
  -5   1  -6    0.08    0.07
   5   1   6    0.05    0.07
   5  -1   6    0.05    0.07
  -5  -1  -6    0.21    0.09
  -5  -1  -6   -0.01    0.10
   5   1   7    1.16    0.14
  -5   1  -7    1.10    0.18
  -5  -1  -7    1.12    0.18
   5  -1   7    1.16    0.15
  -5   1  -8    0.32    0.15
   5   1   8    0.29    0.11
   5  -1   8    0.72    0.14
  -5  -1  -8    0.38    0.16
   5   1   9    0.09    0.12
  -5   1  -9    0.06    0.15
  -5  -1  -9   -0.10    0.15
   5  -1   9    0.03    0.11
   5   1  10    9.31    0.46
  -5   1 -10    8.33    0.48
  -5  -1 -10    7.86    0.48
   5  -1  10    9.07    0.46
  -5   1 -11    0.50    0.22
   5   1  11    0.28    0.17
  -5  -1 -11    0.27    0.18
   5  -1  11    0.21    0.17
   5   2 -11    0.03    0.18
   5  -2 -11    0.50    0.22
   5   2 -10   -0.04    0.14
   5   2 -10   -0.24    0.14
   5  -2 -10    0.05    0.16
   5   2  -9    0.48    0.17
   5   2  -9    0.14    0.13
   5  -2  -9    0.51    0.17
   5  -2  -9    0.43    0.18
   5   2  -8    4.90    0.31
   5   2  -8    4.65    0.31
   5  -2  -8    4.79    0.33
   5  -2  -8    5.39    0.32
   5   2  -7   -0.06    0.09
  -5   2   7    0.04    0.09
   5   2  -7   -0.02    0.10
   5  -2  -7   -0.11    0.13
   5  -2  -7    0.00    0.09
   5   2  -6    0.02    0.08
  -5   2   6    0.20    0.09
   5   2  -6    0.20    0.11
   5  -2  -6    0.07    0.08
   5  -2  -6    0.16    0.11
  -5  -2   6    0.17    0.08
  -5   2   5    0.41    0.09
   5   2  -5    0.18    0.09
   5   2  -5    0.47    0.10
   5   2  -5    0.40    0.09
   5  -2  -5    0.18    0.11
   5  -2  -5    0.46    0.10
  -5   2   4    0.93    0.11
   5   2  -4    0.80    0.10
   5   2  -4    0.87    0.10
   5   2  -4    0.67    0.09
   5  -2  -4    0.82    0.12
  -5  -2   4    0.57    0.09
   5  -2  -4    0.81    0.10
   5  -2  -4    0.66    0.10
   5   2  -3    3.71    0.16
   5   2  -3    4.06    0.18
  -5   2   3    3.63    0.18
   5   2  -3    3.68    0.17
  -5  -2   3    3.70    0.18
   5  -2  -3    3.76    0.18
   5  -2  -3    3.81    0.21
   5   2  -2   11.56    0.34
   5   2  -2   11.63    0.34
   5   2  -2   11.63    0.37
   5   2  -2   11.66    0.30
  -5   2   2   12.00    0.35
   5  -2  -2   11.46    0.36
   5  -2  -2   12.35    0.35
  -5  -2   2   11.94    0.35
   5   2  -1  103.05    2.21
  -5   2   1  102.09    2.22
   5   2  -1  100.62    2.20
   5   2  -1  101.75    2.31
   5  -2  -1  102.43    2.25
  -5  -2   1  104.23    2.21
   5  -2  -1  102.43    2.22
  -5   2   0    0.23    0.05
   5   2   0    0.14    0.04
   5   2   0    0.06    0.05
   5   2   0    0.07    0.03
   5  -2   0    0.09    0.04
   5  -2   0    0.17    0.04
   5  -2   0    0.08    0.05
  -5  -2   0    0.04    0.04
   5   2   1    4.18    0.15
   5   2   1    4.11    0.15
  -5   2  -1    4.29    0.16
   5   2   1    4.16    0.19
   5  -2   1    4.19    0.17
  -5  -2  -1    4.20    0.14
   5  -2   1    3.76    0.16
  -5  -2  -1    4.27    0.16
   5  -2   1    4.16    0.17
   5   2   2   87.38    2.00
  -5   2  -2   85.31    1.91
   5   2   2   84.80    1.89
  -5   2  -2   86.46    1.94
   5   2   2   89.39    1.90
   5  -2   2   85.72    1.91
   5  -2   2   84.63    1.93
  -5  -2  -2   88.20    1.91
   5  -2   2   89.64    1.91
  -5   2  -3   13.95    0.43
  -5   2  -3   14.18    0.42
   5   2   3   13.41    0.44
   5   2   3   14.20    0.40
   5  -2   3   13.51    0.41
  -5  -2  -3   13.48    0.40
   5  -2   3   14.99    0.42
  -5  -2  -3   14.29    0.41
   5   2   4   40.51    0.99
  -5   2  -4   39.53    1.00
  -5   2  -4   40.19    1.02
  -5  -2  -4   41.24    1.02
   5  -2   4   39.74    1.00
   5  -2   4   41.41    1.00
  -5  -2  -4   41.73    0.99
  -5   2  -5   42.51    1.07
  -5   2  -5   40.69    1.04
   5   2   5   41.07    1.03
   5  -2   5   44.05    1.05
   5  -2   5   39.45    1.04
  -5  -2  -5   40.92    1.06
  -5  -2  -5   40.35    1.03
  -5   2  -6    3.43    0.24
   5   2   6    3.71    0.22
  -5   2  -6    3.36    0.22
  -5  -2  -6    3.81    0.22
  -5  -2  -6    3.28    0.25
   5  -2   6    3.80    0.23
  -5   2  -7    0.01    0.11
   5   2   7   -0.07    0.07
   5  -2   7    0.06    0.09
  -5  -2  -7   -0.04    0.12
   5   2   8    1.22    0.17
  -5   2  -8    1.16    0.19
  -5  -2  -8    1.11    0.19
   5  -2   8    0.94    0.16
   5   2   9   13.20    0.54
  -5   2  -9   12.60    0.56
   5  -2   9   12.65    0.54
  -5  -2  -9   12.24    0.57
   5   2  10    0.33    0.16
  -5   2 -10   -0.03    0.17
   5  -2  10    0.55    0.18
  -5  -2 -10    0.19    0.19
  -5   2 -11    0.33    0.20
   5   2  11    0.46    0.18
  -5  -2 -11    0.54    0.23
   5  -2  11    0.43    0.19
   5  -3 -11    0.26    0.20
   5   3 -10    0.62    0.19
   5   3 -10    0.73    0.20
   5  -3 -10    0.60    0.22
   5   3  -9    0.69    0.18
   5   3  -9    0.79    0.19
   5  -3  -9    0.67    0.20
   5  -3  -9    0.61    0.17
   5   3  -8    1.72    0.22
   5   3  -8    2.17    0.23
   5  -3  -8    2.37    0.23
   5  -3  -8    1.65    0.24
   5   3  -7    0.52    0.14
   5   3  -7    0.50    0.14
   5  -3  -7    0.63    0.15
   5  -3  -7    0.50    0.16
  -5   3   6   -0.13    0.07
   5   3  -6   -0.01    0.05
   5   3  -6    0.05    0.09
   5  -3  -6   -0.10    0.08
   5  -3  -6    0.15    0.12
  -5   3   5    1.13    0.14
   5   3  -5    1.30    0.13
   5   3  -5    1.59    0.16
   5  -3  -5    1.10    0.17
   5  -3  -5    1.40    0.15
  -5  -3   5    1.30    0.15
   5   3  -4   31.21    0.83
  -5   3   4   30.88    0.83
   5   3  -4   30.88    0.77
   5   3  -4   33.11    0.84
  -5  -3   4   31.44    0.84
   5  -3  -4   32.69    0.86
   5  -3  -4   31.02    0.84
  -5   3   3   11.75    0.38
   5   3  -3   12.39    0.39
   5   3  -3   11.65    0.32
   5   3  -3   11.09    0.37
   5  -3  -3   11.17    0.39
  -5  -3   3   11.40    0.38
   5   3  -2   13.71    0.45
   5   3  -2   14.33    0.42
  -5   3   2   13.74    0.42
   5   3  -2   14.19    0.34
   5   3  -2   14.27    0.42
   5  -3  -2   14.64    0.44
   5  -3  -2   14.60    0.43
  -5  -3   2   13.71    0.42
   5   3  -1    0.08    0.05
  -5   3   1    0.06    0.05
   5   3  -1    0.03    0.05
   5   3  -1   -0.01    0.06
  -5  -3   1    0.04    0.04
   5  -3  -1    0.13    0.05
   5  -3  -1    0.01    0.06
   5   3   0   39.11    0.99
  -5   3   0   38.27    0.95
   5   3   0   40.24    0.94
   5   3   0   38.94    0.93
  -5   3   0   39.70    0.92
  -5  -3   0   41.22    0.95
   5  -3   0   38.41    0.95
   5  -3   0   39.83    0.95
   5  -3   0   41.59    0.96
  -5   3  -1   34.98    0.78
   5   3   1   34.22    0.83
   5   3   1   33.80    0.81
  -5   3  -1   32.68    0.83
   5   3   1   32.60    0.87
   5  -3   1   34.35    0.84
  -5  -3  -1   34.93    0.83
   5  -3   1   34.81    0.84
   5  -3   1   32.58    0.83
  -5  -3  -1   34.27    0.77
  -5   3  -2    6.41    0.25
   5   3   2    6.05    0.23
   5   3   2    6.77    0.25
   5   3   2    5.83    0.28
  -5   3  -2    5.96    0.25
   5  -3   2    6.18    0.25
   5  -3   2    6.29    0.26
  -5  -3  -2    6.17    0.22
   5  -3   2    6.48    0.25
  -5   3  -3   13.15    0.43
   5   3   3   13.84    0.48
   5   3   3   14.38    0.42
  -5   3  -3   13.52    0.43
   5   3   3   13.51    0.41
   5  -3   3   13.40    0.43
  -5  -3  -3   13.30    0.41
   5  -3   3   13.69    0.44
   5  -3   3   12.79    0.43
  -5   3  -4    0.65    0.11
   5   3   4    0.84    0.10
  -5   3  -4    0.79    0.11
   5   3   4    0.84    0.14
   5  -3   4    1.01    0.13
  -5  -3  -4    0.65    0.11
  -5  -3  -4    0.84    0.12
  -5   3  -5    3.35    0.21
   5   3   5    3.06    0.20
   5   3   5    3.21    0.25
  -5   3  -5    3.34    0.23
  -5  -3  -5    2.73    0.21
  -5  -3  -5    3.30    0.21
   5  -3   5    3.42    0.22
   5   3   6   12.82    0.46
  -5   3  -6   12.99    0.49
  -5   3  -6   13.50    0.49
   5  -3   6   13.33    0.48
  -5  -3  -6   12.93    0.49
   5   3   7    0.64    0.14
  -5   3  -7    0.75    0.16
   5  -3   7    0.64    0.14
  -5  -3  -7    0.52    0.15
   5   3   8    1.39    0.18
  -5   3  -8    1.46    0.21
  -5  -3  -8    0.95    0.19
   5  -3   8    1.09    0.18
   5   3   9    0.23    0.13
  -5   3  -9    0.17    0.15
   5  -3   9    0.27    0.16
  -5  -3  -9    0.38    0.18
   5   3  10    0.44    0.17
  -5   3 -10    0.58    0.21
  -5  -3 -10    0.30    0.19
   5  -3  10    0.41    0.19
   5   3  11    1.08    0.22
  -5   3 -11    1.12    0.25
  -5  -3 -11    0.86    0.25
   5  -4 -10    1.15    0.25
   5   4  -9    0.03    0.14
   5  -4  -9   -0.10    0.15
   5   4  -8    0.80    0.18
   5  -4  -8    0.78    0.18
   5  -4  -8    0.89    0.21
   5   4  -7    2.96    0.26
   5  -4  -7    2.54    0.25
   5  -4  -7    2.34    0.23
   5   4  -6    4.02    0.27
   5  -4  -6    3.94    0.29
   5  -4  -6    3.91    0.27
  -5   4   5    0.92    0.14
   5   4  -5    0.81    0.12
   5   4  -5    0.81    0.14
   5  -4  -5    0.90    0.15
   5  -4  -5    0.92    0.16
   5   4  -4    8.15    0.34
  -5   4   4    8.74    0.36
   5   4  -4    8.39    0.28
   5  -4  -4    8.16    0.36
   5  -4  -4    8.36    0.36
  -5  -4   4    8.18    0.35
   5   4  -3   21.28    0.64
  -5   4   3   21.03    0.62
   5   4  -3   21.57    0.62
   5   4  -3   20.69    0.51
   5  -4  -3   21.88    0.64
  -5  -4   3   21.67    0.64
   5   4  -2    0.18    0.08
  -5   4   2    0.14    0.07
   5   4  -2    0.04    0.07
   5   4  -2    0.16    0.09
  -5  -4   2    0.22    0.08
   5  -4  -2    0.02    0.07
   5   4  -1   30.99    0.81
   5   4  -1   31.07    0.86
  -5   4   1   32.69    0.84
   5   4  -1   33.16    0.84
  -5   4   1   31.97    0.81
  -5  -4   1   32.07    0.84
   5  -4  -1   32.66    0.83
  -5   4   0    4.10    0.18
   5   4   0    4.20    0.20
   5   4   0    4.12    0.22
  -5   4   0    4.26    0.21
   5   4   0    3.86    0.23
   5  -4   0    4.51    0.21
   5  -4   0    4.21    0.22
  -5  -4   0    3.85    0.21
   5   4   1    3.17    0.18
   5   4   1    3.55    0.21
  -5   4  -1    3.21    0.19
   5   4   1    3.57    0.20
  -5   4  -1    3.35    0.14
  -5  -4  -1    3.36    0.13
  -5  -4  -1    3.65    0.20
   5  -4   1    2.94    0.19
   5  -4   1    3.01    0.18
  -5   4  -2    4.40    0.21
   5   4   2    4.20    0.21
   5   4   2    4.14    0.25
  -5   4  -2    4.35    0.23
   5   4   2    4.09    0.22
   5  -4   2    4.10    0.21
   5  -4   2    4.33    0.23
  -5  -4  -2    4.10    0.18
  -5   4  -3    6.20    0.29
  -5   4  -3    6.70    0.29
   5   4   3    6.58    0.32
   5   4   3    6.49    0.28
   5  -4   3    6.67    0.29
   5  -4   3    6.27    0.29
  -5  -4  -3    6.60    0.26
   5   4   4    0.01    0.07
  -5   4  -4    0.10    0.09
  -5   4  -4   -0.08    0.07
   5   4   4    0.35    0.14
   5  -4   4    0.05    0.08
  -5  -4  -4   -0.09    0.09
  -5   4  -5    5.73    0.31
  -5   4  -5    6.01    0.31
   5   4   5    6.32    0.37
   5   4   5    5.42    0.29
  -5  -4  -5    5.77    0.30
   5  -4   5    5.71    0.30
   5   4   6   10.75    0.50
   5   4   6   10.79    0.44
  -5   4  -6   10.84    0.44
   5  -4   6   10.21    0.45
  -5  -4  -6   10.95    0.45
   5   4   7    1.15    0.18
  -5   4  -7    1.04    0.18
   5   4   7    1.21    0.22
  -5  -4  -7    0.96    0.18
   5  -4   7    0.84    0.17
   5   4   8    0.03    0.11
   5   4   8   -0.12    0.16
  -5   4  -8    0.05    0.14
  -5  -4  -8   -0.08    0.14
   5  -4   8    0.13    0.13
   5   4   9   -0.13    0.12
   5   4   9   -0.17    0.18
  -5   4  -9   -0.10    0.15
   5  -4   9   -0.12    0.14
  -5  -4  -9   -0.03    0.14
   5   4  10    0.01    0.15
  -5   4 -10   -0.09    0.17
   5   4  10   -0.18    0.21
  -5  -4 -10    0.13    0.18
   5  -5 -10   -0.09    0.17
   5   5  -9   -0.14    0.14
   5  -5  -9    0.02    0.17
   5   5  -8    0.43    0.17
   5  -5  -8    0.39    0.18
   5   5  -7    0.08    0.12
   5  -5  -7    0.07    0.14
   5  -5  -7    0.05    0.12
   5   5  -6    0.09    0.12
   5  -5  -6    0.28    0.14
   5  -5  -6    0.00    0.10
   5   5  -5    0.11    0.11
   5  -5  -5    0.16    0.11
   5  -5  -5    0.10    0.11
   5   5  -4    0.80    0.15
  -5   5   4    0.36    0.12
   5  -5  -4    0.47    0.14
   5   5  -3    8.94    0.38
  -5   5   3    9.44    0.41
   5   5  -3    9.45    0.41
  -5   5   3    8.92    0.38
   5  -5  -3    9.60    0.40
   5   5  -2    5.47    0.30
  -5   5   2    6.05    0.29
   5   5  -2    5.66    0.28
  -5   5   2    6.10    0.30
   5  -5  -2    5.93    0.29
   5   5  -1    2.86    0.22
  -5   5   1    2.74    0.19
  -5   5   1    3.06    0.22
   5   5  -1    2.96    0.19
   5  -5  -1    2.63    0.20
  -5   5   0    4.13    0.20
   5   5   0    4.12    0.23
   5   5   0    4.15    0.26
  -5   5   0    4.28    0.24
   5  -5   0    3.98    0.24
   5  -5   0    4.02    0.22
  -5   5  -1    5.92    0.23
   5   5   1    5.77    0.27
  -5   5  -1    5.92    0.29
   5   5   1    5.63    0.31
   5  -5   1    5.86    0.27
   5  -5   1    5.79    0.30
   5   5   2    0.25    0.13
  -5   5  -2    0.04    0.05
  -5   5  -2    0.01    0.09
   5   5   2    0.15    0.09
  -5  -5  -2    0.13    0.07
   5  -5   2    0.10    0.09
   5  -5   2    0.11    0.10
   5   5   3   38.15    1.06
   5   5   3   36.20    0.98
  -5   5  -3   38.01    1.02
  -5  -5  -3   38.10    0.93
   5  -5   3   35.92    1.01
   5  -5   3   37.87    0.98
   5   5   4    1.17    0.20
  -5   5  -4    0.91    0.15
   5   5   4    0.84    0.14
   5  -5   4    0.71    0.16
  -5  -5  -4    1.12    0.15
   5   5   5    0.02    0.11
   5   5   5    0.04    0.14
  -5   5  -5    0.12    0.12
  -5  -5  -5    0.03    0.11
   5  -5   5    0.20    0.13
   5   5   6    0.42    0.15
  -5   5  -6    0.22    0.13
   5   5   6    0.43    0.17
   5  -5   6    0.34    0.14
  -5  -5  -6    0.25    0.13
  -5   5  -7    0.02    0.12
   5   5   7    0.10    0.17
   5   5   7    0.13    0.13
  -5  -5  -7   -0.09    0.13
   5  -5   7   -0.04    0.13
  -5   5  -8    3.15    0.29
   5   5   8    2.69    0.27
   5   5   8    2.66    0.31
  -5  -5  -8    2.78    0.28
   5  -5   8    3.16    0.30
  -5   5  -9    0.77    0.22
   5   5   9    1.18    0.28
   5   5   9    1.49    0.23
  -5  -5  -9    1.20    0.24
   5   5  10    0.03    0.23
  -5  -5 -10    0.36    0.21
   5  -6  -9    0.90    0.25
   5   6  -8    0.94    0.22
   5  -6  -8    1.12    0.23
   5   6  -7   -0.18    0.13
   5  -6  -7   -0.02    0.15
  -5   6   6   -0.26    0.16
   5   6  -6    0.14    0.13
   5  -6  -6    0.02    0.13
  -5   6   5   -0.17    0.14
   5   6  -5    0.07    0.13
   5  -6  -5   -0.01    0.13
   5  -6  -5    0.00    0.12
  -5   6   4    0.43    0.16
   5   6  -4    0.33    0.13
   5  -6  -4    0.34    0.14
   5   6  -3    4.97    0.31
  -5   6   3    5.27    0.32
   5   6  -3    4.60    0.28
   5  -6  -3    4.62    0.29
   5   6  -2   10.74    0.43
  -5   6   2   10.87    0.43
   5   6  -2   11.13    0.45
   5  -6  -2   11.00    0.43
  -5   6   1    4.43    0.28
   5   6  -1    3.99    0.27
   5   6  -1    4.05    0.25
  -5   6   1    4.15    0.24
   5  -6  -1    4.30    0.25
  -5   6   0    0.35    0.13
   5   6   0    0.24    0.13
   5   6   0    0.23    0.12
   5  -6   0    0.41    0.11
   5  -6   0    0.37    0.13
   5   6   1    0.07    0.11
   5   6   1    0.03    0.09
   5  -6   1    0.05    0.12
   5  -6   1    0.18    0.10
   5   6   2    8.46    0.41
   5   6   2    9.61    0.40
  -5   6  -2    9.15    0.36
   5  -6   2    8.69    0.41
   5  -6   2    9.30    0.37
  -5   6  -3   -0.03    0.10
   5   6   3   -0.09    0.12
   5   6   3   -0.04    0.09
   5  -6   3   -0.05    0.10
   5  -6   3    0.04    0.11
   5   6   4   15.50    0.57
   5   6   4   15.71    0.63
   5  -6   4   15.07    0.59
   5   6   5    0.38    0.15
   5   6   5    0.24    0.16
   5  -6   5    0.43    0.16
   5   6   6    7.38    0.40
   5   6   6    6.66    0.42
   5  -6   6    6.76    0.41
   5   6   7    2.39    0.26
   5   6   7    2.01    0.29
   5   6   8    0.21    0.22
   5   6   8    0.44    0.18
   5   6   9   -0.14    0.21
  -5   7   7    0.72    0.25
   5   7  -7    0.73    0.23
   5  -7  -7    0.95    0.22
  -5   7   6    0.17    0.19
   5   7  -6    0.33    0.18
   5  -7  -6    0.31    0.17
   5   7  -5    8.41    0.45
  -5   7   5    9.02    0.48
   5  -7  -5    8.38    0.44
   5   7  -4    1.11    0.20
  -5   7   4    1.71    0.22
   5  -7  -4    1.12    0.19
   5   7  -3    0.40    0.16
   5   7  -3    0.34    0.17
   5  -7  -3    0.88    0.17
   5   7  -2    2.18    0.23
   5   7  -2    2.66    0.24
   5   7  -1    1.91    0.22
   5   7  -1    1.98    0.21
   5   7   0    0.05    0.11
   5   7   0    0.00    0.12
   5   7   1    3.45    0.30
   5   7   1    3.39    0.26
   5  -7   1    3.72    0.29
   5   7   2    0.22    0.13
   5   7   2    0.14    0.14
   5  -7   2    0.16    0.14
   5   7   3    0.15    0.16
   5   7   3   -0.06    0.11
   5  -7   3   -0.22    0.12
   5   7   4    3.64    0.33
   5   7   4    3.81    0.29
   5   7   5    0.97    0.20
   5   7   5    0.81    0.23
   5   7   6    0.04    0.14
   5   7   6    0.14    0.18
   5   7   7    0.35    0.23
   5   7   7    0.31    0.17
   5   8  -5   -0.09    0.17
   5   8  -4    3.78    0.32
   5   8  -3    0.91    0.20
   5   8  -2    0.18    0.15
   5   8  -1    2.95    0.28
   5   8  -1    2.57    0.27
   5   8   0    2.23    0.25
   5   8   0    1.76    0.23
   5   8   1    0.05    0.15
   5   8   1    0.29    0.16
   5   8   2    0.37    0.17
   5   8   2    0.24    0.17
   5   8   3    0.38    0.17
   5   8   3    0.52    0.20
   5   8   4   -0.11    0.13
   5   8   4    0.06    0.18
   5   8   5    0.11    0.19
   5   8   5   -0.03    0.14
   5   9  -1    0.09    0.15
   5   9   0    0.50    0.19
   5   9   1    0.47    0.19
   6   0 -11    0.41    0.19
   6   0 -10    0.03    0.14
   6   0 -10    0.31    0.16
   6   0  -9   -0.02    0.11
   6   0  -9    0.05    0.13
   6   0  -8    0.47    0.14
   6   0  -8    0.59    0.17
   6   0  -7   -0.02    0.09
   6   0  -7   -0.10    0.11
  -6   0   6    2.83    0.19
   6   0  -6    2.57    0.19
   6   0  -6    2.62    0.22
   6   0  -5    0.08    0.09
   6   0  -5   -0.06    0.06
  -6   0   5   -0.05    0.06
   6   0  -5    0.05    0.07
   6   0  -4   65.76    1.44
   6   0  -4   63.09    1.47
   6   0  -4   62.68    1.44
  -6   0   4   61.41    1.44
   6   0  -3   -0.01    0.05
  -6   0   3   -0.02    0.03
   6   0  -3    0.02    0.04
   6   0  -3   -0.05    0.03
   6   0  -2    1.16    0.09
   6   0  -2    1.05    0.07
  -6   0   2    1.01    0.08
   6   0  -2    1.02    0.07
   6   0  -1    0.00    0.04
  -6   0   1    0.04    0.02
   6   0  -1    0.12    0.02
   6   0  -1   -0.01    0.01
   6   0   0   11.47    0.31
   6   0   0   11.41    0.31
   6   0   1    0.00    0.02
   6   0   1    0.00    0.01
   6   0   1    0.00    0.04
  -6   0  -1    0.03    0.04
  -6   0  -1    0.01    0.02
  -6   0  -2   92.95    2.06
   6   0   2   92.07    2.00
   6   0   2   93.70    2.00
  -6   0  -2   94.68    2.00
   6   0   3    0.04    0.04
   6   0   3    0.00    0.04
  -6   0  -3    0.06    0.05
  -6   0  -3    0.02    0.04
   6   0   4   67.57    1.59
   6   0   4   74.39    1.60
  -6   0  -4   70.42    1.65
  -6   0  -4   71.78    1.60
   6   0   5   -0.01    0.06
  -6   0  -5   -0.06    0.05
  -6   0  -5    0.08    0.08
   6   0   5   -0.03    0.05
  -6   0  -6    0.91    0.15
   6   0   6    0.91    0.12
  -6   0  -6    1.00    0.13
  -6   0  -7   -0.02    0.12
   6   0   7   -0.11    0.07
  -6   0  -8    0.24    0.14
   6   0   8    0.48    0.13
  -6   0  -9   -0.07    0.14
   6   0   9    0.00    0.11
  -6   0 -10    0.14    0.17
   6   0  10   -0.08    0.12
   6   0  11   -0.01    0.14
  -6   0 -11   -0.30    0.15
   6   1 -11    0.64    0.21
   6  -1 -11    0.39    0.20
   6   1 -10    2.09    0.25
   6   1 -10    1.66    0.25
   6  -1 -10    1.69    0.25
   6  -1 -10    1.84    0.24
   6   1  -9    0.08    0.12
   6   1  -9   -0.04    0.15
   6  -1  -9   -0.15    0.11
   6  -1  -9    0.11    0.15
   6   1  -8    3.59    0.26
   6   1  -8    3.84    0.29
   6  -1  -8    3.25    0.29
   6  -1  -8    3.92    0.27
   6   1  -7    3.57    0.26
   6   1  -7    3.21    0.23
   6  -1  -7    3.66    0.27
   6  -1  -7    2.95    0.22
  -6   1   6    5.73    0.28
   6   1  -6    5.91    0.28
   6   1  -6    5.38    0.29
  -6  -1   6    5.83    0.28
   6  -1  -6    5.67    0.32
   6  -1  -6    5.78    0.28
   6   1  -5    7.12    0.29
   6   1  -5    7.97    0.31
   6   1  -5    7.81    0.31
  -6   1   5    7.48    0.30
   6  -1  -5    8.00    0.31
  -6  -1   5    7.99    0.31
   6  -1  -5    8.12    0.34
   6  -1  -5    7.02    0.29
   6   1  -4    0.29    0.09
   6   1  -4    0.29    0.08
  -6   1   4    0.22    0.08
   6   1  -4    0.56    0.09
  -6  -1   4    0.42    0.08
   6  -1  -4    0.34    0.08
   6  -1  -4    0.38    0.10
   6  -1  -4    0.33    0.08
   6   1  -3   46.24    1.05
   6   1  -3   45.88    1.06
  -6   1   3   45.01    1.06
   6   1  -3   47.02    1.05
   6  -1  -3   45.86    1.06
  -6  -1   3   45.41    1.06
   6  -1  -3   46.29    1.05
   6  -1  -3   43.93    1.09
   6   1  -2  261.47    5.41
   6   1  -2  257.09    5.45
  -6   1   2  255.22    5.41
   6   1  -2  249.85    5.41
  -6  -1   2  255.46    5.41
   6  -1  -2  253.05    5.41
   6  -1  -2  258.86    5.49
   6  -1  -2  264.52    5.41
   6   1  -1   60.11    1.27
  -6   1   1   57.39    1.26
   6   1  -1   56.97    1.25
   6   1  -1   57.91    1.34
   6   1  -1   57.85    1.25
  -6  -1   1   57.71    1.25
   6  -1  -1   56.86    1.30
   6  -1  -1   58.81    1.26
   6  -1  -1   56.79    1.26
   6   1   0   42.06    0.95
   6   1   0   43.17    0.95
   6   1   0   43.03    1.01
  -6   1   0   42.77    0.94
   6   1   0   41.69    0.95
   6  -1   0   43.04    0.99
  -6  -1   0   44.85    0.94
   6  -1   0   43.07    0.94
   6   1   1   33.54    0.75
  -6   1  -1   33.85    0.77
   6   1   1   33.87    0.75
   6   1   1   34.46    0.83
  -6  -1  -1   34.06    0.79
   6  -1   1   34.45    0.77
   6  -1   1   34.84    0.81
   6  -1   1   35.15    0.78
   6  -1   1   33.87    0.77
  -6   1  -2  173.43    3.70
  -6   1  -2  169.62    3.63
   6   1   2  169.91    3.62
   6   1   2  172.95    3.77
   6  -1   2  170.70    3.62
   6  -1   2  171.48    3.73
   6  -1   2  170.37    3.69
  -6  -1  -2  169.86    3.67
  -6  -1  -2  171.36    3.62
   6  -1   2  170.79    3.63
   6   1   3   75.96    1.70
  -6   1  -3   78.74    1.71
  -6   1  -3   78.12    1.76
   6   1   3   77.06    1.78
  -6  -1  -3   76.98    1.75
   6  -1   3   79.11    1.71
  -6  -1  -3   77.23    1.70
   6  -1   3   75.13    1.71
   6   1   4    2.30    0.14
  -6   1  -4    1.68    0.15
  -6   1  -4    2.15    0.14
   6   1   4    2.23    0.14
   6  -1   4    2.27    0.14
  -6  -1  -4    2.31    0.14
   6  -1   4    2.22    0.14
  -6  -1  -4    2.10    0.17
  -6   1  -5   19.42    0.57
   6   1   5   19.34    0.56
   6   1   5   21.80    0.57
  -6   1  -5   18.76    0.60
   6  -1   5   19.70    0.57
  -6  -1  -5   19.62    0.57
  -6  -1  -5   20.11    0.60
   6  -1   5   21.20    0.58
  -6   1  -6    4.52    0.24
   6   1   6    4.37    0.23
  -6   1  -6    4.10    0.27
   6  -1   6    3.95    0.22
  -6  -1  -6    4.39    0.23
  -6  -1  -6    4.39    0.28
   6   1   7    5.89    0.30
  -6   1  -7    5.80    0.33
  -6  -1  -7    5.75    0.34
   6  -1   7    6.59    0.31
  -6   1  -8    2.08    0.24
   6   1   8    1.76    0.18
  -6  -1  -8    1.63    0.23
   6  -1   8    1.80    0.19
   6   1   9    4.05    0.29
  -6   1  -9    3.37    0.30
  -6  -1  -9    3.53    0.31
   6  -1   9    3.97    0.29
  -6   1 -10    0.46    0.19
   6   1  10    0.57    0.17
   6  -1  10    0.41    0.16
  -6  -1 -10    0.34    0.18
   6   1  11    1.09    0.22
  -6   1 -11    0.97    0.25
  -6  -1 -11    1.08    0.25
   6  -1  11    1.05    0.22
   6   2 -11   -0.09    0.15
   6  -2 -11    0.25    0.19
   6   2 -10    0.11    0.15
   6   2 -10   -0.06    0.15
   6  -2 -10    0.04    0.15
   6  -2 -10    0.26    0.18
   6   2  -9    0.18    0.15
   6   2  -9    0.43    0.16
   6  -2  -9   -0.03    0.15
   6  -2  -9    0.18    0.13
   6   2  -8    0.04    0.11
   6   2  -8    0.07    0.13
   6  -2  -8    0.12    0.11
   6  -2  -8    0.61    0.18
   6   2  -7    2.15    0.20
   6   2  -7    1.85    0.18
   6  -2  -7    2.28    0.23
   6  -2  -7    2.03    0.20
  -6   2   6    3.10    0.21
   6   2  -6    2.86    0.20
   6   2  -6    3.04    0.21
   6  -2  -6    2.81    0.21
  -6  -2   6    3.03    0.21
   6  -2  -6    3.21    0.26
  -6   2   5   14.85    0.48
   6   2  -5   14.71    0.47
   6   2  -5   14.58    0.46
   6  -2  -5   14.55    0.48
  -6  -2   5   15.11    0.48
   6  -2  -5   15.53    0.52
  -6   2   4    1.68    0.14
   6   2  -4    1.43    0.12
   6   2  -4    1.38    0.13
   6   2  -4    1.73    0.14
   6  -2  -4    1.36    0.15
  -6  -2   4    1.37    0.13
   6  -2  -4    1.65    0.14
   6  -2  -4    1.52    0.13
   6   2  -3    1.01    0.10
   6   2  -3    1.42    0.11
   6   2  -3    1.26    0.11
  -6   2   3    1.86    0.13
   6  -2  -3    1.41    0.12
   6  -2  -3    1.19    0.13
  -6  -2   3    1.31    0.11
   6  -2  -3    1.27    0.11
  -6   2   2  105.00    2.32
   6   2  -2  108.74    2.29
   6   2  -2  106.34    2.42
   6   2  -2  109.33    2.32
   6   2  -2  106.27    2.31
  -6  -2   2  105.04    2.32
   6  -2  -2  103.85    2.36
   6  -2  -2  109.28    2.32
   6  -2  -2  105.73    2.32
  -6   2   1   39.70    0.92
   6   2  -1   39.61    0.91
   6   2  -1   39.94    0.98
   6   2  -1   41.32    0.88
   6   2  -1   38.39    0.90
  -6  -2   1   39.47    0.91
   6  -2  -1   40.88    0.92
   6  -2  -1   39.63    0.95
   6   2   0   60.04    1.36
   6   2   0   62.13    1.37
  -6   2   0   63.34    1.39
   6   2   0   62.26    1.46
  -6  -2   0   61.43    1.36
   6  -2   0   63.54    1.42
   6  -2   0   65.24    1.39
   6  -2   0   60.93    1.39
  -6  -2   0   63.80    1.38
   6   2   1   17.59    0.52
   6   2   1   18.39    0.46
   6   2   1   18.79    0.46
  -6   2  -1   18.47    0.48
  -6  -2  -1   19.21    0.47
   6  -2   1   18.44    0.48
  -6  -2  -1   19.35    0.46
   6  -2   1   19.40    0.51
   6  -2   1   19.49    0.49
  -6   2  -2    4.11    0.18
  -6   2  -2    3.90    0.18
   6   2   2    3.64    0.20
   6   2   2    3.84    0.16
   6   2   2    3.75    0.15
   6  -2   2    3.96    0.17
  -6  -2  -2    4.07    0.17
   6  -2   2    3.87    0.19
   6  -2   2    3.96    0.17
  -6   2  -3  105.11    2.35
  -6   2  -3  103.50    2.31
   6   2   3  106.04    2.41
   6   2   3  103.94    2.29
   6  -2   3  103.84    2.31
   6  -2   3  107.39    2.31
  -6  -2  -3  104.56    2.29
  -6  -2  -3  104.41    2.32
   6   2   4  271.36    5.76
  -6   2  -4  267.65    5.85
  -6   2  -4  269.98    5.78
   6   2   4  264.43    5.97
   6  -2   4  267.24    5.78
   6  -2   4  283.80    5.78
  -6  -2  -4  267.89    5.83
  -6  -2  -4  275.86    5.77
   6   2   5    0.16    0.08
  -6   2  -5    0.04    0.09
  -6   2  -5    0.07    0.08
  -6  -2  -5    0.10    0.07
   6  -2   5    0.08    0.07
  -6  -2  -5   -0.02    0.09
  -6   2  -6    1.27    0.15
  -6   2  -6    1.36    0.17
   6   2   6    1.29    0.14
   6  -2   6    1.17    0.14
  -6  -2  -6    1.17    0.17
   6   2   7    8.59    0.38
  -6   2  -7    8.76    0.41
   6  -2   7    9.08    0.39
  -6  -2  -7    9.47    0.43
   6   2   8    0.75    0.14
  -6   2  -8    0.50    0.16
   6  -2   8    0.77    0.16
  -6  -2  -8    0.64    0.17
  -6   2  -9    2.01    0.26
   6   2   9    2.37    0.24
   6  -2   9    1.81    0.23
  -6  -2  -9    2.39    0.27
  -6   2 -10    3.39    0.32
   6   2  10    3.23    0.28
  -6  -2 -10    3.74    0.34
   6  -2  10    4.11    0.34
  -6   2 -11    0.00    0.17
   6   2  11    0.12    0.15
  -6  -2 -11   -0.07    0.19
   6  -2  11   -0.07    0.16
   6  -3 -11    0.94    0.27
   6   3 -10    0.40    0.18
   6   3 -10   -0.09    0.16
   6  -3 -10    0.02    0.18
   6   3  -9    2.51    0.25
   6   3  -9    2.63    0.27
   6  -3  -9    2.66    0.26
   6  -3  -9    2.34    0.27
   6   3  -8    0.99    0.18
   6   3  -8    0.79    0.17
   6  -3  -8    1.08    0.17
   6  -3  -8    0.90    0.20
   6   3  -7    1.50    0.19
   6   3  -7    1.10    0.17
   6  -3  -7    1.24    0.17
   6  -3  -7    1.33    0.21
   6   3  -6   -0.08    0.09
  -6   3   6    0.21    0.10
   6   3  -6   -0.04    0.09
   6  -3  -6   -0.10    0.08
   6  -3  -6    0.11    0.13
   6   3  -5   21.51    0.59
   6   3  -5   21.66    0.64
  -6   3   5   22.38    0.65
   6  -3  -5   21.08    0.67
   6  -3  -5   21.47    0.65
  -6  -3   5   21.31    0.65
   6   3  -4    0.20    0.09
   6   3  -4    0.07    0.08
  -6   3   4    0.08    0.07
   6   3  -4    0.14    0.07
   6  -3  -4    0.11    0.08
  -6  -3   4    0.15    0.08
   6  -3  -4   -0.10    0.09
  -6   3   3    1.49    0.13
   6   3  -3    1.84    0.15
   6   3  -3    1.69    0.14
   6   3  -3    1.48    0.10
   6  -3  -3    1.42    0.14
   6  -3  -3    1.69    0.14
   6  -3  -3    1.44    0.13
  -6  -3   3    1.37    0.13
   6   3  -2   18.79    0.43
  -6   3   2   17.88    0.52
   6   3  -2   18.47    0.51
   6   3  -2   18.54    0.56
   6   3  -2   19.63    0.52
  -6  -3   2   18.13    0.52
   6  -3  -2   18.54    0.54
   6  -3  -2   19.04    0.52
   6   3  -1    5.83    0.26
   6   3  -1    6.07    0.23
  -6   3   1    6.41    0.24
   6   3  -1    6.14    0.23
  -6  -3   1    6.35    0.24
   6  -3  -1    6.08    0.25
   6  -3  -1    6.56    0.25
   6   3   0    2.45    0.17
   6   3   0    2.86    0.15
   6   3   0    2.47    0.13
  -6   3   0    2.96    0.16
  -6   3   0    2.78    0.12
  -6  -3   0    3.02    0.15
   6  -3   0    2.60    0.15
   6  -3   0    2.79    0.15
   6  -3   0    3.12    0.17
   6   3   1    0.34    0.09
  -6   3  -1    0.32    0.07
   6   3   1    0.21    0.06
   6   3   1    0.49    0.07
  -6   3  -1    0.33    0.04
   6  -3   1    0.46    0.08
   6  -3   1    0.37    0.07
   6  -3   1    0.39    0.08
  -6  -3  -1    0.42    0.07
  -6  -3  -1    0.39    0.05
   6   3   2   18.63    0.49
  -6   3  -2   17.52    0.50
   6   3   2   16.57    0.53
  -6   3  -2   17.10    0.51
   6   3   2   16.96    0.48
   6  -3   2   18.18    0.51
  -6  -3  -2   17.55    0.46
   6  -3   2   17.58    0.50
   6  -3   2   17.80    0.51
   6   3   3    3.04    0.17
  -6   3  -3    3.44    0.19
  -6   3  -3    2.92    0.19
   6   3   3    3.28    0.23
   6   3   3    3.73    0.19
  -6  -3  -3    3.10    0.18
   6  -3   3    3.46    0.21
   6  -3   3    3.31    0.19
   6  -3   3    3.13    0.19
   6   3   4    0.54    0.13
  -6   3  -4    0.59    0.11
   6   3   4    0.45    0.09
  -6   3  -4    0.47    0.10
  -6  -3  -4    0.44    0.09
   6  -3   4    0.91    0.12
  -6  -3  -4    0.52    0.11
  -6   3  -5    1.41    0.16
   6   3   5    1.55    0.15
   6   3   5    1.56    0.19
  -6   3  -5    1.43    0.16
  -6  -3  -5    1.33    0.16
   6  -3   5    1.46    0.16
   6   3   6   10.33    0.41
   6   3   6   10.36    0.46
  -6   3  -6   10.41    0.43
  -6  -3  -6   10.20    0.43
   6  -3   6   11.15    0.43
   6   3   7    1.45    0.18
  -6   3  -7    1.84    0.21
   6  -3   7    1.92    0.20
  -6  -3  -7    1.79    0.21
   6   3   8    3.22    0.26
  -6   3  -8    3.21    0.29
   6  -3   8    3.28    0.27
  -6  -3  -8    3.01    0.28
   6   3   9    0.03    0.12
  -6   3  -9   -0.09    0.14
  -6  -3  -9    0.16    0.16
   6  -3   9   -0.14    0.11
   6   3  10    0.65    0.19
  -6   3 -10    0.47    0.21
   6  -3  10    0.97    0.20
  -6  -3 -10    0.72    0.22
  -6   3 -11    1.03    0.26
   6   3  11    0.38    0.18
  -6  -3 -11    0.64    0.25
   6   4 -10    0.21    0.17
   6  -4 -10    0.19    0.19
   6   4  -9    0.74    0.19
   6  -4  -9    0.60    0.20
   6   4  -8    1.18    0.20
   6  -4  -8    0.93    0.22
   6  -4  -8    1.22    0.20
   6   4  -7    0.37    0.15
   6  -4  -7    0.32    0.16
   6  -4  -7    0.59    0.14
   6   4  -6    3.12    0.24
   6  -4  -6    3.43    0.25
   6  -4  -6    3.43    0.27
  -6   4   5    1.97    0.19
   6   4  -5    1.96    0.18
   6  -4  -5    2.09    0.20
   6  -4  -5    1.85    0.21
   6   4  -4    1.37    0.15
  -6   4   4    1.75    0.17
   6  -4  -4    1.65    0.17
   6  -4  -4    1.52    0.18
   6   4  -3    3.23    0.20
   6   4  -3    3.19    0.23
  -6   4   3    3.10    0.20
   6  -4  -3    3.12    0.21
  -6  -4   3    3.30    0.22
   6   4  -2    8.86    0.36
   6   4  -2    8.94    0.34
   6   4  -2    8.71    0.32
  -6   4   2    8.59    0.33
  -6  -4   2    8.73    0.34
   6  -4  -2    8.03    0.33
   6   4  -1    5.93    0.26
  -6   4   1    5.74    0.26
  -6   4   1    5.91    0.24
   6   4  -1    5.44    0.24
   6   4  -1    5.53    0.27
   6  -4  -1    5.79    0.26
  -6  -4   1    5.43    0.25
   6   4   0   13.24    0.46
   6   4   0   13.05    0.41
   6   4   0   13.90    0.43
  -6   4   0   13.70    0.38
  -6   4   0   13.79    0.44
   6  -4   0   14.16    0.45
   6  -4   0   12.92    0.43
   6  -4   0   12.86    0.43
  -6  -4   0   13.71    0.44
   6   4   1   10.66    0.35
   6   4   1   10.64    0.36
   6   4   1   10.04    0.40
  -6   4  -1   10.35    0.37
  -6   4  -1   10.52    0.29
  -6  -4  -1   10.78    0.37
   6  -4   1   10.52    0.38
  -6  -4  -1   10.75    0.28
   6  -4   1   11.47    0.39
   6  -4   1   10.57    0.37
   6   4   2    1.27    0.16
   6   4   2    1.33    0.12
   6   4   2    1.26    0.13
  -6   4  -2    1.16    0.13
  -6   4  -2    1.34    0.13
  -6  -4  -2    1.08    0.10
   6  -4   2    1.46    0.14
   6  -4   2    1.43    0.14
   6   4   3    1.06    0.16
  -6   4  -3    1.23    0.14
   6   4   3    1.22    0.12
  -6   4  -3    1.18    0.14
   6  -4   3    1.13    0.13
  -6  -4  -3    1.16    0.12
   6  -4   3    1.15    0.14
   6   4   4    0.07    0.08
  -6   4  -4    0.17    0.09
  -6   4  -4    0.16    0.09
   6   4   4    0.14    0.12
  -6  -4  -4   -0.09    0.09
   6  -4   4    0.19    0.09
   6   4   5    6.31    0.30
  -6   4  -5    6.68    0.33
   6   4   5    6.37    0.37
  -6  -4  -5    7.08    0.33
   6  -4   5    6.54    0.33
   6   4   6    8.28    0.43
  -6   4  -6    9.14    0.41
   6   4   6    8.54    0.38
  -6  -4  -6    8.52    0.39
   6  -4   6    8.70    0.41
   6   4   7    2.75    0.28
  -6   4  -7    2.62    0.24
   6   4   7    2.49    0.23
   6  -4   7    2.23    0.22
  -6  -4  -7    2.73    0.25
  -6   4  -8    1.02    0.20
   6   4   8    1.26    0.23
   6   4   8    1.56    0.20
  -6  -4  -8    1.07    0.20
   6  -4   8    1.25    0.20
   6   4   9    2.03    0.29
  -6   4  -9    2.55    0.28
   6   4   9    2.45    0.26
   6  -4   9    2.21    0.26
  -6  -4  -9    2.71    0.29
   6   4  10    0.02    0.14
  -6   4 -10   -0.10    0.18
   6   4  10   -0.20    0.20
  -6  -4 -10    0.00    0.18
   6   5  -9    0.27    0.18
   6  -5  -9    0.01    0.17
   6   5  -8    0.19    0.16
   6  -5  -8    0.17    0.15
   6   5  -7    0.13    0.12
   6  -5  -7   -0.12    0.12
   6  -5  -7    0.01    0.11
   6   5  -6    0.04    0.11
   6  -5  -6   -0.01    0.11
   6  -5  -6    0.09    0.13
   6   5  -5    0.32    0.12
   6  -5  -5    0.55    0.15
   6  -5  -5    0.48    0.14
   6   5  -4    9.55    0.40
   6  -5  -4    9.53    0.41
   6   5  -3   40.07    1.06
   6   5  -3   39.36    1.10
  -6   5   3   41.30    1.09
  -6   5   3   42.15    1.09
   6  -5  -3   40.80    1.08
   6   5  -2    0.33    0.11
  -6   5   2    0.28    0.11
  -6   5   2    0.53    0.12
   6   5  -2    0.37    0.13
   6  -5  -2    0.34    0.12
   6   5  -1    9.79    0.37
  -6   5   1   10.09    0.39
   6   5  -1    9.74    0.40
  -6   5   1    9.68    0.35
   6  -5  -1    9.85    0.38
  -6   5   0    8.63    0.35
   6   5   0    8.40    0.33
  -6   5   0    8.02    0.28
   6   5   0    7.86    0.36
   6  -5   0    8.13    0.35
   6  -5   0    8.03    0.33
   6   5   1    0.58    0.13
   6   5   1    0.40    0.11
  -6   5  -1    0.55    0.12
   6  -5   1    0.31    0.11
   6  -5   1    0.34    0.11
   6   5   2    4.80    0.29
   6   5   2    4.34    0.24
  -6   5  -2    4.55    0.26
  -6   5  -2    4.03    0.24
   6  -5   2    4.33    0.26
   6  -5   2    4.29    0.25
  -6   5  -3   14.52    0.49
   6   5   3   14.17    0.55
   6   5   3   14.14    0.49
   6  -5   3   14.34    0.49
  -6  -5  -3   14.47    0.45
   6  -5   3   14.19    0.52
  -6   5  -4   14.91    0.52
   6   5   4   14.68    0.58
   6   5   4   14.45    0.51
   6  -5   4   13.74    0.53
  -6  -5  -4   14.34    0.47
   6   5   5    4.68    0.34
  -6   5  -5    4.99    0.31
   6   5   5    4.69    0.29
  -6  -5  -5    4.78    0.28
   6  -5   5    4.34    0.29
   6   5   6    0.74    0.16
   6   5   6    0.99    0.21
  -6   5  -6    0.88    0.16
  -6  -5  -6    1.13    0.17
   6  -5   6    1.02    0.19
   6   5   7    1.18    0.18
  -6   5  -7    0.94    0.19
   6   5   7    1.25    0.23
   6  -5   7    0.94    0.20
  -6  -5  -7    1.13    0.19
   6   5   8    0.14    0.14
   6   5   8   -0.20    0.17
  -6   5  -8    0.04    0.15
   6  -5   8    0.17    0.16
  -6  -5  -8    0.12    0.16
   6   5   9    0.55    0.19
   6   5   9    0.59    0.25
  -6   5  -9    0.38    0.20
  -6  -5  -9    0.44    0.19
   6   6  -8    1.11    0.23
   6  -6  -8    0.85    0.22
   6   6  -7    0.91    0.21
   6  -6  -7    1.28    0.23
   6   6  -6   -0.08    0.12
   6  -6  -6   -0.01    0.13
   6  -6  -6   -0.15    0.11
  -6   6   5    0.38    0.18
   6   6  -5    0.49    0.16
   6  -6  -5    0.41    0.15
   6  -6  -5    0.67    0.17
   6   6  -4   12.46    0.50
  -6   6   4   11.44    0.50
   6  -6  -4   12.08    0.49
   6   6  -3    2.84    0.26
   6   6  -3    2.72    0.23
  -6   6   3    2.09    0.22
   6  -6  -3    2.88    0.24
   6   6  -2   21.79    0.69
   6   6  -2   22.48    0.73
  -6   6   2   22.69    0.69
   6  -6  -2   22.36    0.69
   6   6  -1    7.66    0.38
   6   6  -1    7.88    0.36
   6  -6  -1    8.06    0.35
   6   6   0    0.40    0.14
   6   6   0    0.27    0.12
   6  -6   0    0.48    0.12
   6   6   1   13.73    0.54
   6   6   1   13.94    0.50
   6  -6   1   13.06    0.52
   6  -6   1   13.67    0.48
   6   6   2    0.64    0.15
   6   6   2    0.76    0.18
  -6   6  -2    0.29    0.09
   6  -6   2    0.54    0.14
   6  -6   2    0.75    0.14
   6   6   3    0.92    0.16
   6   6   3    0.88    0.20
   6  -6   3    0.64    0.15
   6  -6   3    1.00    0.18
   6   6   4    0.46    0.14
   6   6   4    0.58    0.18
   6  -6   4    0.73    0.17
   6   6   5    0.59    0.15
   6   6   5    0.46    0.17
   6  -6   5    0.42    0.14
   6   6   6    0.40    0.15
   6   6   6   -0.16    0.14
   6  -6   6    0.19    0.14
   6   6   7    2.37    0.26
   6   6   7    2.27    0.31
   6  -6   7    2.32    0.27
   6   6   8    1.69    0.25
   6   6   8    1.34    0.28
  -6   7   7    0.04    0.20
   6   7  -7    0.09    0.18
   6  -7  -7    0.02    0.16
   6   7  -6    0.02    0.15
  -6   7   6   -0.07    0.17
   6  -7  -6    0.02    0.15
  -6   7   5    3.98    0.34
   6   7  -5    4.32    0.33
   6  -7  -5    4.40    0.33
   6   7  -4   -0.07    0.12
   6  -7  -4   -0.01    0.13
   6   7  -3    1.74    0.22
   6   7  -3    1.65    0.23
   6  -7  -3    1.75    0.21
   6   7  -2    0.02    0.13
   6   7  -2    0.22    0.14
   6  -7  -2    0.21    0.14
   6   7  -1    0.24    0.14
   6   7  -1   -0.11    0.10
   6   7   0   -0.03    0.10
   6   7   0   -0.08    0.12
   6   7   1    2.30    0.24
   6   7   1    2.31    0.22
   6  -7   1    2.48    0.25
   6   7   2    0.12    0.14
   6   7   2    0.19    0.12
   6  -7   2   -0.03    0.12
   6   7   3    1.70    0.25
   6   7   3    1.73    0.21
   6  -7   3    1.53    0.22
   6   7   4    4.12    0.30
   6   7   4    4.46    0.36
   6  -7   4    5.20    0.36
   6   7   5    3.14    0.33
   6   7   5    3.82    0.29
   6   7   6    0.06    0.19
   6   7   6    0.13    0.14
   6   7   7    0.49    0.24
   6   7   7    0.70    0.20
   6   8  -5    0.01    0.16
   6   8  -4    0.86    0.21
   6   8  -3    0.62    0.18
   6   8  -2    0.89    0.19
   6   8  -1    3.74    0.32
   6   8  -1    4.32    0.32
   6   8   0    1.38    0.21
   6   8   0    1.10    0.21
   6   8   1    5.39    0.37
   6   8   1    4.84    0.34
   6   8   2    2.35    0.28
   6   8   2    2.29    0.25
   6   8   3   -0.02    0.13
   6   8   3    0.05    0.18
   6   8   4   -0.14    0.13
   6   8   4    0.03    0.18
   6   8   5    0.44    0.18
   6   8   5    0.00    0.20
   6   9   2    0.05    0.18
   7   0 -11   -0.19    0.16
   7   0 -11    0.07    0.16
   7   0 -10   -0.10    0.13
   7   0 -10    0.10    0.17
   7   0  -9    0.10    0.14
   7   0  -9   -0.04    0.12
   7   0  -8    1.55    0.20
   7   0  -8    1.52    0.19
   7   0  -7   -0.13    0.10
   7   0  -7   -0.25    0.07
   7   0  -6   16.72    0.55
   7   0  -6   16.63    0.53
  -7   0   6   16.69    0.53
   7   0  -5    0.00    0.08
   7   0  -5   -0.02    0.05
  -7   0   5    0.03    0.06
   7   0  -5   -0.04    0.06
   7   0  -4   20.68    0.57
   7   0  -4   22.05    0.57
  -7   0   4   21.53    0.58
   7   0  -4   20.77    0.59
   7   0  -3    0.03    0.06
   7   0  -3   -0.01    0.03
  -7   0   3   -0.02    0.04
   7   0  -3    0.04    0.04
   7   0  -2    1.71    0.12
   7   0  -2    1.66    0.08
  -7   0   2    1.76    0.09
   7   0  -2    1.53    0.09
   7   0  -1    0.01    0.02
   7   0  -1   -0.01    0.01
   7   0  -1    0.01    0.04
  -7   0   1   -0.02    0.02
   7   0   0  235.52    5.11
   7   0   0  235.66    5.01
  -7   0  -1    0.03    0.03
   7   0   1    0.05    0.04
   7   0   1    0.00    0.02
  -7   0  -2    0.19    0.05
   7   0   2    0.20    0.04
   7   0   2    0.22    0.04
  -7   0  -2    0.16    0.04
   7   0   2    0.05    0.03
   7   0   3    0.00    0.05
   7   0   3    0.02    0.03
  -7   0  -3    0.01    0.05
  -7   0  -3    0.00    0.04
   7   0   3   -0.02    0.03
  -7   0  -4   16.33    0.50
   7   0   4   16.14    0.46
  -7   0  -4   17.11    0.47
   7   0   4   17.19    0.46
  -7   0  -5   -0.02    0.06
   7   0   5    0.00    0.05
   7   0   5   -0.02    0.06
  -7   0  -5    0.08    0.09
  -7   0  -6    0.38    0.12
  -7   0  -6    0.50    0.11
   7   0   6    0.65    0.10
  -7   0  -7   -0.07    0.12
   7   0   7   -0.01    0.08
   7   0   8    2.19    0.21
  -7   0  -8    2.47    0.24
   7   0   9    0.03    0.11
  -7   0  -9   -0.14    0.13
  -7   0 -10    0.11    0.18
   7   0  10   -0.05    0.12
  -7   0 -11   -0.04    0.18
   7   0  11    0.04    0.14
   7   1 -11    0.24    0.19
   7   1 -11    0.05    0.17
   7  -1 -11    0.23    0.18
   7   1 -10    0.09    0.15
   7   1 -10   -0.11    0.15
   7  -1 -10    0.18    0.14
   7  -1 -10    0.22    0.17
   7   1  -9    2.22    0.24
   7   1  -9    1.58    0.22
   7  -1  -9    2.08    0.25
   7  -1  -9    2.13    0.23
   7   1  -8    1.92    0.22
   7   1  -8    1.88    0.21
   7  -1  -8    1.87    0.23
   7  -1  -8    1.70    0.19
   7   1  -7    3.19    0.23
   7   1  -7    3.30    0.24
   7  -1  -7    2.86    0.22
   7  -1  -7    3.06    0.27
  -7   1   6   31.12    0.86
   7   1  -6   30.79    0.86
   7   1  -6   32.23    0.86
   7  -1  -6   30.54    0.88
  -7  -1   6   32.09    0.86
   7  -1  -6   32.78    0.87
   7   1  -5    6.01    0.27
  -7   1   5    6.00    0.27
   7   1  -5    6.25    0.27
   7   1  -5    6.32    0.28
   7  -1  -5    6.68    0.28
  -7  -1   5    6.39    0.27
   7  -1  -5    5.99    0.29
   7  -1  -5    6.19    0.27
  -7   1   4  238.67    5.12
   7   1  -4  251.13    5.12
   7   1  -4  238.20    5.12
   7   1  -4  239.31    5.16
   7  -1  -4  233.31    5.12
   7  -1  -4  236.36    5.19
  -7  -1   4  240.10    5.12
   7  -1  -4  243.62    5.11
   7   1  -3   19.03    0.48
   7   1  -3   17.78    0.48
   7   1  -3   18.26    0.49
  -7   1   3   18.26    0.49
  -7  -1   3   18.67    0.49
   7  -1  -3   17.86    0.52
   7  -1  -3   17.76    0.48
   7  -1  -3   18.47    0.48
   7   1  -2    2.13    0.10
   7   1  -2    2.08    0.10
  -7   1   2    2.16    0.11
   7   1  -2    1.92    0.12
  -7  -1   2    2.06    0.11
   7  -1  -2    1.92    0.14
   7  -1  -2    1.93    0.11
   7  -1  -2    2.09    0.11
  -7   1   1   29.47    0.67
   7   1  -1   29.07    0.66
   7   1  -1   30.39    0.68
   7   1  -1   28.97    0.66
   7   1  -1   29.63    0.74
  -7  -1   1   29.64    0.67
   7  -1  -1   29.25    0.72
   7  -1  -1   30.17    0.67
   7  -1  -1   29.74    0.68
  -7   1   0  335.49    6.88
   7   1   0  323.40    7.11
   7   1   0  334.75    6.94
   7  -1   0  323.83    6.96
   7  -1   0  322.70    6.93
  -7   1  -1    3.45    0.12
   7   1   1    3.22    0.16
   7   1   1    3.08    0.09
   7   1   1    3.18    0.10
  -7  -1  -1    3.19    0.13
   7  -1   1    3.33    0.12
   7  -1   1    3.01    0.15
   7  -1   1    3.23    0.12
   7  -1   1    3.15    0.11
  -7   1  -2   89.17    1.99
  -7   1  -2   89.48    1.93
   7   1   2   88.48    2.02
   7   1   2   88.90    1.91
   7  -1   2   88.91    1.99
   7  -1   2   88.26    1.93
   7  -1   2   88.61    1.92
   7  -1   2   91.39    1.97
  -7  -1  -2   88.28    1.92
  -7  -1  -2   88.65    1.97
   7   1   3    2.48    0.13
  -7   1  -3    2.26    0.16
   7   1   3    2.31    0.17
  -7   1  -3    2.36    0.14
  -7  -1  -3    2.88    0.17
   7  -1   3    2.49    0.13
   7  -1   3    2.65    0.14
  -7  -1  -3    2.87    0.14
  -7   1  -4    0.60    0.10
  -7   1  -4    0.45    0.08
   7   1   4    0.36    0.07
   7  -1   4    0.56    0.08
   7  -1   4    0.49    0.08
  -7  -1  -4    0.38    0.09
  -7  -1  -4    0.47    0.08
  -7   1  -5   15.96    0.50
  -7   1  -5   15.59    0.52
   7   1   5   16.48    0.49
   7   1   5   18.31    0.50
   7  -1   5   15.70    0.49
  -7  -1  -5   16.47    0.49
   7  -1   5   16.95    0.50
  -7  -1  -5   15.60    0.52
   7   1   6    0.90    0.12
  -7   1  -6    0.83    0.15
  -7  -1  -6    0.94    0.15
   7  -1   6    0.90    0.13
  -7   1  -7    0.07    0.12
   7   1   7   -0.04    0.09
  -7  -1  -7    0.16    0.14
   7  -1   7    0.06    0.09
  -7   1  -8    3.85    0.30
   7   1   8    3.82    0.26
  -7  -1  -8    3.70    0.30
   7  -1   8    3.73    0.27
   7   1   9    0.32    0.14
  -7   1  -9    0.16    0.16
   7  -1   9    0.07    0.13
  -7  -1  -9    0.10    0.16
   7   1  10    1.22    0.20
  -7   1 -10    0.97    0.22
   7  -1  10    0.81    0.19
  -7  -1 -10    0.91    0.22
  -7   1 -11    0.62    0.23
   7   1  11    0.42    0.17
   7  -1  11    0.56    0.20
  -7  -1 -11    0.43    0.22
   7   2 -11    0.43    0.18
   7   2 -11    0.70    0.22
   7  -2 -11    0.68    0.23
   7   2 -10    1.08    0.21
   7   2 -10    1.01    0.22
   7  -2 -10    1.32    0.23
   7  -2 -10    1.47    0.25
   7   2  -9    0.36    0.15
   7   2  -9    0.28    0.16
   7  -2  -9    0.51    0.16
   7  -2  -9    0.28    0.17
   7   2  -8    3.14    0.27
   7   2  -8    3.29    0.25
   7  -2  -8    2.97    0.27
   7  -2  -8    3.67    0.27
   7   2  -7    8.12    0.37
   7   2  -7    8.31    0.37
   7  -2  -7    7.72    0.39
   7  -2  -7    7.80    0.37
   7   2  -6    1.11    0.14
   7   2  -6    0.90    0.14
  -7   2   6    1.11    0.14
   7  -2  -6    1.05    0.17
   7  -2  -6    0.81    0.13
   7   2  -5    0.66    0.12
  -7   2   5    0.59    0.11
   7   2  -5    0.37    0.10
  -7  -2   5    0.71    0.11
   7  -2  -5    0.42    0.13
   7  -2  -5    0.81    0.12
   7   2  -4   12.98    0.39
   7   2  -4   12.34    0.40
  -7   2   4   12.51    0.41
   7   2  -4   13.17    0.41
   7  -2  -4   12.78    0.44
   7  -2  -4   11.79    0.40
   7  -2  -4   13.64    0.41
  -7  -2   4   12.91    0.41
  -7   2   3  289.84    6.27
   7   2  -3  302.36    6.27
   7   2  -3  302.13    6.29
   7   2  -3  290.35    6.27
   7  -2  -3  295.57    6.36
   7  -2  -3  294.51    6.28
  -7  -2   3  295.76    6.28
   7  -2  -3  300.96    6.27
   7   2  -2  206.30    4.62
   7   2  -2  214.29    4.45
  -7   2   2  200.95    4.44
   7   2  -2  209.83    4.43
   7   2  -2  209.57    4.44
   7  -2  -2  215.19    4.45
  -7  -2   2  209.41    4.45
   7  -2  -2  208.95    4.52
   7  -2  -2  208.53    4.45
   7   2  -1   19.60    0.49
  -7   2   1   19.98    0.51
   7   2  -1   19.38    0.56
   7   2  -1   20.54    0.46
   7   2  -1   20.29    0.49
   7  -2  -1   20.29    0.51
   7  -2  -1   19.33    0.54
  -7  -2   1   20.56    0.50
   7   2   0   47.72    1.15
   7   2   0   46.53    1.05
   7   2   0   45.86    1.05
  -7   2   0   47.68    1.08
  -7  -2   0   47.89    1.04
   7  -2   0   47.11    1.12
   7  -2   0   48.07    1.08
  -7  -2   0   49.08    1.07
   7   2   1    1.88    0.14
   7   2   1    1.96    0.09
  -7   2  -1    1.77    0.11
   7   2   1    1.73    0.10
  -7  -2  -1    1.82    0.10
  -7  -2  -1    2.08    0.11
   7  -2   1    1.89    0.11
   7  -2   1    1.81    0.13
   7  -2   1    1.82    0.11
   7   2   2    9.45    0.28
  -7   2  -2    9.60    0.30
   7   2   2    9.09    0.34
   7   2   2    9.20    0.28
  -7   2  -2    9.65    0.33
   7  -2   2    9.41    0.32
   7  -2   2   10.28    0.31
  -7  -2  -2    9.53    0.30
   7  -2   2    9.35    0.30
  -7   2  -3   27.03    0.72
  -7   2  -3   26.69    0.68
   7   2   3   25.34    0.65
   7   2   3   26.28    0.73
   7  -2   3   26.29    0.68
  -7  -2  -3   26.32    0.68
  -7  -2  -3   25.89    0.66
   7  -2   3   27.50    0.68
   7  -2   3   25.67    0.70
   7   2   4  199.93    4.33
   7   2   4  202.41    4.52
  -7   2  -4  196.12    4.42
  -7   2  -4  204.82    4.36
  -7  -2  -4  201.26    4.40
   7  -2   4  207.92    4.35
  -7  -2  -4  203.05    4.34
   7  -2   4  201.47    4.35
  -7   2  -5    2.03    0.17
  -7   2  -5    2.18    0.19
   7   2   5    1.84    0.19
   7   2   5    2.19    0.16
   7  -2   5    2.26    0.18
  -7  -2  -5    2.03    0.16
  -7  -2  -5    2.16    0.19
   7   2   6    5.87    0.28
  -7   2  -6    5.72    0.31
   7  -2   6    6.34    0.30
  -7  -2  -6    6.25    0.33
   7   2   7    5.27    0.28
  -7   2  -7    5.52    0.33
  -7  -2  -7    5.18    0.33
   7  -2   7    5.36    0.29
  -7   2  -8    2.22    0.25
   7   2   8    2.21    0.21
   7  -2   8    2.33    0.22
  -7  -2  -8    2.04    0.23
   7   2   9    1.47    0.20
  -7   2  -9    1.43    0.23
  -7  -2  -9    2.02    0.25
   7  -2   9    1.64    0.23
   7   2  10    0.56    0.17
  -7   2 -10    0.39    0.20
  -7  -2 -10    0.39    0.20
   7  -2  10    0.33    0.17
   7   2  11   -0.10    0.13
  -7   2 -11    0.19    0.18
  -7  -2 -11    0.20    0.20
   7  -2  11   -0.02    0.17
   7   3 -11    1.06    0.25
   7  -3 -11    1.01    0.25
   7   3 -10    0.26    0.17
   7  -3 -10    0.04    0.17
   7   3  -9    1.98    0.24
   7   3  -9    1.98    0.24
   7  -3  -9    2.17    0.25
   7  -3  -9    1.63    0.25
   7   3  -8    5.36    0.34
   7   3  -8    5.53    0.32
   7  -3  -8    5.11    0.33
   7  -3  -8    5.24    0.36
   7   3  -7    0.81    0.14
   7   3  -7    1.69    0.19
   7  -3  -7    1.50    0.21
   7  -3  -7    1.59    0.19
   7   3  -6    6.46    0.32
   7   3  -6    5.74    0.29
   7  -3  -6    5.95    0.34
   7  -3  -6    5.89    0.31
   7   3  -5   16.54    0.49
  -7   3   5   17.08    0.55
   7   3  -5   16.81    0.54
   7  -3  -5   16.84    0.54
   7  -3  -5   16.80    0.57
   7   3  -4   15.04    0.42
  -7   3   4   14.56    0.47
   7   3  -4   14.59    0.47
   7  -3  -4   15.30    0.49
   7  -3  -4   14.80    0.51
  -7  -3   4   15.27    0.49
   7   3  -3   12.13    0.39
   7   3  -3   11.72    0.32
  -7   3   3   11.82    0.39
   7   3  -3   12.25    0.39
   7  -3  -3   11.51    0.39
   7  -3  -3   12.62    0.40
  -7  -3   3   11.56    0.39
   7  -3  -3   11.43    0.41
   7   3  -2    7.52    0.28
   7   3  -2    7.74    0.32
   7   3  -2    7.78    0.19
  -7   3   2    7.38    0.28
   7   3  -2    7.42    0.27
   7  -3  -2    7.77    0.31
  -7  -3   2    7.76    0.28
   7  -3  -2    7.93    0.29
  -7   3   1    2.32    0.14
   7   3  -1    2.31    0.13
   7   3  -1    2.12    0.13
   7   3  -1    2.26    0.17
  -7  -3   1    2.49    0.15
   7  -3  -1    2.60    0.15
   7  -3  -1    2.00    0.16
  -7   3   0    0.43    0.06
   7   3   0    0.37    0.09
   7   3   0    0.32    0.06
  -7   3   0    0.74    0.08
   7   3   0    0.42    0.06
   7  -3   0    0.42    0.07
  -7  -3   0    0.49    0.07
   7  -3   0    0.35    0.07
   7   3   1    5.48    0.20
   7   3   1    5.17    0.26
   7   3   1    5.48    0.21
  -7   3  -1    5.35    0.23
   7  -3   1    5.60    0.24
   7  -3   1    5.36    0.23
  -7  -3  -1    5.36    0.21
  -7  -3  -1    5.33    0.17
   7  -3   1    5.24    0.22
   7   3   2    2.07    0.13
   7   3   2    2.10    0.18
   7   3   2    1.93    0.12
  -7   3  -2    1.88    0.15
  -7   3  -2    1.65    0.13
   7  -3   2    1.50    0.13
   7  -3   2    2.20    0.15
  -7  -3  -2    2.14    0.13
   7  -3   2    2.00    0.15
  -7   3  -3    2.14    0.16
   7   3   3    2.65    0.16
   7   3   3    2.51    0.20
  -7   3  -3    2.54    0.18
   7   3   3    2.46    0.15
   7  -3   3    2.45    0.19
  -7  -3  -3    2.47    0.17
   7  -3   3    2.48    0.17
   7  -3   3    2.58    0.17
  -7   3  -4    3.21    0.21
  -7   3  -4    3.37    0.21
   7   3   4    3.22    0.23
   7   3   4    3.12    0.18
  -7  -3  -4    3.59    0.21
  -7  -3  -4    3.08    0.19
   7  -3   4    3.44    0.21
  -7   3  -5    3.02    0.24
   7   3   5    2.91    0.25
  -7   3  -5    3.04    0.21
   7   3   5    2.89    0.20
   7  -3   5    3.56    0.22
  -7  -3  -5    3.02    0.23
  -7   3  -6    4.00    0.28
   7   3   6    4.18    0.25
   7   3   6    4.22    0.32
  -7  -3  -6    3.95    0.28
   7  -3   6    3.92    0.26
  -7   3  -7   13.04    0.53
   7   3   7   12.80    0.49
   7   3   7   13.20    0.56
   7  -3   7   12.81    0.51
  -7  -3  -7   12.87    0.52
  -7   3  -8    0.30    0.16
   7   3   8    0.34    0.14
   7   3   8    0.64    0.21
  -7  -3  -8    0.39    0.16
   7  -3   8    0.21    0.14
  -7   3  -9   -0.01    0.15
   7   3   9    0.07    0.12
   7  -3   9   -0.08    0.13
  -7  -3  -9   -0.19    0.12
  -7   3 -10    0.34    0.19
   7   3  10    0.57    0.18
  -7  -3 -10    0.55    0.21
   7  -3  10    0.52    0.18
  -7   3 -11    0.00    0.19
   7   3  11   -0.33    0.21
  -7  -3 -11    0.43    0.21
   7  -3  11    0.08    0.17
   7   4 -10    1.38    0.25
   7  -4 -10    1.70    0.28
   7   4  -9    0.08    0.16
   7  -4  -9    0.21    0.17
   7  -4  -9    0.14    0.14
   7   4  -8    0.02    0.12
   7  -4  -8    0.03    0.15
   7  -4  -8    0.08    0.12
   7   4  -7    3.18    0.25
   7  -4  -7    2.80    0.26
   7  -4  -7    2.65    0.24
   7   4  -6    0.39    0.12
   7  -4  -6    0.27    0.11
   7  -4  -6    0.52    0.17
   7   4  -5   10.77    0.42
   7  -4  -5   10.61    0.43
   7  -4  -5   10.25    0.44
   7   4  -4   12.02    0.43
  -7   4   4   11.42    0.43
   7  -4  -4   11.95    0.45
   7  -4  -4   11.19    0.43
   7   4  -3    0.33    0.12
  -7   4   3    0.26    0.09
   7   4  -3    0.15    0.08
   7  -4  -3    0.06    0.10
   7   4  -2   17.96    0.53
  -7   4   2   18.27    0.54
   7   4  -2   17.42    0.57
  -7  -4   2   17.96    0.55
   7  -4  -2   18.05    0.56
   7   4  -1   -0.03    0.07
   7   4  -1   -0.02    0.06
   7   4  -1    0.01    0.06
  -7   4   1    0.15    0.07
  -7   4   1   -0.06    0.07
   7  -4  -1    0.04    0.06
  -7  -4   1   -0.01    0.06
   7  -4  -1    0.08    0.09
   7   4   0   12.60    0.40
   7   4   0   11.61    0.38
   7   4   0   12.07    0.44
  -7   4   0   11.89    0.34
  -7   4   0   12.21    0.41
  -7  -4   0   12.09    0.40
   7  -4   0   12.04    0.41
   7  -4   0   13.15    0.42
   7  -4   0   12.30    0.41
  -7   4  -1   16.99    0.52
   7   4   1   17.19    0.50
   7   4   1   16.89    0.49
  -7   4  -1   17.56    0.41
   7   4   1   16.24    0.55
   7  -4   1   16.86    0.52
   7  -4   1   17.21    0.52
  -7  -4  -1   16.70    0.41
  -7  -4  -1   16.70    0.50
   7  -4   1   15.99    0.51
   7   4   2   10.91    0.37
  -7   4  -2   11.19    0.40
  -7   4  -2   11.30    0.39
   7   4   2   11.01    0.36
   7   4   2   10.34    0.42
   7  -4   2    9.71    0.37
   7  -4   2   10.59    0.39
  -7  -4  -2   10.71    0.32
   7   4   3    5.58    0.26
  -7   4  -3    5.56    0.28
  -7   4  -3    5.93    0.28
   7   4   3    5.95    0.31
  -7  -4  -3    5.71    0.24
   7  -4   3    5.40    0.28
   7  -4   3    5.87    0.28
   7   4   4    4.29    0.23
   7   4   4    3.95    0.29
  -7   4  -4    4.96    0.27
   7  -4   4    4.32    0.25
  -7  -4  -4    4.37    0.24
   7   4   5    0.06    0.09
   7   4   5   -0.03    0.12
  -7   4  -5    0.04    0.11
   7  -4   5    0.02    0.10
  -7  -4  -5   -0.06    0.11
   7   4   6    0.99    0.19
   7   4   6    1.12    0.16
  -7   4  -6    0.95    0.17
   7  -4   6    0.88    0.16
  -7  -4  -6    0.90    0.17
   7   4   7    0.03    0.10
  -7   4  -7   -0.02    0.12
   7   4   7    0.17    0.16
   7  -4   7   -0.01    0.11
  -7  -4  -7    0.01    0.13
   7   4   8    2.91    0.26
   7   4   8    2.53    0.29
  -7   4  -8    2.72    0.27
   7  -4   8    3.01    0.27
  -7  -4  -8    3.24    0.28
   7   4   9    0.70    0.24
  -7   4  -9    0.70    0.20
   7   4   9    0.48    0.17
   7  -4   9    0.58    0.19
  -7  -4  -9    0.75    0.21
   7   4  10    0.32    0.21
  -7   4 -10    0.08    0.17
   7   4  10   -0.04    0.14
  -7  -4 -10    0.36    0.19
   7  -4  10    0.55    0.18
   7   5  -9    0.25    0.17
   7  -5  -9    0.12    0.19
   7   5  -8    0.65    0.19
   7  -5  -8    0.93    0.21
   7   5  -7    0.12    0.13
   7  -5  -7   -0.09    0.11
   7  -5  -7    0.07    0.15
   7   5  -6    0.75    0.16
   7  -5  -6    0.71    0.16
   7  -5  -6    1.02    0.19
   7   5  -5    0.07    0.10
   7  -5  -5    0.01    0.10
   7  -5  -5    0.20    0.13
   7   5  -4    3.00    0.23
   7  -5  -4    3.47    0.27
   7  -5  -4    3.61    0.25
   7   5  -3    3.26    0.27
   7   5  -3    3.31    0.22
   7  -5  -3    3.30    0.25
  -7   5   2    3.06    0.22
   7   5  -2    3.13    0.24
  -7   5   2    3.31    0.23
   7   5  -2    2.97    0.21
   7  -5  -2    3.03    0.24
  -7   5   1   41.49    1.03
   7   5  -1   41.29    1.12
   7   5  -1   40.50    1.04
  -7   5   1   40.99    1.07
   7  -5  -1   41.69    1.07
   7   5   0    2.84    0.19
  -7   5   0    2.67    0.21
   7   5   0    2.78    0.24
  -7   5   0    2.93    0.16
   7  -5   0    2.64    0.21
   7  -5   0    3.10    0.22
   7   5   1    2.81    0.23
   7   5   1    2.66    0.19
  -7   5  -1    2.99    0.21
   7  -5   1    2.40    0.21
   7  -5   1    3.13    0.23
   7   5   2    2.02    0.17
   7   5   2    2.13    0.23
  -7   5  -2    2.02    0.18
   7  -5   2    1.63    0.17
   7  -5   2    1.83    0.18
   7   5   3    0.21    0.10
  -7   5  -3    0.35    0.12
   7   5   3    0.22    0.14
   7  -5   3    0.41    0.13
   7  -5   3    0.25    0.13
   7   5   4    0.09    0.13
   7   5   4    0.08    0.11
  -7   5  -4    0.00    0.10
   7  -5   4    0.15    0.10
  -7  -5  -4   -0.15    0.10
  -7   5  -5   10.13    0.44
   7   5   5    9.97    0.42
   7   5   5   10.39    0.48
  -7  -5  -5    9.54    0.39
   7  -5   5    9.90    0.44
   7   5   6    0.70    0.15
   7   5   6    1.19    0.21
  -7   5  -6    0.84    0.17
   7  -5   6    0.66    0.16
  -7  -5  -6    0.93    0.17
   7   5   7    1.74    0.26
   7   5   7    1.75    0.21
  -7   5  -7    1.71    0.23
  -7  -5  -7    1.43    0.21
   7  -5   7    1.94    0.23
   7   5   8    5.31    0.42
  -7   5  -8    5.38    0.38
   7   5   8    5.82    0.37
  -7  -5  -8    5.26    0.37
   7  -5   8    5.44    0.37
   7   5   9    0.09    0.15
   7   5   9    0.45    0.24
  -7   5  -9    0.18    0.19
   7  -5   9    0.16    0.15
  -7  -5  -9    0.66    0.21
   7   6  -8   -0.01    0.16
   7  -6  -8   -0.13    0.16
   7   6  -7    0.99    0.20
   7  -6  -7    0.89    0.21
   7   6  -6    0.16    0.14
   7  -6  -6    0.30    0.16
   7  -6  -6   -0.17    0.11
  -7   6   5    6.17    0.40
   7   6  -5    5.72    0.34
   7  -6  -5    5.68    0.36
   7  -6  -5    5.60    0.35
   7   6  -4   12.77    0.52
  -7   6   4   15.52    0.58
   7  -6  -4   14.06    0.55
   7   6  -3    0.67    0.17
   7   6  -3    0.85    0.16
  -7   6   3    0.59    0.15
   7  -6  -3    0.48    0.15
   7   6  -2    7.16    0.38
   7   6  -2    6.92    0.34
   7  -6  -2    7.40    0.36
   7   6  -1    0.05    0.12
   7   6  -1    0.02    0.10
   7  -6  -1    0.05    0.11
   7   6   0    2.46    0.21
   7   6   0    2.40    0.23
   7  -6   0    2.26    0.20
   7   6   1   30.34    0.93
   7   6   1   29.36    0.85
   7  -6   1   30.25    0.90
   7  -6   1   30.96    0.85
   7   6   2    6.18    0.37
  -7   6  -2    5.81    0.30
   7   6   2    5.54    0.30
   7  -6   2    5.63    0.34
   7  -6   2    5.35    0.30
   7   6   3   13.05    0.49
   7   6   3   13.14    0.56
  -7   6  -3   13.33    0.50
   7  -6   3   12.50    0.48
   7  -6   3   12.42    0.51
   7   6   4   -0.05    0.11
   7   6   4    0.40    0.17
  -7   6  -4    0.01    0.12
   7  -6   4    0.22    0.13
   7   6   5    0.66    0.16
  -7   6  -5    0.56    0.16
   7   6   5    0.77    0.20
   7  -6   5    0.55    0.16
   7   6   6    6.33    0.42
   7   6   6    5.78    0.36
   7  -6   6    6.60    0.40
   7   6   7    0.62    0.22
   7   6   7    0.17    0.15
   7  -6   7    0.53    0.19
   7   6   8    0.12    0.15
   7   6   8    0.09    0.21
   7   7  -7    0.04    0.17
  -7   7   7    0.01    0.21
   7  -7  -7    0.15    0.18
  -7   7   6   -0.01    0.18
   7   7  -6    0.03    0.14
   7  -7  -6   -0.09    0.14
   7   7  -5    0.86    0.19
   7  -7  -5    0.85    0.19
   7   7  -4    0.49    0.16
   7  -7  -4    0.45    0.16
   7   7  -3    5.04    0.33
   7   7  -3    5.15    0.36
   7  -7  -3    5.30    0.33
   7   7  -2    3.68    0.28
   7   7  -2    3.78    0.31
   7  -7  -2    3.90    0.28
   7   7  -1    4.00    0.31
   7   7  -1    4.28    0.29
   7  -7  -1    3.92    0.27
   7   7   0    0.30    0.14
   7   7   0    0.48    0.16
   7   7   1    1.90    0.21
   7   7   1    1.78    0.23
   7  -7   1    1.95    0.22
   7   7   2    0.91    0.17
   7   7   2    1.06    0.20
   7  -7   2    0.94    0.19
   7   7   3    0.54    0.19
   7   7   3    0.39    0.15
   7  -7   3    0.42    0.16
   7   7   4    0.56    0.16
   7   7   4    0.45    0.20
   7  -7   4    0.42    0.17
   7   7   5    1.21    0.20
   7   7   5    0.66    0.20
   7  -7   5    1.06    0.22
   7   7   6   -0.15    0.12
   7   7   6   -0.18    0.17
   7   7   7    1.61    0.30
   7   8  -5   -0.02    0.16
   7   8  -4    0.53    0.19
   7   8  -3    1.64    0.23
   7   8  -2    1.62    0.25
   7   8  -2    1.86    0.24
   7   8  -1    0.24    0.17
   7   8  -1    0.21    0.15
   7   8   0    1.27    0.22
   7   8   0    1.39    0.21
   7   8   1    5.13    0.38
   7   8   1    4.82    0.33
   7   8   2    1.25    0.21
   7   8   2    1.69    0.26
   7   8   3    2.52    0.30
   7   8   3    3.09    0.28
   7   8   4    0.90    0.20
   7   8   4    1.53    0.27
   7   8   5    0.09    0.20
   7   9   1    0.03    0.19
   8   0 -11   -0.29    0.16
   8   0 -11   -0.09    0.15
   8   0 -10    5.12    0.36
   8   0 -10    4.83    0.36
   8   0  -9   -0.10    0.10
   8   0  -9    0.01    0.13
   8   0  -8    3.77    0.30
   8   0  -8    3.64    0.26
   8   0  -7   -0.15    0.10
   8   0  -7   -0.08    0.08
   8   0  -6   10.51    0.39
   8   0  -6   10.36    0.42
   8   0  -5    0.04    0.07
   8   0  -5    0.06    0.10
   8   0  -5    0.09    0.06
  -8   0   5    0.07    0.07
   8   0  -4   57.09    1.36
  -8   0   4   58.35    1.33
   8   0  -4   54.59    1.32
   8   0  -4   59.49    1.32
   8   0  -3   -0.03    0.04
   8   0  -3    0.01    0.04
  -8   0   3   -0.04    0.04
   8   0  -3   -0.02    0.06
   8   0  -2  180.18    3.85
   8   0  -2  186.30    3.92
  -8   0   2  182.69    3.85
   8   0  -2  178.52    3.84
   8   0  -1    0.01    0.01
   8   0  -1   -0.03    0.04
   8   0  -1    0.02    0.02
   8   0   0   99.46    2.22
   8   0   0  100.43    2.18
   8   0   1    0.01    0.04
  -8   0  -1   -0.01    0.04
   8   0   1    0.03    0.02
  -8   0  -2  159.39    3.35
   8   0   2  157.35    3.42
   8   0   2  153.32    3.35
   8   0   2  158.47    3.34
  -8   0  -2  161.47    3.44
   8   0   3   -0.03    0.03
  -8   0  -3   -0.03    0.05
   8   0   3    0.06    0.06
  -8   0  -3    0.01    0.04
   8   0   3   -0.01    0.03
   8   0   4    0.10    0.05
  -8   0  -4    0.41    0.09
   8   0   4    0.12    0.05
  -8   0  -4    0.13    0.06
   8   0   5   -0.05    0.05
  -8   0  -5    0.04    0.08
   8   0   5    0.05    0.06
  -8   0  -5   -0.01    0.06
   8   0   6    0.04    0.07
  -8   0  -6    0.01    0.10
   8   0   7   -0.06    0.09
  -8   0  -7    0.05    0.13
  -8   0  -8    8.14    0.44
   8   0   8    8.93    0.40
   8   0   9   -0.20    0.10
  -8   0  -9   -0.01    0.14
   8   0  10    0.79    0.18
  -8   0 -10    1.05    0.23
   8   0  11    0.17    0.15
  -8   0 -11    0.16    0.20
   8   1 -11    0.18    0.16
   8   1 -11   -0.26    0.16
   8  -1 -11   -0.08    0.16
   8  -1 -11    0.11    0.17
   8   1 -10    2.18    0.27
   8   1 -10    2.44    0.27
   8  -1 -10    2.48    0.27
   8  -1 -10    2.16    0.28
   8   1  -9   -0.20    0.13
   8   1  -9   -0.01    0.12
   8  -1  -9    0.01    0.12
   8  -1  -9   -0.26    0.14
   8   1  -8    0.23    0.14
   8   1  -8    0.38    0.14
   8  -1  -8    0.70    0.18
   8  -1  -8    0.38    0.13
   8   1  -7    7.19    0.35
   8   1  -7    6.66    0.33
   8  -1  -7    6.87    0.33
   8  -1  -7    6.49    0.35
   8   1  -6    1.55    0.17
   8   1  -6    1.76    0.16
   8  -1  -6    1.51    0.16
   8  -1  -6    2.01    0.20
   8   1  -5    0.08    0.07
   8   1  -5   -0.02    0.07
  -8   1   5    0.18    0.08
   8   1  -5    0.00    0.08
   8  -1  -5    0.06    0.07
   8  -1  -5    0.14    0.10
  -8  -1   5    0.08    0.07
   8  -1  -5    0.08    0.07
   8   1  -4    0.70    0.11
  -8   1   4    0.68    0.10
   8   1  -4    0.98    0.10
   8   1  -4    0.57    0.09
   8  -1  -4    0.58    0.08
   8  -1  -4    0.61    0.10
  -8  -1   4    0.57    0.09
   8  -1  -4    0.58    0.11
   8   1  -3    5.28    0.20
  -8   1   3    5.39    0.21
   8   1  -3    5.24    0.21
   8   1  -3    5.71    0.21
   8  -1  -3    5.51    0.25
   8  -1  -3    5.82    0.21
  -8  -1   3    5.36    0.21
   8  -1  -3    5.26    0.21
  -8   1   2    0.48    0.06
   8   1  -2    0.56    0.06
   8   1  -2    0.54    0.05
   8   1  -2    0.55    0.06
   8  -1  -2    0.52    0.06
   8  -1  -2    0.52    0.08
   8  -1  -2    0.52    0.06
  -8  -1   2    0.53    0.06
   8   1  -1  146.44    3.32
  -8   1   1  149.34    3.17
   8   1  -1  148.64    3.19
   8   1  -1  156.02    3.22
   8   1  -1  149.94    3.20
   8  -1  -1  147.98    3.25
   8  -1  -1  148.98    3.18
   8  -1  -1  151.93    3.18
   8   1   0    1.80    0.10
   8   1   0    1.91    0.12
  -8   1   0    2.12    0.09
   8  -1   0    1.79    0.08
   8  -1   0    1.82    0.13
   8   1   1   25.44    0.66
  -8   1  -1   25.44    0.59
   8  -1   1   25.36    0.58
   8  -1   1   26.21    0.60
   8  -1   1   25.22    0.58
   8  -1   1   25.50    0.65
  -8  -1  -1   25.31    0.62
  -8   1  -2    4.45    0.17
  -8   1  -2    4.36    0.20
   8   1   2    4.39    0.15
   8   1   2    4.54    0.20
   8  -1   2    4.57    0.16
  -8  -1  -2    4.44    0.16
  -8  -1  -2    4.45    0.19
   8  -1   2    4.52    0.16
   8  -1   2    4.63    0.21
   8  -1   2    4.57    0.15
   8   1   3  118.10    2.58
  -8   1  -3  120.35    2.68
  -8   1  -3  121.30    2.60
   8   1   3  121.49    2.72
  -8  -1  -3  119.51    2.59
   8  -1   3  122.54    2.60
   8  -1   3  120.24    2.65
  -8  -1  -3  121.40    2.66
   8  -1   3  117.26    2.60
  -8   1  -4    0.11    0.07
  -8   1  -4    0.12    0.06
   8   1   4    0.02    0.05
   8   1   4    0.04    0.09
  -8  -1  -4    0.06    0.08
   8  -1   4    0.01    0.05
   8  -1   4    0.06    0.06
  -8  -1  -4   -0.03    0.05
   8   1   5    6.36    0.26
  -8   1  -5    5.84    0.26
  -8   1  -5    6.04    0.30
   8   1   5    6.11    0.25
  -8  -1  -5    5.95    0.26
  -8  -1  -5    6.36    0.29
   8  -1   5    6.32    0.26
   8  -1   5    6.12    0.26
  -8   1  -6   38.08    1.03
   8   1   6   36.52    0.96
   8  -1   6   36.86    0.97
  -8  -1  -6   37.09    1.02
   8   1   7   13.88    0.48
  -8   1  -7   13.26    0.52
   8  -1   7   13.61    0.49
  -8  -1  -7   12.83    0.53
  -8   1  -8    1.12    0.20
   8   1   8    0.92    0.15
  -8  -1  -8    0.93    0.20
   8  -1   8    1.25    0.17
   8   1   9    0.63    0.16
  -8   1  -9    0.60    0.20
  -8  -1  -9    0.63    0.20
   8  -1   9    0.60    0.16
  -8   1 -10    0.98    0.22
   8   1  10    0.67    0.17
   8  -1  10    0.84    0.19
  -8  -1 -10    0.56    0.20
  -8   1 -11   -0.07    0.18
   8   1  11    0.05    0.14
  -8  -1 -11    0.02    0.18
   8  -1  11   -0.13    0.15
   8   2 -11    0.08    0.17
   8   2 -11   -0.01    0.18
   8  -2 -11    0.17    0.19
   8   2 -10    0.21    0.17
   8   2 -10    0.11    0.16
   8  -2 -10    0.30    0.18
   8  -2 -10    0.03    0.14
   8   2  -9    2.41    0.26
   8   2  -9    2.50    0.26
   8  -2  -9    2.64    0.26
   8  -2  -9    2.47    0.29
   8   2  -8    7.57    0.38
   8   2  -8    7.01    0.37
   8  -2  -8    6.85    0.37
   8  -2  -8    7.16    0.40
   8   2  -7    0.30    0.14
   8   2  -7    0.59    0.13
   8  -2  -7    0.37    0.12
   8  -2  -7    0.47    0.16
   8   2  -6    9.58    0.38
   8   2  -6    9.76    0.38
   8  -2  -6    9.17    0.38
   8  -2  -6   10.08    0.44
   8   2  -5   48.63    1.19
  -8   2   5   48.07    1.20
   8  -2  -5   49.07    1.25
   8  -2  -5   48.84    1.20
  -8  -2   5   48.53    1.20
   8   2  -4    8.12    0.29
   8   2  -4    8.12    0.30
   8   2  -4    8.40    0.31
  -8   2   4    7.89    0.30
  -8  -2   4    7.71    0.30
   8  -2  -4    7.76    0.35
   8  -2  -4    8.74    0.31
   8  -2  -4    7.72    0.30
   8   2  -3   40.57    0.94
   8   2  -3   39.60    0.92
   8   2  -3   38.37    0.93
  -8   2   3   38.21    0.95
   8  -2  -3   38.99    1.00
   8  -2  -3   40.94    0.95
   8  -2  -3   39.13    0.95
  -8  -2   3   39.25    0.95
   8   2  -2   12.61    0.35
   8   2  -2   12.90    0.33
   8   2  -2   12.69    0.42
   8   2  -2   12.60    0.36
  -8   2   2   12.85    0.37
   8  -2  -2   12.32    0.37
   8  -2  -2   13.06    0.37
  -8  -2   2   12.75    0.37
   8  -2  -2   13.33    0.42
  -8   2   1    7.18    0.23
   8   2  -1    7.08    0.21
   8   2  -1    6.91    0.21
   8   2  -1    7.31    0.20
   8   2  -1    6.88    0.28
  -8  -2   1    6.79    0.22
   8  -2  -1    6.96    0.23
   8  -2  -1    6.68    0.27
   8   2   0  115.72    2.47
   8   2   0  111.81    2.60
   8   2   0  113.76    2.45
  -8   2   0  115.42    2.48
   8   2   0  112.83    2.45
   8  -2   0  115.82    2.48
   8  -2   0  115.52    2.55
  -8  -2   0  117.77    2.47
  -8  -2   0  116.38    2.47
   8   2   1    5.79    0.18
   8   2   1    5.60    0.18
   8   2   1    5.20    0.24
  -8   2  -1    5.51    0.21
  -8  -2  -1    5.59    0.19
   8  -2   1    5.85    0.20
   8  -2   1    5.72    0.24
   8  -2   1    5.95    0.20
  -8  -2  -1    5.47    0.18
  -8   2  -2  318.51    6.68
  -8   2  -2  316.87    6.79
   8   2   2  325.30    6.66
   8   2   2  315.79    6.93
   8   2   2  309.52    6.66
   8  -2   2  325.52    6.68
   8  -2   2  310.85    6.68
   8  -2   2  312.58    6.78
  -8  -2  -2  318.46    6.74
  -8   2  -3    5.88    0.24
   8   2   3    6.00    0.22
   8   2   3    6.17    0.29
  -8   2  -3    6.42    0.28
   8  -2   3    6.07    0.27
   8  -2   3    6.04    0.24
  -8  -2  -3    5.58    0.22
  -8  -2  -3    6.30    0.25
   8  -2   3    5.80    0.24
  -8   2  -4    8.80    0.36
   8   2   4    8.54    0.31
  -8   2  -4    8.97    0.34
   8   2   4    8.71    0.38
   8  -2   4    9.11    0.33
  -8  -2  -4    9.18    0.32
   8  -2   4    8.51    0.33
  -8  -2  -4    9.04    0.35
  -8   2  -5    9.61    0.36
  -8   2  -5    8.89    0.38
   8   2   5    8.65    0.38
   8   2   5    9.33    0.33
  -8  -2  -5    9.46    0.38
   8  -2   5    9.08    0.35
  -8   2  -6   10.13    0.43
   8   2   6   10.14    0.43
   8   2   6   10.10    0.38
  -8  -2  -6    9.89    0.41
   8  -2   6    9.99    0.40
  -8   2  -7    0.18    0.13
   8   2   7    0.23    0.11
   8  -2   7    0.13    0.11
  -8  -2  -7    0.00    0.12
  -8   2  -8    0.43    0.16
   8   2   8    0.36    0.13
  -8  -2  -8    0.42    0.17
   8  -2   8    0.31    0.14
   8   2   9    0.09    0.12
  -8   2  -9    0.06    0.15
  -8  -2  -9   -0.17    0.14
   8  -2   9    0.09    0.13
   8   2  10   -0.05    0.13
  -8   2 -10   -0.10    0.16
  -8  -2 -10    0.00    0.18
   8  -2  10    0.03    0.13
  -8   2 -11    0.80    0.24
   8   2  11    0.73    0.20
   8  -2  11    0.58    0.20
  -8  -2 -11    0.56    0.22
   8  -3 -11    0.13    0.21
   8   3 -10    1.68    0.25
   8  -3 -10    2.07    0.28
   8  -3 -10    1.76    0.26
   8   3  -9    3.32    0.29
   8  -3  -9    2.83    0.29
   8  -3  -9    2.89    0.27
   8   3  -8    3.24    0.27
   8   3  -8    2.79    0.24
   8  -3  -8    2.66    0.27
   8  -3  -8    3.13    0.27
   8   3  -7    3.80    0.27
   8  -3  -7    4.35    0.28
   8  -3  -7    3.79    0.30
   8   3  -6   21.74    0.64
   8   3  -6   22.39    0.68
   8  -3  -6   21.64    0.68
   8  -3  -6   22.65    0.73
   8   3  -5    1.85    0.17
   8   3  -5    1.55    0.14
   8  -3  -5    1.78    0.19
   8  -3  -5    1.78    0.16
  -8   3   4   38.85    0.97
   8   3  -4   37.25    0.95
   8   3  -4   38.15    0.89
  -8  -3   4   37.23    0.96
   8  -3  -4   36.45    0.99
   8  -3  -4   36.66    0.96
   8   3  -3    2.96    0.18
   8   3  -3    2.49    0.13
   8   3  -3    2.24    0.15
  -8   3   3    2.39    0.16
   8  -3  -3    2.77    0.18
   8  -3  -3    2.73    0.17
   8  -3  -3    2.71    0.21
  -8  -3   3    2.23    0.17
   8   3  -2    0.00    0.05
  -8   3   2    0.01    0.05
   8   3  -2    0.06    0.06
   8   3  -2    0.07    0.03
   8  -3  -2    0.05    0.05
   8  -3  -2    0.04    0.07
  -8  -3   2    0.09    0.06
   8   3  -1   19.95    0.60
  -8   3   1   21.53    0.57
   8   3  -1   19.88    0.53
   8   3  -1   20.22    0.54
  -8  -3   1   21.12    0.56
   8  -3  -1   20.87    0.59
   8  -3  -1   21.81    0.57
   8   3   0    0.00    0.07
   8   3   0    0.01    0.04
   8   3   0    0.02    0.04
  -8   3   0    0.03    0.05
  -8  -3   0    0.35    0.07
   8  -3   0    0.12    0.07
   8  -3   0    0.07    0.05
   8   3   1    1.72    0.12
   8   3   1    1.70    0.15
  -8   3  -1    2.04    0.14
   8   3   1    1.95    0.11
   8  -3   1    1.85    0.16
   8  -3   1    1.71    0.13
  -8  -3  -1    2.04    0.14
  -8  -3  -1    1.66    0.10
   8  -3   1    1.88    0.13
   8   3   2    8.89    0.29
  -8   3  -2    9.08    0.34
   8   3   2    9.10    0.37
   8   3   2    9.31    0.30
  -8   3  -2    9.22    0.32
   8  -3   2    9.60    0.33
  -8  -3  -2    9.19    0.29
   8  -3   2    9.25    0.32
   8  -3   2    8.81    0.34
  -8   3  -3    9.08    0.33
  -8   3  -3    9.31    0.36
   8   3   3    9.21    0.31
   8   3   3    8.52    0.30
   8   3   3    9.15    0.38
   8  -3   3    9.36    0.36
  -8  -3  -3    8.94    0.31
   8  -3   3    8.80    0.33
   8  -3   3    8.50    0.32
  -8   3  -4    4.84    0.26
   8   3   4    4.65    0.23
  -8   3  -4    4.59    0.25
   8   3   4    5.08    0.30
  -8  -3  -4    5.15    0.25
   8  -3   4    4.88    0.25
   8   3   5   14.09    0.47
  -8   3  -5   14.99    0.53
   8   3   5   14.37    0.54
   8  -3   5   14.33    0.49
  -8  -3  -5   14.04    0.49
  -8   3  -6   24.80    0.78
   8   3   6   26.44    0.83
   8   3   6   25.20    0.73
   8  -3   6   24.45    0.75
  -8  -3  -6   25.24    0.76
   8   3   7   10.76    0.44
  -8   3  -7   10.94    0.48
   8   3   7   11.66    0.52
  -8  -3  -7   10.82    0.48
   8  -3   7   10.69    0.45
   8   3   8    0.70    0.21
   8   3   8    0.93    0.16
  -8   3  -8    1.04    0.20
  -8  -3  -8    0.86    0.19
   8  -3   8    1.30    0.19
   8   3   9    2.06    0.29
  -8   3  -9    2.54    0.29
   8   3   9    1.88    0.22
   8  -3   9    2.35    0.25
  -8  -3  -9    1.96    0.24
   8   3  10    0.14    0.14
   8   3  10   -0.16    0.19
  -8   3 -10    0.02    0.17
  -8  -3 -10    0.26    0.19
   8  -3  10   -0.06    0.13
  -8   3 -11    0.28    0.21
   8   3  11    0.39    0.24
  -8  -3 -11    0.75    0.25
   8   4 -10    2.00    0.28
   8  -4 -10    2.60    0.32
   8   4  -9    0.24    0.17
   8  -4  -9    0.26    0.16
   8  -4  -9    0.59    0.21
   8   4  -8    0.14    0.14
   8  -4  -8    0.14    0.15
   8  -4  -8   -0.03    0.11
   8   4  -7    0.82    0.16
   8  -4  -7    0.91    0.19
   8  -4  -7    0.96    0.17
   8   4  -6    1.53    0.18
   8  -4  -6    1.27    0.17
   8  -4  -6    1.84    0.21
   8   4  -5   11.15    0.44
   8  -4  -5   10.91    0.45
   8  -4  -5   12.18    0.49
   8   4  -4    0.29    0.11
   8  -4  -4    0.43    0.12
   8  -4  -4    0.43    0.14
  -8   4   3   31.26    0.84
   8   4  -3   30.73    0.89
   8   4  -3   31.27    0.83
   8  -4  -3   31.33    0.87
   8   4  -2    0.09    0.07
  -8   4   2    0.16    0.07
   8   4  -2    0.09    0.11
   8  -4  -2   -0.03    0.09
   8   4  -1    1.86    0.14
  -8   4   1    1.79    0.15
  -8   4   1    1.82    0.15
   8   4  -1    1.85    0.15
   8   4  -1    1.97    0.18
  -8  -4   1    1.91    0.16
   8  -4  -1    1.69    0.16
   8   4   0    0.58    0.09
   8   4   0    0.64    0.09
  -8   4   0    0.65    0.07
   8   4   0    0.60    0.12
  -8   4   0    0.48    0.10
   8  -4   0    0.60    0.11
   8  -4   0    0.68    0.10
  -8  -4   0    0.73    0.10
   8   4   1    8.91    0.31
   8   4   1    8.80    0.37
   8   4   1    9.17    0.33
  -8   4  -1    9.28    0.34
   8  -4   1    9.20    0.35
   8  -4   1    8.87    0.35
  -8  -4  -1    9.08    0.25
  -8  -4  -1    9.28    0.34
   8   4   2   13.81    0.50
  -8   4  -2   13.92    0.47
  -8   4  -2   13.88    0.46
   8   4   2   13.92    0.43
  -8  -4  -2   14.17    0.39
   8  -4   2   13.96    0.46
   8  -4   2   13.76    0.46
  -8   4  -3   11.17    0.42
   8   4   3   11.38    0.38
  -8   4  -3   11.39    0.42
   8   4   3   10.97    0.45
   8  -4   3   11.41    0.42
  -8  -4  -3   11.16    0.37
   8  -4   3   11.21    0.41
   8   4   4    0.47    0.15
  -8   4  -4    0.61    0.13
   8   4   4    0.72    0.11
   8  -4   4    0.50    0.12
  -8  -4  -4    0.81    0.13
   8   4   5   12.02    0.44
   8   4   5   11.64    0.51
  -8   4  -5   13.36    0.50
   8  -4   5   11.14    0.46
  -8  -4  -5   12.17    0.45
   8   4   6   12.34    0.54
  -8   4  -6   12.89    0.51
   8   4   6   12.28    0.47
   8  -4   6   12.31    0.50
  -8  -4  -6   12.07    0.48
   8   4   7    1.76    0.19
  -8   4  -7    1.69    0.22
   8   4   7    1.92    0.26
  -8  -4  -7    1.30    0.20
   8  -4   7    1.57    0.20
   8   4   8    0.71    0.21
   8   4   8    0.70    0.16
  -8   4  -8    0.47    0.18
  -8  -4  -8    0.76    0.19
   8  -4   8    0.59    0.17
   8   4   9    0.45    0.17
  -8   4  -9    0.57    0.19
   8   4   9    0.17    0.19
  -8  -4  -9    0.59    0.20
   8  -4   9    0.46    0.17
   8   4  10    0.81    0.25
   8   4  10    0.69    0.19
  -8   4 -10    0.35    0.21
   8  -4  10    0.77    0.21
  -8  -4 -10    0.40    0.21
   8   5  -9    0.14    0.17
   8  -5  -9    0.40    0.21
   8   5  -8    0.56    0.17
   8  -5  -8    0.65    0.19
   8  -5  -8    0.63    0.17
   8   5  -7    2.37    0.24
   8  -5  -7    2.04    0.24
   8  -5  -7    2.17    0.26
   8   5  -6    0.46    0.15
   8  -5  -6    0.54    0.15
   8  -5  -6    0.49    0.17
   8   5  -5    0.56    0.14
   8  -5  -5    0.49    0.14
   8  -5  -5    0.70    0.17
   8   5  -4    1.66    0.18
   8  -5  -4    1.90    0.21
   8  -5  -4    1.81    0.19
   8   5  -3    7.31    0.38
   8   5  -3    6.86    0.32
   8  -5  -3    6.39    0.33
  -8   5   2    1.00    0.15
   8   5  -2    1.05    0.14
   8   5  -2    0.85    0.17
   8  -5  -2    0.75    0.15
  -8   5   1   42.09    1.03
   8   5  -1   40.37    1.05
   8   5  -1   41.63    1.13
   8  -5  -1   41.50    1.09
   8   5   0    0.09    0.09
   8   5   0    0.31    0.13
   8  -5   0    0.27    0.12
   8   5   1    0.08    0.09
   8   5   1   -0.01    0.11
   8  -5   1    0.06    0.11
   8  -5   1    0.08    0.10
  -8   5  -2    0.76    0.13
   8   5   2    0.98    0.17
   8   5   2    0.80    0.13
   8  -5   2    0.77    0.14
   8  -5   2    0.70    0.14
  -8   5  -3    0.89    0.15
   8   5   3    1.11    0.20
   8   5   3    1.39    0.16
   8  -5   3    1.33    0.17
   8  -5   3    1.28    0.18
  -8   5  -4    4.60    0.29
   8   5   4    4.65    0.27
   8   5   4    4.62    0.32
   8  -5   4    5.21    0.30
  -8   5  -5    2.73    0.24
   8   5   5    2.49    0.26
   8   5   5    2.19    0.20
  -8  -5  -5    2.50    0.21
   8  -5   5    2.67    0.24
  -8   5  -6    0.15    0.13
   8   5   6    0.43    0.18
   8   5   6    0.38    0.13
   8  -5   6    0.26    0.13
  -8  -5  -6    0.01    0.12
   8   5   7    0.15    0.18
   8   5   7    0.39    0.14
  -8   5  -7    0.12    0.14
   8  -5   7    0.42    0.16
  -8  -5  -7    0.00    0.14
   8   5   8    3.77    0.35
  -8   5  -8    3.79    0.33
   8   5   8    3.31    0.29
   8  -5   8    3.57    0.32
  -8  -5  -8    3.47    0.31
  -8   5  -9    0.66    0.21
   8   5   9    0.18    0.16
   8   5   9    0.38    0.21
  -8  -5  -9    0.61    0.21
   8  -5   9    0.44    0.20
   8   6  -8   -0.11    0.15
   8  -6  -8    0.03    0.18
   8   6  -7    0.29    0.16
   8  -6  -7   -0.16    0.14
   8  -6  -7    0.03    0.14
   8   6  -6    0.57    0.17
   8  -6  -6    0.39    0.16
   8  -6  -6    0.43    0.16
   8   6  -5    4.00    0.30
   8  -6  -5    4.53    0.33
   8  -6  -5    4.24    0.32
   8   6  -4   -0.02    0.11
  -8   6   4   -0.06    0.13
   8  -6  -4    0.42    0.15
  -8   6   3   11.84    0.47
   8   6  -3   11.70    0.51
   8   6  -3   11.23    0.46
   8  -6  -3   10.75    0.47
   8   6  -2    2.47    0.24
   8   6  -2    2.61    0.22
   8  -6  -2    2.65    0.23
   8   6  -1    8.12    0.41
   8   6  -1    7.71    0.35
   8  -6  -1    7.84    0.37
   8   6   0    0.20    0.11
   8   6   0    0.11    0.13
   8  -6   0    0.05    0.11
   8   6   1    0.10    0.14
   8   6   1    0.11    0.11
   8  -6   1    0.21    0.12
   8  -6   1    0.13    0.11
   8   6   2    1.91    0.20
  -8   6  -2    2.68    0.23
   8   6   2    2.43    0.26
   8  -6   2    2.30    0.23
   8  -6   2    2.61    0.23
   8   6   3   10.69    0.51
   8   6   3   10.04    0.43
  -8   6  -3   10.15    0.45
   8  -6   3   11.53    0.46
   8  -6   3   11.30    0.48
   8   6   4    4.65    0.34
   8   6   4    4.78    0.30
  -8   6  -4    5.29    0.32
   8  -6   4    4.47    0.31
   8   6   5    4.71    0.30
  -8   6  -5    5.05    0.34
   8   6   5    4.96    0.38
   8  -6   5    4.45    0.31
  -8   6  -6    4.49    0.32
   8   6   6    4.05    0.30
   8   6   6    4.03    0.37
   8  -6   6    4.06    0.33
   8   6   7    1.14    0.25
   8   6   7    0.88    0.19
   8  -6   7    0.79    0.20
   8   6   8    0.55    0.24
   8   6   8    0.65    0.19
   8  -6   8    0.65    0.21
  -8   7   7    0.88    0.26
   8  -7  -7    0.79    0.23
   8   7  -6    0.34    0.17
   8  -7  -6    0.08    0.16
   8   7  -5    0.06    0.15
   8  -7  -5   -0.11    0.14
   8  -7  -5   -0.13    0.13
   8   7  -4    0.43    0.16
   8  -7  -4    0.73    0.18
   8   7  -3    0.41    0.15
   8   7  -3    0.30    0.17
   8  -7  -3    0.61    0.16
   8   7  -2    8.09    0.43
   8   7  -2    7.51    0.38
   8  -7  -2    7.01    0.38
   8   7  -1    0.78    0.16
   8   7  -1    0.85    0.20
   8  -7  -1    0.75    0.16
   8   7   0    2.20    0.22
   8   7   0    2.24    0.25
   8  -7   0    1.84    0.21
   8   7   1   11.39    0.53
   8   7   1   11.63    0.47
   8  -7   1   10.83    0.49
   8   7   2    3.80    0.27
   8   7   2    3.32    0.30
   8  -7   2    3.19    0.28
   8   7   3    4.26    0.29
   8   7   3    4.65    0.36
   8  -7   3    3.81    0.30
   8   7   4    2.09    0.23
   8   7   4    1.92    0.27
   8  -7   4    1.93    0.24
   8   7   5    0.02    0.12
   8   7   5    0.02    0.17
   8  -7   5    0.06    0.13
   8   7   6   -0.12    0.12
   8   7   6   -0.02    0.16
   8  -7   6   -0.04    0.15
   8   7   7    1.43    0.30
   8   8  -4    3.04    0.29
   8   8  -3    1.52    0.22
   8   8  -3    1.53    0.25
   8   8  -2    0.28    0.15
   8   8  -2   -0.05    0.17
   8   8  -1    1.64    0.22
   8   8  -1    1.57    0.25
   8   8   0    8.26    0.47
   8   8   0    7.50    0.41
   8   8   1    0.07    0.17
   8   8   1    0.28    0.15
   8   8   2    0.08    0.14
   8   8   2    0.26    0.18
   8  -8   2    0.21    0.17
   8   8   3    1.15    0.21
   8   8   3    1.29    0.25
   8   8   4    0.24    0.20
   8   8   4    0.05    0.14
   8   8   5    0.42    0.23
   8   9   1    1.08    0.25
   9   0 -11    0.05    0.17
   9   0 -11    0.24    0.19
   9   0 -10    1.31    0.21
   9   0 -10    1.23    0.22
   9   0  -9   -0.04    0.13
   9   0  -9   -0.15    0.10
   9   0  -8   -0.11    0.11
   9   0  -8    0.06    0.10
   9   0  -7   -0.01    0.12
   9   0  -7   -0.11    0.08
   9   0  -6    1.89    0.20
   9   0  -6    1.83    0.16
   9   0  -5    0.04    0.09
   9   0  -5   -0.02    0.06
   9   0  -5   -0.03    0.05
  -9   0   5   -0.04    0.06
  -9   0   4   52.44    1.22
   9   0  -4   50.55    1.25
   9   0  -4   53.49    1.20
   9   0  -4   50.35    1.20
   9   0  -3    0.01    0.04
   9   0  -3    0.03    0.07
   9   0  -3    0.06    0.04
  -9   0   3   -0.07    0.04
   9   0  -2    0.71    0.09
  -9   0   2    0.67    0.06
   9   0  -2    0.56    0.05
   9   0  -2    0.44    0.05
   9   0  -1   -0.09    0.04
   9   0   0   24.40    0.61
   9   0   0   23.60    0.60
   9   0   1   -0.01    0.03
   9   0   1   -0.01    0.04
  -9   0  -1   -0.09    0.03
   9   0   2   20.99    0.57
  -9   0  -2   21.27    0.57
   9   0   2   21.03    0.48
   9   0   2   21.12    0.49
   9   0   3    0.00    0.03
  -9   0  -3   -0.05    0.04
   9   0   3    0.00    0.05
  -9   0  -3    0.06    0.06
   9   0   3    0.01    0.04
   9   0   4   47.35    1.15
   9   0   4   48.27    1.09
   9   0   4   45.87    1.09
  -9   0  -4   47.95    1.11
  -9   0  -4   46.15    1.16
   9   0   5   -0.01    0.06
  -9   0  -5   -0.07    0.06
   9   0   5   -0.08    0.05
  -9   0  -5   -0.01    0.08
   9   0   6    0.19    0.09
  -9   0  -6    0.50    0.14
   9   0   7   -0.02    0.09
  -9   0  -7   -0.11    0.11
  -9   0  -8   11.27    0.51
   9   0   8   11.28    0.46
  -9   0  -9   -0.04    0.15
   9   0   9   -0.08    0.11
   9   0  10    1.69    0.22
  -9   0 -10    2.15    0.29
   9   0  11    0.13    0.15
  -9   0 -11   -0.12    0.16
   9   1 -11   -0.02    0.16
   9   1 -11   -0.02    0.16
   9  -1 -11   -0.29    0.14
   9  -1 -11    0.08    0.15
   9   1 -10    1.05    0.22
   9   1 -10    0.59    0.19
   9  -1 -10    0.78    0.22
   9  -1 -10    0.78    0.19
   9   1  -9    2.50    0.25
   9   1  -9    2.61    0.27
   9  -1  -9    2.80    0.27
   9  -1  -9    2.68    0.27
   9   1  -8   -0.05    0.13
   9   1  -8    0.07    0.11
   9  -1  -8   -0.11    0.12
   9  -1  -8   -0.19    0.09
   9   1  -7    0.53    0.15
   9   1  -7    0.61    0.13
   9  -1  -7    0.31    0.11
   9  -1  -7    0.37    0.15
   9   1  -6    0.56    0.14
   9   1  -6    0.52    0.11
   9  -1  -6    0.69    0.15
   9  -1  -6    0.42    0.11
   9   1  -5    0.96    0.12
  -9   1   5    1.22    0.13
   9   1  -5    1.20    0.14
   9  -1  -5    1.00    0.15
   9  -1  -5    1.10    0.13
  -9  -1   5    1.09    0.13
   9   1  -4    2.42    0.16
  -9   1   4    2.41    0.16
   9   1  -4    2.66    0.16
   9   1  -4    3.08    0.18
   9  -1  -4    2.65    0.16
   9  -1  -4    2.36    0.16
  -9  -1   4    2.61    0.17
   9  -1  -4    2.56    0.20
   9   1  -3   24.54    0.64
   9   1  -3   24.87    0.62
   9   1  -3   25.30    0.62
  -9   1   3   25.46    0.64
   9  -1  -3   24.98    0.63
  -9  -1   3   25.81    0.64
   9  -1  -3   24.67    0.68
   9  -1  -3   25.89    0.63
   9   1  -2   50.14    1.09
  -9   1   2   49.66    1.11
   9   1  -2   47.98    1.09
   9  -1  -2   49.24    1.18
   9  -1  -2   48.59    1.11
   9  -1  -2   50.64    1.11
  -9  -1   2   50.36    1.11
  -9   1   1   43.23    0.97
   9   1  -1   43.02    0.97
   9   1  -1   43.18    1.06
   9   1  -1   44.19    1.00
   9  -1  -1   43.62    1.04
   9  -1  -1   44.56    0.96
   9  -1  -1   43.05    0.96
   9   1   0  147.58    3.70
   9   1   0  180.53    3.83
  -9   1   0  185.29    3.67
   9  -1   0  176.92    3.67
   9  -1   0  177.30    3.76
  -9   1  -1   26.43    0.60
   9   1   1   26.28    0.67
   9   1   1   23.94    0.63
  -9  -1  -1   26.64    0.64
   9  -1   1   27.54    0.62
   9  -1   1   25.41    0.67
   9  -1   1   25.72    0.59
   9  -1   1   25.89    0.59
   9   1   2  106.30    2.29
  -9   1  -2  107.17    2.40
   9   1   2  104.78    2.29
   9   1   2  106.55    2.42
  -9   1  -2  108.16    2.31
   9  -1   2  106.87    2.31
   9  -1   2  106.71    2.30
   9  -1   2  111.80    2.37
  -9  -1  -2  109.42    2.37
   9  -1   2  105.75    2.39
  -9   1  -3    2.85    0.18
   9   1   3    2.76    0.13
  -9   1  -3    3.15    0.15
   9   1   3    3.12    0.19
   9  -1   3    3.07    0.14
   9  -1   3    2.72    0.14
   9  -1   3    3.00    0.18
  -9  -1  -3    2.99    0.14
  -9  -1  -3    2.90    0.17
   9  -1   3    3.11    0.15
  -9   1  -4   11.35    0.36
  -9   1  -4   10.27    0.39
   9   1   4   11.59    0.40
   9   1   4   10.36    0.33
  -9  -1  -4   11.33    0.35
  -9  -1  -4   11.02    0.39
   9  -1   4   11.31    0.35
   9  -1   4   11.42    0.35
   9   1   5    0.03    0.06
  -9   1  -5    0.04    0.06
  -9   1  -5   -0.03    0.08
   9   1   5    0.11    0.11
   9  -1   5    0.06    0.06
  -9  -1  -5    0.12    0.09
   9  -1   5    0.00    0.06
  -9  -1  -5    0.10    0.07
   9   1   6   78.75    1.84
  -9   1  -6   79.14    1.93
  -9  -1  -6   79.99    1.93
   9  -1   6   81.12    1.86
  -9   1  -7    0.36    0.14
   9   1   7    0.52    0.12
   9  -1   7    0.55    0.13
  -9  -1  -7    0.52    0.16
   9   1   8   24.83    0.76
  -9   1  -8   24.88    0.83
   9  -1   8   24.83    0.78
  -9  -1  -8   24.88    0.83
   9   1   9    0.96    0.17
  -9   1  -9    0.69    0.20
  -9  -1  -9    0.78    0.21
   9  -1   9    0.65    0.16
   9   1  10    1.14    0.20
  -9   1 -10    1.20    0.24
   9  -1  10    0.93    0.20
  -9  -1 -10    1.56    0.26
   9   1  11    0.14    0.14
  -9   1 -11    0.21    0.19
  -9  -1 -11    0.19    0.19
   9  -1  11    0.11    0.16
   9   2 -11    0.26    0.19
   9   2 -11    0.33    0.19
   9  -2 -11    0.52    0.21
   9  -2 -11    0.07    0.20
   9   2 -10    0.01    0.15
   9   2 -10    0.32    0.18
   9  -2 -10    0.06    0.18
   9  -2 -10   -0.06    0.15
   9   2  -9    5.27    0.35
   9   2  -9    5.50    0.36
   9  -2  -9    5.87    0.40
   9  -2  -9    5.64    0.36
   9   2  -8    0.55    0.18
   9   2  -8    0.77    0.17
   9  -2  -8    0.67    0.16
   9  -2  -8    0.78    0.19
   9   2  -7    4.35    0.28
   9   2  -7    4.02    0.26
   9  -2  -7    3.89    0.27
   9  -2  -7    3.82    0.29
   9   2  -6   16.16    0.54
   9   2  -6   16.81    0.54
   9  -2  -6   16.57    0.55
   9  -2  -6   17.24    0.60
  -9   2   5    2.99    0.21
   9   2  -5    3.50    0.21
   9  -2  -5    3.17    0.24
   9  -2  -5    3.36    0.21
   9   2  -4   52.01    1.21
   9   2  -4   50.62    1.21
  -9   2   4   50.96    1.22
   9   2  -4   51.88    1.20
   9  -2  -4   48.33    1.21
  -9  -2   4   50.72    1.22
   9  -2  -4   52.06    1.22
   9  -2  -4   51.49    1.28
  -9   2   3   77.06    1.74
   9   2  -3   75.61    1.72
   9   2  -3   79.00    1.72
   9   2  -3   77.41    1.73
   9  -2  -3   81.09    1.74
   9  -2  -3   75.91    1.74
   9  -2  -3   74.87    1.80
  -9  -2   3   78.07    1.74
   9   2  -2   18.87    0.47
   9   2  -2   18.32    0.47
   9   2  -2   18.46    0.48
   9   2  -2   18.01    0.56
  -9   2   2   18.96    0.50
   9  -2  -2   18.66    0.55
   9  -2  -2   17.98    0.50
  -9  -2   2   19.31    0.50
   9  -2  -2   19.68    0.50
   9   2  -1   12.35    0.32
   9   2  -1   11.74    0.40
   9   2  -1   12.33    0.32
   9   2  -1   11.99    0.32
  -9   2   1   12.94    0.36
   9  -2  -1   12.75    0.35
  -9  -2   1   12.30    0.34
   9  -2  -1   12.15    0.40
  -9   2   0   11.82    0.34
   9   2   0   11.75    0.30
   9   2   0   12.14    0.31
   9   2   0   11.37    0.39
   9   2   0   11.55    0.30
  -9  -2   0   11.68    0.31
   9  -2   0   12.39    0.33
   9  -2   0   11.44    0.38
  -9   2  -1   12.55    0.35
   9   2   1   11.43    0.40
   9   2   1   11.72    0.31
   9   2   1   12.82    0.32
  -9  -2  -1   12.05    0.33
   9  -2   1   12.08    0.34
   9  -2   1   12.46    0.40
   9  -2   1   12.37    0.35
   9   2   2    2.93    0.13
   9   2   2    2.98    0.19
  -9   2  -2    2.75    0.15
  -9   2  -2    2.77    0.18
   9   2   2    2.90    0.13
  -9  -2  -2    2.97    0.16
   9  -2   2    2.43    0.17
   9  -2   2    2.69    0.14
   9  -2   2    2.82    0.15
   9   2   3    0.26    0.06
   9   2   3    0.38    0.07
  -9   2  -3    0.25    0.09
   9   2   3    0.20    0.09
  -9   2  -3    0.29    0.07
  -9  -2  -3    0.34    0.07
   9  -2   3    0.26    0.07
   9  -2   3    0.32    0.05
  -9  -2  -3    0.32    0.08
   9  -2   3    0.41    0.10
   9  -2   3    0.26    0.07
  -9   2  -4   79.91    1.93
  -9   2  -4   83.00    1.87
   9   2   4   80.15    1.96
   9   2   4   81.03    1.84
   9  -2   4   84.56    1.86
  -9  -2  -4   84.36    1.85
   9  -2   4   81.61    1.86
  -9  -2  -4   81.79    1.90
   9   2   5   16.32    0.56
  -9   2  -5   16.34    0.56
   9   2   5   16.33    0.50
  -9  -2  -5   16.84    0.55
   9  -2   5   16.57    0.51
   9   2   6    0.81    0.12
   9   2   6    0.91    0.18
  -9   2  -6    0.74    0.16
  -9  -2  -6    0.50    0.14
   9  -2   6    0.57    0.12
  -9   2  -7    0.17    0.12
   9   2   7    0.06    0.09
   9   2   7   -0.14    0.14
   9  -2   7    0.16    0.11
  -9  -2  -7    0.04    0.12
   9   2   8    0.33    0.18
   9   2   8    0.22    0.11
  -9   2  -8    0.23    0.15
  -9  -2  -8    0.23    0.15
   9  -2   8   -0.02    0.12
  -9   2  -9   -0.04    0.16
   9   2   9    0.49    0.15
   9  -2   9    0.23    0.15
  -9  -2  -9    0.38    0.18
  -9   2 -10   -0.11    0.14
   9   2  10   -0.06    0.12
   9  -2  10   -0.05    0.14
  -9  -2 -10   -0.19    0.15
  -9   2 -11    0.11    0.20
   9   2  11   -0.23    0.22
  -9  -2 -11    0.17    0.21
   9  -2  11    0.31    0.19
   9   3 -10    1.46    0.24
   9  -3 -10    1.62    0.24
   9  -3 -10    1.85    0.28
   9   3  -9    0.57    0.18
   9  -3  -9    0.52    0.20
   9  -3  -9    0.45    0.17
   9   3  -8    1.30    0.20
   9   3  -8    1.10    0.18
   9  -3  -8    1.41    0.20
   9  -3  -8    1.22    0.23
   9   3  -7   -0.02    0.11
   9   3  -7    0.22    0.12
   9  -3  -7    0.17    0.12
   9  -3  -7    0.07    0.13
   9   3  -6    1.09    0.16
   9   3  -6    1.05    0.15
   9  -3  -6    0.85    0.18
   9  -3  -6    0.85    0.15
   9   3  -5    7.93    0.34
   9   3  -5    8.16    0.31
   9  -3  -5    7.70    0.37
   9  -3  -5    8.28    0.35
  -9   3   4    2.08    0.17
   9   3  -4    1.66    0.15
   9   3  -4    1.79    0.16
   9  -3  -4    2.00    0.16
   9  -3  -4    2.11    0.20
  -9   3   3    5.54    0.25
   9   3  -3    5.55    0.24
   9   3  -3    5.57    0.24
   9   3  -3    5.80    0.19
  -9  -3   3    5.78    0.26
   9  -3  -3    5.05    0.28
   9  -3  -3    5.97    0.25
   9  -3  -3    5.49    0.25
   9   3  -2    9.38    0.24
   9   3  -2    9.12    0.31
  -9   3   2    9.81    0.33
   9   3  -2    9.20    0.30
   9   3  -2    8.62    0.36
   9  -3  -2    9.04    0.36
   9  -3  -2    9.80    0.33
  -9  -3   2    9.51    0.32
   9   3  -1   10.31    0.38
   9   3  -1    9.96    0.31
  -9   3   1    9.85    0.33
   9   3  -1    9.43    0.30
   9  -3  -1    9.47    0.36
  -9  -3   1   10.22    0.33
   9  -3  -1   10.60    0.34
  -9   3   0   42.14    1.01
   9   3   0   42.08    0.98
   9   3   0   41.78    1.08
   9   3   0   41.57    0.97
   9  -3   0   43.56    1.01
  -9  -3   0   43.31    1.00
   9  -3   0   40.68    1.04
  -9  -3   0   41.00    0.92
   9   3   1   20.06    0.53
   9   3   1   19.90    0.61
  -9   3  -1   20.56    0.56
   9   3   1   20.55    0.52
   9  -3   1   20.10    0.55
  -9  -3  -1   19.65    0.49
  -9  -3  -1   20.55    0.54
   9  -3   1   20.62    0.59
   9  -3   1   20.19    0.55
   9   3   2   12.61    0.37
   9   3   2   12.38    0.45
  -9   3  -2   11.95    0.43
   9   3   2   11.63    0.36
  -9   3  -2   12.20    0.39
  -9  -3  -2   12.96    0.37
   9  -3   2   11.79    0.39
   9  -3   2   12.96    0.40
   9  -3   2   13.06    0.43
   9   3   3    9.58    0.32
  -9   3  -3    9.30    0.34
   9   3   3    8.92    0.31
  -9   3  -3    8.95    0.36
   9   3   3    9.61    0.39
   9  -3   3    8.81    0.33
   9  -3   3    8.72    0.36
   9  -3   3    9.72    0.34
  -9  -3  -3    9.34    0.33
  -9   3  -4    0.28    0.10
   9   3   4    0.30    0.12
   9   3   4    0.27    0.08
  -9  -3  -4    0.33    0.10
   9  -3   4    0.15    0.09
   9   3   5   16.63    0.52
  -9   3  -5   17.87    0.60
   9   3   5   16.42    0.60
   9  -3   5   17.58    0.56
  -9  -3  -5   16.66    0.55
   9   3   6    9.29    0.37
   9   3   6    9.33    0.45
  -9   3  -6    8.86    0.41
  -9  -3  -6    9.63    0.42
   9  -3   6    9.18    0.39
  -9   3  -7    2.15    0.24
   9   3   7    1.82    0.24
   9   3   7    1.83    0.19
   9  -3   7    1.95    0.21
  -9  -3  -7    2.10    0.23
   9   3   8   -0.06    0.14
  -9   3  -8    0.02    0.13
   9   3   8    0.10    0.11
   9  -3   8    0.08    0.12
  -9  -3  -8   -0.05    0.14
   9   3   9    0.85    0.17
  -9   3  -9    1.05    0.22
   9   3   9    1.08    0.25
  -9  -3  -9    0.76    0.20
   9  -3   9    1.28    0.21
  -9   3 -10    0.17    0.18
   9   3  10    0.23    0.15
   9   3  10    0.09    0.21
  -9  -3 -10    0.19    0.17
   9  -3  10    0.34    0.17
   9   4 -10    0.85    0.22
   9  -4 -10    1.24    0.27
   9   4  -9    0.22    0.15
   9  -4  -9    0.28    0.19
   9  -4  -9    0.39    0.16
   9   4  -8    0.35    0.16
   9  -4  -8    0.39    0.15
   9  -4  -8    0.44    0.18
   9   4  -7    1.93    0.21
   9  -4  -7    1.76    0.24
   9  -4  -7    1.93    0.22
   9   4  -6    0.58    0.14
   9  -4  -6    0.65    0.16
   9  -4  -6    0.76    0.15
   9   4  -5    3.78    0.25
   9  -4  -5    3.67    0.28
   9  -4  -5    3.67    0.25
   9   4  -4    1.58    0.16
   9  -4  -4    1.36    0.18
   9  -4  -4    1.24    0.15
   9   4  -3   17.74    0.61
   9   4  -3   17.54    0.53
   9  -4  -3   17.72    0.59
   9   4  -2    1.62    0.14
   9   4  -2    1.38    0.17
  -9   4   2    1.54    0.14
   9  -4  -2    1.63    0.17
   9   4  -1   14.18    0.43
  -9   4   1   14.52    0.46
   9   4  -1   13.54    0.50
   9   4  -1   14.56    0.44
   9  -4  -1   14.76    0.49
   9   4   0    0.98    0.11
   9   4   0    1.09    0.11
  -9   4   0    1.23    0.10
  -9   4   0    1.17    0.12
   9   4   0    1.20    0.16
   9  -4   0    1.16    0.14
   9   4   1    0.24    0.07
   9   4   1    0.12    0.11
   9   4   1    0.24    0.08
  -9   4  -1    0.08    0.07
   9  -4   1    0.26    0.09
   9  -4   1    0.14    0.09
  -9   4  -2    7.26    0.32
  -9   4  -2    8.15    0.34
   9   4   2    7.69    0.36
   9   4   2    7.79    0.29
   9  -4   2    7.54    0.33
   9  -4   2    8.12    0.32
  -9  -4  -2    8.28    0.27
  -9   4  -3    2.48    0.20
   9   4   3    2.47    0.17
   9   4   3    2.34    0.21
   9  -4   3    2.36    0.20
   9  -4   3    2.41    0.19
  -9  -4  -3    2.31    0.17
  -9   4  -4    0.58    0.13
   9   4   4    0.94    0.17
   9   4   4    1.02    0.13
   9  -4   4    1.07    0.14
  -9  -4  -4    1.29    0.14
   9   4   5    7.23    0.33
  -9   4  -5    6.91    0.35
   9   4   5    7.03    0.38
   9  -4   5    7.19    0.35
  -9  -4  -5    7.20    0.33
   9   4   6   12.61    0.48
  -9   4  -6   13.07    0.53
   9   4   6   13.06    0.56
  -9  -4  -6   13.13    0.50
   9  -4   6   11.93    0.49
   9   4   7   -0.02    0.13
   9   4   7    0.02    0.10
  -9   4  -7    0.07    0.13
  -9  -4  -7   -0.09    0.12
   9  -4   7    0.12    0.12
  -9   4  -8   -0.17    0.13
   9   4   8    0.05    0.11
   9   4   8    0.00    0.17
  -9  -4  -8   -0.04    0.15
   9  -4   8   -0.04    0.12
   9   4   9    1.36    0.21
  -9   4  -9    1.77    0.26
   9   4   9    2.14    0.30
   9  -4   9    2.27    0.26
  -9  -4  -9    1.95    0.26
  -9   4 -10    0.27    0.19
   9   4  10    0.13    0.19
  -9  -4 -10    0.02    0.18
   9  -4  10    0.07    0.16
   9   5  -9    0.12    0.17
   9  -5  -9    0.11    0.17
   9   5  -8    0.00    0.14
   9  -5  -8    0.11    0.15
   9  -5  -8    0.03    0.16
   9   5  -7    2.95    0.26
   9  -5  -7    2.53    0.27
   9  -5  -7    2.54    0.25
   9   5  -6    2.89    0.25
   9  -5  -6    2.70    0.26
   9  -5  -6    2.69    0.25
   9   5  -5    4.84    0.29
   9  -5  -5    5.01    0.32
   9  -5  -5    5.10    0.32
   9   5  -4    1.11    0.15
   9  -5  -4    0.89    0.16
   9  -5  -4    0.89    0.16
   9   5  -3   31.31    0.96
   9   5  -3   32.33    0.87
   9  -5  -3   32.58    0.93
  -9   5   2    0.60    0.13
   9   5  -2    0.38    0.11
   9   5  -2    0.30    0.15
   9  -5  -2    0.45    0.14
   9   5  -1    7.07    0.37
   9   5  -1    6.96    0.31
   9  -5  -1    7.20    0.35
   9   5   0   13.99    0.45
   9   5   0   13.20    0.51
   9  -5   0   13.63    0.49
   9   5   1   51.08    1.34
   9   5   1   50.32    1.22
   9  -5   1   49.12    1.26
   9  -5   1   47.54    1.25
   9   5   2    2.73    0.20
  -9   5  -2    3.77    0.25
   9   5   2    3.62    0.27
   9  -5   2    2.66    0.24
   9  -5   2    2.97    0.23
   9   5   3   42.70    1.08
   9   5   3   42.73    1.20
  -9   5  -3   42.03    1.13
   9  -5   3   39.46    1.11
   9  -5   3   43.55    1.13
  -9   5  -4    0.04    0.11
   9   5   4    0.00    0.14
   9   5   4   -0.06    0.09
   9  -5   4    0.04    0.10
   9   5   5    1.63    0.23
   9   5   5    1.32    0.17
  -9   5  -5    1.74    0.20
   9  -5   5    1.74    0.21
   9   5   6    0.22    0.12
   9   5   6    0.00    0.16
  -9   5  -6    0.15    0.13
  -9  -5  -6    0.13    0.13
   9  -5   6   -0.01    0.10
   9   5   7   -0.16    0.14
  -9   5  -7    0.13    0.14
   9   5   7   -0.02    0.11
   9  -5   7   -0.12    0.13
  -9  -5  -7    0.09    0.15
   9   5   8    0.22    0.14
  -9   5  -8   -0.07    0.15
   9   5   8    0.54    0.21
  -9  -5  -8    0.04    0.15
   9  -5   8    0.24    0.16
  -9   5  -9    0.31    0.19
   9   5   9    0.20    0.21
   9  -5   9    0.48    0.18
  -9  -5  -9    0.43    0.20
   9   6  -8    0.36    0.19
   9  -6  -8    0.88    0.23
   9   6  -7    0.01    0.14
   9  -6  -7    0.02    0.15
   9  -6  -7    0.12    0.16
   9   6  -6   -0.10    0.13
   9  -6  -6    0.33    0.16
   9  -6  -6    0.27    0.16
   9   6  -5    0.47    0.16
   9  -6  -5    0.51    0.16
   9  -6  -5    0.55    0.17
   9   6  -4    0.25    0.12
  -9   6   4   -0.25    0.13
   9  -6  -4    0.01    0.13
   9  -6  -4    0.17    0.14
   9   6  -3    3.68    0.26
   9   6  -3    3.73    0.31
   9  -6  -3    3.63    0.29
   9   6  -2    3.04    0.23
   9   6  -2    2.60    0.25
   9  -6  -2    2.53    0.24
   9   6  -1    4.56    0.32
   9   6  -1    4.55    0.27
   9  -6  -1    4.47    0.29
   9   6   0    9.06    0.44
   9   6   0    9.72    0.39
   9  -6   0   10.16    0.42
   9   6   1   13.14    0.55
   9   6   1   13.10    0.47
   9  -6   1   12.81    0.51
   9  -6   1   13.41    0.50
   9   6   2    0.88    0.15
  -9   6  -2    0.95    0.16
   9   6   2    0.70    0.18
   9  -6   2    0.94    0.17
   9  -6   2    0.84    0.17
   9   6   3    0.69    0.14
   9   6   3    0.76    0.19
  -9   6  -3    0.70    0.16
   9  -6   3    1.05    0.18
   9  -6   3    0.95    0.18
  -9   6  -4    1.37    0.19
   9   6   4    1.43    0.23
   9   6   4    1.62    0.19
   9  -6   4    1.71    0.21
  -9   6  -5    1.63    0.21
   9   6   5    1.81    0.26
   9   6   5    1.63    0.20
   9  -6   5    1.86    0.23
   9   6   6    0.36    0.19
  -9   6  -6   -0.21    0.11
   9   6   6    0.04    0.12
   9  -6   6    0.07    0.14
   9   6   7    1.29    0.25
  -9   6  -7    1.13    0.22
   9   6   7    1.09    0.20
   9  -6   7    1.25    0.23
   9   6   8    0.20    0.22
   9  -6   8    0.35    0.18
   9  -7  -7    1.22    0.25
   9   7  -6    0.12    0.15
   9  -7  -6    0.04    0.16
   9   7  -5    0.67    0.18
   9  -7  -5    0.55    0.18
   9  -7  -5    0.46    0.18
   9   7  -4    0.40    0.15
   9  -7  -4    0.51    0.16
   9   7  -3   -0.16    0.14
   9   7  -3   -0.15    0.10
   9  -7  -3    0.04    0.13
   9   7  -2    6.94    0.41
   9   7  -2    7.56    0.38
   9  -7  -2    6.78    0.38
   9   7  -1    6.41    0.40
   9   7  -1    5.99    0.34
   9  -7  -1    6.33    0.35
   9   7   0    0.18    0.13
   9   7   0    0.35    0.17
   9  -7   0    0.39    0.15
   9   7   1    0.85    0.16
   9   7   1    0.57    0.19
   9  -7   1    0.69    0.17
   9   7   2    0.07    0.12
   9   7   2   -0.08    0.14
   9  -7   2    0.00    0.14
   9   7   3    5.34    0.39
   9   7   3    5.35    0.32
   9  -7   3    5.32    0.36
   9   7   4    1.59    0.26
   9   7   4    1.51    0.20
   9  -7   4    1.29    0.22
   9   7   5    1.37    0.21
   9   7   5    1.39    0.26
   9  -7   5    1.42    0.23
   9   7   6    0.09    0.19
   9   7   6    0.02    0.14
   9  -7   6    0.07    0.16
   9   7   7    0.25    0.20
   9  -7   7    0.28    0.19
   9   8  -4    1.11    0.21
   9   8  -3    0.35    0.20
   9   8  -3    0.48    0.17
   9   8  -2    0.70    0.21
   9   8  -2    0.66    0.18
   9   8  -1    3.19    0.32
   9   8  -1    3.15    0.28
   9   8   0    1.74    0.22
   9   8   0    1.80    0.26
   9   8   1    2.47    0.30
   9   8   1    2.01    0.23
   9   8   2    0.29    0.20
   9   8   2    0.52    0.17
   9  -8   2    0.72    0.20
   9   8   3    0.29    0.20
   9   8   3    0.46    0.16
   9  -8   3    0.52    0.18
   9   8   4    0.29    0.21
   9  -8   4    0.31    0.18
   9   8   5    0.07    0.21
  10   0 -11   -0.10    0.15
  10   0 -11   -0.11    0.14
  10   0 -10    1.10    0.23
  10   0 -10    0.62    0.18
  10   0  -9   -0.17    0.10
  10   0  -9   -0.08    0.13
  10   0  -8    1.46    0.21
  10   0  -8    1.20    0.18
  10   0  -7    0.18    0.13
  10   0  -7   -0.10    0.08
  10   0  -6    0.67    0.14
  10   0  -6    0.31    0.10
 -10   0   5   -0.10    0.06
  10   0  -5   -0.02    0.06
  10   0  -5    0.02    0.10
  10   0  -4   99.69    2.14
  10   0  -4   93.18    2.13
  10   0  -4   97.78    2.20
 -10   0   4   96.35    2.15
  10   0  -3   -0.01    0.04
  10   0  -3    0.04    0.04
 -10   0   3    0.01    0.04
  10   0  -3   -0.12    0.06
  10   0  -2  126.41    2.68
  10   0  -2  127.08    2.69
  10   0  -2  124.76    2.77
  10   0  -1   -0.01    0.05
  10   0   0   26.94    0.68
  10   0   0   27.48    0.68
  10   0   1    0.03    0.03
 -10   0  -1    0.02    0.04
  10   0   1    0.00    0.05
  10   0   2   -0.01    0.02
  10   0   2    0.02    0.02
 -10   0  -2    0.01    0.05
  10   0   2    0.09    0.06
  10   0   3   -0.04    0.03
 -10   0  -3    0.05    0.04
  10   0   3    0.06    0.04
 -10   0  -3    0.05    0.06
  10   0   3    0.11    0.04
  10   0   4    4.71    0.19
 -10   0  -4    4.96    0.25
 -10   0  -4    4.70    0.20
  10   0   4    4.56    0.19
  10   0   4    4.45    0.22
  10   0   5   -0.05    0.06
 -10   0  -5   -0.11    0.07
  10   0   5    0.03    0.06
  10   0   5    0.02    0.09
  10   0   6   42.97    1.08
 -10   0  -6   43.27    1.16
 -10   0  -7    0.03    0.13
  10   0   7   -0.04    0.09
  10   0   8   28.52    0.85
 -10   0  -8   29.71    0.93
  10   0   9   -0.10    0.10
 -10   0  -9    0.09    0.14
 -10   0 -10   -0.08    0.15
  10   0  10    0.33    0.15
  10   0  11    0.01    0.14
 -10   0 -11   -0.07    0.18
  10   1 -11    0.01    0.15
  10   1 -11   -0.26    0.15
  10  -1 -11   -0.07    0.16
  10  -1 -11   -0.11    0.15
  10   1 -10    1.26    0.22
  10   1 -10    1.56    0.24
  10  -1 -10    1.21    0.21
  10  -1 -10    1.30    0.24
  10   1  -9    1.93    0.24
  10   1  -9    1.37    0.21
  10  -1  -9    1.45    0.21
  10  -1  -9    1.71    0.24
  10   1  -8    0.12    0.12
  10   1  -8   -0.26    0.11
  10  -1  -8    0.11    0.13
  10  -1  -8   -0.14    0.09
  10   1  -7    1.51    0.17
  10   1  -7    1.32    0.17
  10  -1  -7    1.21    0.16
  10  -1  -7    1.30    0.19
  10   1  -6    2.90    0.21
  10   1  -6    2.78    0.23
  10  -1  -6    2.82    0.25
  10  -1  -6    2.79    0.21
  10   1  -5    3.64    0.23
  10   1  -5    4.09    0.22
  10  -1  -5    3.42    0.20
  10  -1  -5    3.84    0.26
  10   1  -4    0.33    0.08
  10   1  -4    0.42    0.09
 -10   1   4    0.63    0.10
  10   1  -4    0.56    0.11
  10  -1  -4    0.43    0.11
  10  -1  -4    0.31    0.08
  10  -1  -4    0.43    0.08
 -10  -1   4    0.29    0.08
 -10   1   3   41.99    0.99
  10   1  -3   43.06    0.97
  10   1  -3   42.55    1.01
  10   1  -3   40.85    0.97
  10  -1  -3   42.45    0.98
 -10  -1   3   43.08    0.99
  10  -1  -3   41.27    0.98
  10  -1  -3   42.10    1.05
 -10   1   2    4.60    0.17
  10   1  -2    4.28    0.15
  10   1  -2    4.37    0.14
  10  -1  -2    4.31    0.22
  10  -1  -2    4.39    0.16
  10  -1  -2    4.76    0.16
  10   1  -1   10.37    0.35
  10   1  -1    9.00    0.30
  10  -1  -1   10.90    0.35
  10  -1  -1   11.13    0.27
  10  -1  -1   11.01    0.27
  10   1   0  113.52    2.59
  10  -1   0  116.83    2.46
  10  -1   0  115.29    2.54
  10  -1   0  113.77    2.45
  10   1   1    0.45    0.09
  10   1   1    0.52    0.08
  10  -1   1    0.43    0.04
 -10  -1  -1    0.42    0.07
  10  -1   1    0.40    0.08
  10  -1   1    0.52    0.06
  10   1   2   34.11    0.86
  10   1   2   33.52    0.75
  10   1   2   33.94    0.75
 -10   1  -2   33.37    0.86
 -10   1  -2   34.29    0.79
 -10  -1  -2   33.55    0.83
  10  -1   2   34.05    0.77
  10  -1   2   32.65    0.77
  10  -1   2   34.67    0.80
  10  -1   2   33.42    0.86
 -10   1  -3    0.57    0.10
  10   1   3    0.83    0.07
 -10   1  -3    0.72    0.08
  10   1   3    0.75    0.11
  10  -1   3    0.74    0.08
 -10  -1  -3    0.81    0.08
  10  -1   3    0.87    0.08
  10  -1   3    0.73    0.08
  10  -1   3    0.63    0.11
 -10  -1  -3    0.69    0.10
  10   1   4    3.49    0.22
  10   1   4    3.43    0.16
 -10   1  -4    3.47    0.21
 -10   1  -4    3.73    0.18
  10  -1   4    3.33    0.17
  10  -1   4    3.56    0.18
 -10  -1  -4    3.36    0.21
 -10  -1  -4    3.26    0.17
  10  -1   4    3.70    0.17
 -10   1  -5    5.92    0.31
  10   1   5    6.20    0.31
  10   1   5    5.77    0.25
  10  -1   5    6.35    0.26
 -10  -1  -5    6.62    0.31
 -10   1  -6    0.26    0.14
  10   1   6    0.59    0.16
 -10  -1  -6    0.42    0.15
  10  -1   6    0.29    0.11
  10   1   7    5.17    0.33
 -10   1  -7    5.21    0.34
  10   1   7    5.13    0.28
  10  -1   7    4.79    0.28
 -10  -1  -7    5.00    0.33
 -10   1  -8    0.21    0.15
  10   1   8    0.67    0.14
 -10  -1  -8    0.60    0.17
  10  -1   8    0.14    0.14
 -10   1  -9    0.17    0.16
  10   1   9    0.07    0.10
  10  -1   9    0.07    0.12
 -10  -1  -9   -0.09    0.14
  10   1  10    1.34    0.20
 -10   1 -10    1.37    0.25
 -10  -1 -10    0.92    0.22
  10  -1  10    1.60    0.23
 -10   1 -11    0.25    0.21
 -10  -1 -11    0.33    0.21
  10   2 -11    0.51    0.21
  10  -2 -11    0.88    0.22
  10  -2 -11    1.24    0.26
  10   2 -10    0.62    0.20
  10   2 -10    0.43    0.18
  10  -2 -10    0.33    0.18
  10  -2 -10    0.54    0.19
  10   2  -9    0.67    0.18
  10   2  -9    0.39    0.17
  10  -2  -9    0.52    0.19
  10  -2  -9    0.99    0.19
  10   2  -8    8.00    0.41
  10   2  -8    8.07    0.39
  10  -2  -8    7.53    0.44
  10  -2  -8    8.95    0.42
  10   2  -7    6.33    0.33
  10   2  -7    5.86    0.32
  10  -2  -7    6.50    0.37
  10  -2  -7    6.30    0.33
  10   2  -6    0.24    0.11
  10   2  -6    0.19    0.12
  10  -2  -6    0.41    0.12
  10  -2  -6    0.32    0.15
  10   2  -5   37.75    0.96
  10  -2  -5   38.28    0.98
  10  -2  -5   37.19    1.03
 -10   2   4    5.14    0.24
  10   2  -4    5.37    0.23
  10   2  -4    5.09    0.24
  10   2  -4    4.71    0.22
  10  -2  -4    4.72    0.23
  10  -2  -4    5.05    0.28
 -10  -2   4    5.31    0.24
  10  -2  -4    5.13    0.23
  10   2  -3    0.23    0.06
  10   2  -3    0.04    0.07
  10   2  -3    0.11    0.06
 -10   2   3    0.19    0.06
  10  -2  -3    0.24    0.07
  10  -2  -3    0.09    0.09
 -10  -2   3    0.11    0.06
  10  -2  -3    0.25    0.07
  10   2  -2  111.25    2.60
 -10   2   2  112.74    2.47
  10   2  -2  113.50    2.44
  10   2  -2  115.92    2.45
  10   2  -2  110.58    2.44
  10  -2  -2  111.78    2.55
  10  -2  -2  115.59    2.46
  10  -2  -2  111.80    2.46
 -10  -2   2  116.06    2.46
  10   2  -1    0.07    0.04
  10   2  -1    0.03    0.04
 -10   2   1   -0.05    0.04
  10   2  -1   -0.03    0.06
  10   2  -1   -0.03    0.03
  10  -2  -1   -0.01    0.07
  10  -2  -1    0.05    0.04
  10   2   0    9.64    0.28
  10   2   0    9.64    0.25
  10   2   0    9.27    0.24
 -10   2   0   10.05    0.30
  10   2   0    9.37    0.35
  10  -2   0    9.32    0.34
 -10  -2   0    9.53    0.27
  10  -2   0   10.01    0.29
 -10   2  -1   10.05    0.30
  10   2   1    9.62    0.36
  10   2   1    9.78    0.26
  10   2   1    9.98    0.26
  10  -2   1    9.56    0.35
  10  -2   1    9.95    0.29
  10  -2   1   10.02    0.29
 -10  -2  -1   10.40    0.30
 -10   2  -2    2.79    0.15
  10   2   2    2.70    0.12
  10   2   2    2.86    0.12
 -10   2  -2    2.58    0.18
  10   2   2    2.45    0.18
  10  -2   2    2.77    0.14
 -10  -2  -2    2.64    0.15
  10  -2   2    3.14    0.15
  10  -2   2    2.61    0.18
  10   2   3    6.57    0.22
  10   2   3    7.01    0.23
 -10   2  -3    6.60    0.26
  10   2   3    6.20    0.29
 -10   2  -3    6.49    0.30
  10  -2   3    6.35    0.25
  10  -2   3    6.95    0.30
  10  -2   3    6.68    0.20
  10  -2   3    7.10    0.25
 -10  -2  -3    6.53    0.24
 -10  -2  -3    6.93    0.28
  10   2   4   39.26    1.04
 -10   2  -4   38.34    1.03
 -10   2  -4   38.29    0.97
  10   2   4   37.78    0.93
 -10  -2  -4   38.85    1.00
  10  -2   4   40.00    0.92
 -10  -2  -4   38.95    0.95
  10  -2   4   39.20    0.97
  10  -2   4   39.72    0.96
  10   2   5    8.19    0.38
 -10   2  -5    8.89    0.39
  10   2   5    8.52    0.32
  10  -2   5    8.66    0.34
 -10  -2  -5    8.45    0.36
  10   2   6    0.85    0.12
  10   2   6    0.84    0.18
 -10   2  -6    0.95    0.16
  10  -2   6    0.56    0.12
 -10  -2  -6    0.63    0.14
  10   2   7    5.93    0.30
  10   2   7    6.53    0.38
 -10   2  -7    6.40    0.37
 -10  -2  -7    6.15    0.36
  10  -2   7    5.78    0.31
  10   2   8    0.02    0.10
  10   2   8   -0.05    0.16
 -10   2  -8   -0.09    0.13
  10  -2   8   -0.06    0.11
 -10  -2  -8   -0.14    0.11
 -10   2  -9    1.13    0.22
  10   2   9    0.98    0.17
  10   2   9    1.01    0.24
 -10  -2  -9    1.16    0.22
  10  -2   9    0.52    0.16
 -10   2 -10    0.09    0.17
  10   2  10    0.08    0.13
  10   2  10    0.21    0.19
  10  -2  10    0.40    0.16
 -10  -2 -10    0.15    0.17
  10   2  11    0.16    0.23
 -10   2 -11    0.23    0.20
 -10  -2 -11    0.20    0.20
  10   3 -10    0.20    0.17
  10  -3 -10    0.01    0.17
  10  -3 -10   -0.12    0.14
  10   3  -9    0.35    0.16
  10  -3  -9    0.33    0.18
  10  -3  -9    0.38    0.16
  10   3  -8    3.21    0.27
  10  -3  -8    3.31    0.30
  10  -3  -8    3.28    0.28
  10   3  -7    2.53    0.22
  10  -3  -7    2.29    0.21
  10  -3  -7    2.43    0.25
  10   3  -6   16.61    0.56
  10   3  -6   16.93    0.53
  10  -3  -6   16.61    0.57
  10  -3  -6   16.79    0.62
  10   3  -5    7.07    0.32
  10   3  -5    7.25    0.30
  10  -3  -5    7.47    0.33
  10  -3  -5    7.80    0.37
  10   3  -4    6.04    0.23
  10   3  -4    5.33    0.25
  10  -3  -4    5.35    0.26
  10  -3  -4    5.44    0.30
 -10   3   3   26.23    0.72
  10   3  -3   27.51    0.64
  10   3  -3   25.11    0.69
  10   3  -3   27.84    0.70
  10  -3  -3   26.89    0.72
  10  -3  -3   26.79    0.77
 -10   3   2    3.58    0.19
  10   3  -2    3.59    0.17
  10   3  -2    3.53    0.13
  10   3  -2    3.41    0.16
  10   3  -2    3.50    0.23
  10  -3  -2    3.58    0.23
  10  -3  -2    3.69    0.19
 -10  -3   2    3.59    0.19
  10   3  -1    2.06    0.12
 -10   3   1    2.42    0.15
  10   3  -1    2.23    0.19
  10   3  -1    2.28    0.13
  10  -3  -1    2.17    0.15
  10  -3  -1    2.03    0.17
 -10  -3   1    2.27    0.14
 -10   3   0   69.05    1.54
  10   3   0   66.45    1.49
  10   3   0   66.71    1.64
  10   3   0   67.49    1.50
 -10  -3   0   66.33    1.46
  10  -3   0   68.92    1.54
  10  -3   0   65.03    1.59
 -10  -3   0   68.42    1.52
 -10   3  -1    4.75    0.22
  10   3   1    4.55    0.18
  10   3   1    4.64    0.26
  10   3   1    4.86    0.19
  10  -3   1    4.71    0.21
 -10  -3  -1    4.80    0.18
  10  -3   1    4.71    0.21
 -10  -3  -1    4.54    0.20
  10  -3   1    4.75    0.25
  10   3   2   86.72    2.14
 -10   3  -2   92.66    2.04
 -10   3  -2   91.39    2.11
  10   3   2   89.13    1.98
  10   3   2   91.35    1.99
  10  -3   2   92.49    2.03
 -10  -3  -2   90.66    2.00
  10  -3   2   89.57    2.09
  10  -3   2   90.00    2.03
  10   3   3    9.87    0.32
 -10   3  -3    9.80    0.36
  10   3   3   10.79    0.33
 -10   3  -3    8.81    0.38
  10   3   3   10.11    0.41
  10  -3   3    9.52    0.39
  10  -3   3   10.61    0.36
  10  -3   3    9.19    0.34
 -10  -3  -3   10.51    0.35
  10   3   4    5.99    0.32
  10   3   4    6.25    0.26
 -10   3  -4    6.39    0.32
  10  -3   4    5.94    0.28
 -10  -3  -4    6.14    0.28
  10   3   5    2.32    0.23
  10   3   5    2.09    0.16
 -10   3  -5    2.69    0.23
 -10  -3  -5    2.35    0.20
  10  -3   5    1.90    0.18
  10   3   6    1.44    0.15
 -10   3  -6    1.55    0.20
  10   3   6    1.76    0.22
  10  -3   6    1.53    0.17
 -10  -3  -6    1.88    0.20
 -10   3  -7    9.75    0.47
  10   3   7   10.05    0.42
  10   3   7   10.82    0.51
 -10  -3  -7    9.66    0.45
  10  -3   7    9.76    0.43
  10   3   8   -0.09    0.10
  10   3   8   -0.17    0.16
 -10   3  -8   -0.07    0.14
  10  -3   8    0.10    0.12
 -10  -3  -8   -0.04    0.14
  10   3   9    1.06    0.18
  10   3   9    1.02    0.25
 -10   3  -9    0.69    0.21
 -10  -3  -9    1.01    0.22
  10  -3   9    0.87    0.19
  10   3  10    0.01    0.18
  10   3  10    0.17    0.15
 -10   3 -10    0.16    0.19
  10  -3  10    0.07    0.15
 -10  -3 -10   -0.14    0.17
  10  -4 -10    0.33    0.21
  10  -4 -10    0.06    0.17
  10   4  -9    0.30    0.17
  10  -4  -9    0.33    0.19
  10  -4  -9    0.26    0.16
  10   4  -8    0.43    0.16
  10  -4  -8    0.69    0.18
  10  -4  -8    0.54    0.19
  10   4  -7    3.17    0.26
  10  -4  -7    2.73    0.28
  10  -4  -7    2.84    0.25
  10   4  -6    0.14    0.11
  10  -4  -6    0.08    0.13
  10  -4  -6    0.12    0.11
  10   4  -5   14.10    0.50
  10  -4  -5   14.28    0.55
  10  -4  -5   14.89    0.53
  10   4  -4    0.91    0.13
  10  -4  -4    1.08    0.14
  10  -4  -4    1.28    0.18
  10   4  -3    0.59    0.10
  10   4  -3    0.34    0.14
  10  -4  -3    0.36    0.13
  10  -4  -3    0.40    0.11
  10   4  -2    4.28    0.27
  10   4  -2    4.52    0.21
  10  -4  -2    3.85    0.25
  10   4  -1   14.07    0.51
  10   4  -1   13.95    0.43
  10   4  -1   14.72    0.44
  10  -4  -1   14.28    0.49
  10   4   0    0.08    0.07
  10   4   0    0.25    0.11
 -10   4   0    0.05    0.08
  10   4   0    0.00    0.06
  10  -4   0   -0.03    0.09
  10   4   1   40.36    0.96
  10   4   1   37.99    1.06
  10   4   1   38.85    0.94
  10  -4   1   38.86    1.02
  10  -4   1   38.04    0.99
  10   4   2    2.44    0.16
 -10   4  -2    2.95    0.21
  10   4   2    2.40    0.22
  10  -4   2    2.46    0.18
  10  -4   2    2.50    0.21
 -10  -4  -2    2.54    0.16
 -10   4  -3   15.77    0.54
  10   4   3   15.69    0.47
  10   4   3   15.38    0.57
 -10  -4  -3   15.65    0.46
  10  -4   3   14.86    0.53
  10  -4   3   15.53    0.51
  10   4   4    0.23    0.09
 -10   4  -4    0.17    0.11
  10   4   4   -0.08    0.12
  10  -4   4    0.18    0.10
 -10  -4  -4    0.40    0.12
  10  -4   4    0.18    0.13
 -10   4  -5    0.02    0.11
  10   4   5    0.00    0.08
  10   4   5   -0.01    0.12
 -10  -4  -5   -0.05    0.11
  10  -4   5   -0.03    0.09
 -10   4  -6    0.51    0.16
  10   4   6    0.57    0.18
  10   4   6    1.12    0.15
  10  -4   6    0.54    0.15
 -10  -4  -6    0.51    0.15
  10   4   7   -0.10    0.09
  10   4   7   -0.26    0.11
 -10   4  -7   -0.01    0.13
  10  -4   7    0.01    0.11
 -10  -4  -7    0.05    0.13
 -10   4  -8    0.79    0.20
  10   4   8    0.79    0.16
  10   4   8    1.00    0.23
  10  -4   8    0.94    0.19
 -10  -4  -8    0.80    0.20
  10   4   9    2.49    0.32
  10   4   9    1.90    0.23
 -10   4  -9    2.54    0.30
 -10  -4  -9    2.13    0.28
  10  -4   9    2.20    0.27
 -10   4 -10    0.63    0.24
  10   4  10    0.80    0.26
 -10  -4 -10    0.30    0.20
  10  -5  -9    0.04    0.16
  10  -5  -9    0.52    0.22
  10   5  -8    0.28    0.15
  10  -5  -8    0.43    0.17
  10  -5  -8    0.02    0.15
  10   5  -7    0.22    0.14
  10  -5  -7    0.11    0.16
  10  -5  -7    0.32    0.15
  10   5  -6    0.23    0.13
  10  -5  -6    0.06    0.11
  10  -5  -6    0.03    0.13
  10   5  -5    3.53    0.26
  10  -5  -5    3.43    0.29
  10  -5  -5    3.66    0.27
  10   5  -4    0.34    0.12
  10  -5  -4    0.21    0.11
  10  -5  -4    0.44    0.15
  10   5  -3   20.38    0.71
  10   5  -3   19.50    0.61
  10  -5  -3   21.42    0.69
  10   5  -2    2.96    0.27
  10   5  -2    3.17    0.21
 -10   5   2    2.98    0.22
  10  -5  -2    2.91    0.24
  10   5  -1    9.86    0.37
  10   5  -1   10.16    0.45
  10  -5  -1   10.47    0.43
  10   5   0   24.88    0.81
  10   5   0   25.85    0.71
  10  -5   0   26.31    0.77
  10   5   1    3.09    0.21
  10   5   1    3.48    0.29
  10  -5   1    3.75    0.27
  10  -5   1    3.48    0.25
  10   5   2    5.24    0.35
 -10   5  -2    5.38    0.30
  10   5   2    5.22    0.26
  10  -5   2    5.12    0.29
  10  -5   2    5.00    0.29
 -10   5  -3   15.33    0.55
  10   5   3   14.12    0.49
  10   5   3   13.93    0.57
  10  -5   3   14.46    0.54
  10  -5   3   14.72    0.53
 -10   5  -4    0.36    0.13
  10   5   4    0.24    0.14
  10   5   4    0.25    0.10
  10  -5   4    0.22    0.11
  10  -5   4    0.19    0.13
 -10   5  -5    2.04    0.22
  10   5   5    2.42    0.26
  10   5   5    2.03    0.19
  10  -5   5    2.34    0.22
 -10   5  -6    2.25    0.24
  10   5   6    1.93    0.25
  10   5   6    2.19    0.21
  10  -5   6    2.39    0.23
 -10   5  -7    0.37    0.17
  10   5   7    0.52    0.20
  10   5   7    0.23    0.13
 -10  -5  -7    0.23    0.15
  10  -5   7    0.52    0.17
  10   5   8    0.76    0.18
  10   5   8    1.02    0.24
 -10   5  -8    1.12    0.24
  10  -5   8    0.94    0.21
 -10  -5  -8    1.03    0.21
 -10   5  -9    0.10    0.19
  10   5   9   -0.19    0.18
  10  -5   9    0.29    0.18
 -10  -5  -9    0.24    0.19
  10  -6  -8    0.24    0.19
  10  -6  -8    0.08    0.16
  10   6  -7    0.65    0.19
  10  -6  -7    1.15    0.24
  10  -6  -7    0.81    0.20
  10   6  -6    0.78    0.18
  10  -6  -6    1.03    0.20
  10  -6  -6    0.65    0.18
  10   6  -5    1.60    0.21
  10  -6  -5    1.82    0.23
  10  -6  -5    1.44    0.21
  10   6  -4    0.92    0.16
  10  -6  -4    0.86    0.17
  10  -6  -4    0.87    0.19
  10   6  -3   -0.14    0.09
  10   6  -3   -0.19    0.13
  10  -6  -3    0.03    0.13
  10   6  -2   20.42    0.72
  10   6  -2   20.53    0.64
  10  -6  -2   19.59    0.67
  10   6  -1   -0.21    0.09
  10   6  -1    0.07    0.13
  10  -6  -1   -0.01    0.12
  10   6   0    8.85    0.45
  10   6   0    9.48    0.39
  10  -6   0    9.06    0.41
  10   6   1    4.55    0.27
  10   6   1    4.96    0.35
  10  -6   1    4.97    0.30
  10  -6   1    5.11    0.31
  10   6   2    0.50    0.18
 -10   6  -2    0.66    0.14
  10   6   2    0.41    0.13
  10  -6   2    0.65    0.15
  10  -6   2    0.29    0.13
 -10   6  -3    3.41    0.26
  10   6   3    3.23    0.23
  10   6   3    3.82    0.31
  10  -6   3    3.13    0.26
  10  -6   3    3.24    0.27
  10   6   4    0.16    0.11
  10   6   4    0.18    0.15
 -10   6  -4    0.07    0.12
  10  -6   4    0.20    0.13
  10   6   5    0.11    0.12
  10   6   5    0.19    0.17
 -10   6  -5    0.05    0.13
  10  -6   5    0.12    0.14
  10   6   6    0.19    0.18
  10   6   6    0.29    0.14
 -10   6  -6    0.15    0.15
  10  -6   6    0.16    0.14
  10   6   7    0.76    0.23
 -10   6  -7    0.94    0.22
  10   6   7    0.80    0.18
  10  -6   7    0.61    0.19
  10   6   8    0.15    0.22
  10  -6   8    0.03    0.16
  10  -7  -7    0.33    0.19
  10   7  -6    0.39    0.18
  10  -7  -6    0.46    0.19
  10  -7  -6    0.73    0.21
  10   7  -5    1.72    0.22
  10  -7  -5    1.79    0.24
  10  -7  -5    1.84    0.26
  10   7  -4    1.11    0.19
  10  -7  -4    1.18    0.21
  10  -7  -4    1.14    0.20
  10   7  -3    0.08    0.11
  10   7  -3   -0.21    0.14
  10  -7  -3   -0.04    0.12
  10   7  -2    0.70    0.16
  10   7  -2    0.44    0.17
  10  -7  -2    0.33    0.15
  10   7  -1    6.59    0.35
  10   7  -1    6.46    0.41
  10  -7  -1    7.00    0.38
  10   7   0   -0.02    0.15
  10   7   0   -0.09    0.11
  10  -7   0   -0.16    0.13
  10   7   1    6.79    0.42
  10   7   1    6.19    0.34
  10  -7   1    6.38    0.37
  10   7   2    0.67    0.20
 -10   7  -2    0.64    0.15
  10   7   2    0.75    0.16
  10  -7   2    0.83    0.18
  10  -7   2    0.56    0.17
  10   7   3    3.85    0.36
  10   7   3    5.38    0.32
  10  -7   3    5.70    0.36
  10   7   4    0.08    0.17
  10   7   4   -0.16    0.11
  10  -7   4    0.12    0.14
  10   7   5    1.71    0.28
  10   7   5    1.67    0.22
  10  -7   5    1.64    0.24
  10   7   6    0.10    0.21
  10  -7   6    0.18    0.16
  10   7   7    1.57    0.30
  10   8  -3    0.20    0.15
  10   8  -3   -0.10    0.17
  10   8  -2    1.09    0.25
  10   8  -2    1.27    0.20
  10   8  -1    1.29    0.20
  10   8  -1    0.75    0.22
  10   8   0    0.30    0.15
  10   8   0    0.34    0.20
  10   8   1    0.17    0.17
  10   8   1    0.08    0.13
  10   8   2    0.50    0.22
  10   8   2    0.78    0.17
  10  -8   2    0.78    0.21
  10   8   3    1.47    0.27
  10   8   3    1.27    0.20
  10  -8   3    1.10    0.23
  10   8   4    1.40    0.28
  10  -8   4    1.10    0.24
  11   0 -11   -0.10    0.17
  11   0 -11   -0.08    0.14
  11   0 -10    0.28    0.16
  11   0 -10    0.13    0.18
  11   0  -9   -0.22    0.10
  11   0  -9   -0.10    0.13
  11   0  -8    1.13    0.19
  11   0  -8    1.31    0.18
  11   0  -7   -0.15    0.11
  11   0  -7   -0.05    0.09
  11   0  -6    0.55    0.11
  11   0  -6    0.77    0.16
  11   0  -5    0.07    0.07
  11   0  -5   -0.10    0.10
  11   0  -4   13.52    0.45
  11   0  -4   12.59    0.39
 -11   0   4   13.38    0.41
  11   0  -4   13.47    0.40
 -11   0   3   -0.02    0.04
  11   0  -3   -0.07    0.07
  11   0  -3    0.03    0.05
  11   0  -2   25.30    0.58
  11   0  -2   25.51    0.59
  11   0  -2   25.71    0.67
  11   0  -1   -0.07    0.06
  11   0   0   15.01    0.43
  11   0   0   14.88    0.43
  11   0   1    0.01    0.05
  11   0   1    0.00    0.04
 -11   0  -2    0.23    0.07
  11   0   2    0.47    0.09
 -11   0  -3   -0.03    0.06
  11   0   3   -0.02    0.03
  11   0   3    0.00    0.03
  11   0   3    0.04    0.04
  11   0   4    3.64    0.17
 -11   0  -4    3.85    0.19
  11   0   4    3.78    0.17
  11   0   4    3.83    0.21
 -11   0  -4    4.18    0.24
  11   0   5   -0.09    0.09
  11   0   5   -0.03    0.06
  11   0   5    0.00    0.06
 -11   0  -5    0.01    0.09
  11   0   6    1.22    0.18
  11   0   6    0.99    0.14
  11   0   7   -0.05    0.13
 -11   0  -7   -0.04    0.12
  11   0   7   -0.09    0.09
 -11   0  -8   26.38    0.88
  11   0   8   27.67    0.81
  11   0   9   -0.13    0.10
 -11   0  -9   -0.04    0.14
  11   0  10    0.01    0.13
 -11   0 -10    0.08    0.18
 -11   0 -11   -0.20    0.15
  11   1 -11    0.15    0.19
  11  -1 -11    0.04    0.16
  11  -1 -11    0.29    0.20
  11   1 -10    0.25    0.18
  11   1 -10    0.04    0.14
  11  -1 -10    0.07    0.14
  11  -1 -10    0.06    0.17
  11   1  -9   -0.34    0.12
  11   1  -9   -0.03    0.12
  11  -1  -9    0.24    0.17
  11  -1  -9    0.08    0.13
  11   1  -8    0.35    0.15
  11   1  -8    0.12    0.12
  11  -1  -8    0.08    0.12
  11  -1  -8    0.18    0.14
  11   1  -7    2.40    0.21
  11   1  -7    2.82    0.25
  11  -1  -7    2.40    0.24
  11  -1  -7    2.64    0.22
  11   1  -6   31.95    0.87
  11   1  -6   32.27    0.89
  11  -1  -6   32.68    0.88
  11  -1  -6   32.71    0.93
  11   1  -5    2.62    0.18
  11   1  -5    2.56    0.21
  11  -1  -5    2.69    0.22
  11  -1  -5    2.33    0.17
  11   1  -4   93.84    2.01
 -11   1   4   89.59    2.03
  11   1  -4   92.31    2.06
  11   1  -4   88.39    2.01
  11  -1  -4   89.15    2.02
  11  -1  -4   92.05    2.01
  11  -1  -4   86.71    2.09
 -11  -1   4   92.46    2.04
  11   1  -3    4.11    0.17
  11   1  -3    4.48    0.21
  11   1  -3    4.33    0.17
 -11   1   3    4.19    0.19
  11  -1  -3    4.03    0.18
 -11  -1   3    4.17    0.19
  11  -1  -3    4.33    0.18
  11  -1  -3    4.32    0.24
 -11   1   2   14.37    0.38
  11   1  -2   13.54    0.34
  11   1  -2   14.07    0.34
  11  -1  -2   14.09    0.37
  11  -1  -2   14.52    0.37
  11  -1  -2   13.79    0.45
  11   1  -1    2.47    0.17
  11  -1  -1    2.82    0.10
  11  -1  -1    2.85    0.10
  11  -1  -1    2.87    0.17
  11   1   0    0.24    0.08
  11   1   0    0.02    0.03
  11  -1   0    0.22    0.07
  11  -1   0    0.18    0.03
  11  -1   0    0.13    0.03
  11   1   1   93.38    2.14
  11   1   1   93.67    2.07
  11  -1   1   94.03    2.08
  11  -1   1   93.55    2.11
  11  -1   1   91.49    2.00
 -11  -1  -1   94.14    2.08
  11   1   2    0.80    0.11
 -11   1  -2    0.77    0.10
 -11  -1  -2    1.21    0.11
  11  -1   2    0.83    0.07
  11  -1   2    0.73    0.07
  11  -1   2    0.87    0.07
  11  -1   2    0.71    0.11
 -11   1  -3    2.02    0.17
  11   1   3    1.65    0.15
  11   1   3    1.61    0.09
 -11   1  -3    1.78    0.12
  11  -1   3    1.85    0.12
 -11  -1  -3    1.53    0.14
  11  -1   3    1.85    0.11
  11  -1   3    1.48    0.15
  11  -1   3    1.91    0.11
 -11   1  -4   16.86    0.55
 -11   1  -4   17.35    0.49
  11   1   4   16.09    0.53
  11   1   4   16.37    0.45
  11  -1   4   17.16    0.48
 -11  -1  -4   17.10    0.53
  11  -1   4   16.61    0.47
  11  -1   4   16.79    0.46
 -11  -1  -4   16.74    0.47
 -11   1  -5    6.85    0.34
  11   1   5    5.80    0.31
  11   1   5    6.11    0.25
  11  -1   5    6.27    0.27
  11  -1   5    6.44    0.26
 -11  -1  -5    6.16    0.31
  11   1   6   16.03    0.50
 -11   1  -6   15.83    0.58
  11   1   6   16.38    0.57
  11  -1   6   16.57    0.53
 -11  -1  -6   16.07    0.57
 -11   1  -7    0.25    0.14
  11   1   7    0.08    0.14
  11   1   7   -0.02    0.09
  11  -1   7   -0.14    0.09
 -11  -1  -7    0.13    0.15
  11   1   8    3.06    0.28
 -11   1  -8    2.73    0.27
  11   1   8    2.94    0.23
 -11  -1  -8    2.25    0.25
  11  -1   8    2.82    0.24
 -11   1  -9   -0.14    0.13
  11   1   9    0.15    0.11
  11   1   9    0.05    0.17
  11  -1   9    0.31    0.14
 -11  -1  -9    0.12    0.15
  11   1  10    0.22    0.13
 -11   1 -10    0.37    0.18
  11   1  10   -0.14    0.18
  11  -1  10    0.18    0.15
 -11  -1 -10    0.32    0.19
  11   1  11   -0.24    0.20
 -11   1 -11    0.07    0.18
 -11  -1 -11    0.05    0.20
  11  -2 -11    0.18    0.18
  11   2 -10   -0.02    0.16
  11   2 -10   -0.06    0.14
  11  -2 -10   -0.09    0.14
  11  -2 -10    0.38    0.18
  11   2  -9    0.92    0.20
  11   2  -9    1.83    0.22
  11  -2  -9    1.23    0.21
  11  -2  -9    1.44    0.24
  11   2  -8   15.68    0.58
  11   2  -8   14.80    0.57
  11  -2  -8   15.48    0.58
  11  -2  -8   14.39    0.61
  11   2  -7    1.90    0.20
  11   2  -7    1.58    0.19
  11  -2  -7    1.49    0.21
  11  -2  -7    1.71    0.19
  11   2  -6    3.69    0.25
  11   2  -6    3.75    0.25
  11  -2  -6    4.02    0.25
  11  -2  -6    4.43    0.31
  11   2  -5    2.15    0.18
  11   2  -5    3.09    0.20
  11  -2  -5    2.91    0.26
  11  -2  -5    3.26    0.21
  11   2  -4   13.34    0.40
  11   2  -4   12.27    0.39
  11   2  -4   12.40    0.39
  11  -2  -4   12.31    0.46
  11  -2  -4   12.63    0.41
 -11   2   3    3.09    0.17
  11   2  -3    3.09    0.16
  11   2  -3    3.09    0.15
  11   2  -3    2.84    0.15
 -11  -2   3    2.93    0.17
  11  -2  -3    2.99    0.16
  11  -2  -3    3.10    0.16
  11  -2  -3    2.74    0.22
  11   2  -2   39.27    0.91
 -11   2   2   41.38    0.96
  11   2  -2   40.69    1.06
  11   2  -2   41.74    0.94
  11   2  -2   39.99    0.92
  11  -2  -2   40.86    0.95
  11  -2  -2   39.46    1.03
  11  -2  -2   38.63    0.94
  11   2  -1   51.25    1.14
  11   2  -1   52.78    1.18
 -11   2   1   53.51    1.19
  11   2  -1   52.14    1.14
  11   2  -1   51.81    1.30
  11  -2  -1   51.46    1.27
  11  -2  -1   51.68    1.18
  11  -2  -1   53.51    1.18
  11   2   0   11.41    0.41
  11   2   0   11.78    0.33
  11   2   0   11.55    0.28
 -11   2   0   12.27    0.34
  11  -2   0   11.93    0.33
  11  -2   0   11.46    0.40
 -11  -2   0   11.62    0.33
  11   2   1    2.30    0.17
  11   2   1    2.55    0.09
  11   2   1    2.57    0.09
 -11   2  -1    2.79    0.14
  11  -2   1    2.83    0.13
  11  -2   1    2.80    0.19
  11  -2   1    2.61    0.13
 -11  -2  -1    2.78    0.14
 -11   2  -2    0.67    0.08
  11   2   2    0.44    0.05
  11   2   2    0.51    0.11
 -11   2  -2    0.43    0.09
  11  -2   2    0.44    0.07
  11  -2   2    0.29    0.06
  11  -2   2    0.43    0.10
 -11  -2  -2    0.39    0.07
 -11   2  -3    2.64    0.19
  11   2   3    2.74    0.13
  11   2   3    2.52    0.19
 -11   2  -3    2.49    0.16
  11   2   3    2.43    0.13
  11  -2   3    2.73    0.11
 -11  -2  -3    2.74    0.17
  11  -2   3    2.65    0.15
  11  -2   3    2.65    0.15
  11  -2   3    2.40    0.19
  11   2   4    3.25    0.17
  11   2   4    3.42    0.24
 -11   2  -4    3.78    0.25
  11  -2   4    3.41    0.19
 -11  -2  -4    3.60    0.23
  11  -2   4    3.60    0.19
  11  -2   4    2.74    0.16
  11   2   5    5.00    0.24
  11   2   5    5.39    0.30
 -11   2  -5    5.34    0.32
  11  -2   5    5.68    0.24
  11  -2   5    5.35    0.26
 -11  -2  -5    5.87    0.30
  11   2   6    0.08    0.08
 -11   2  -6    0.06    0.11
  11   2   6   -0.07    0.12
 -11  -2  -6    0.04    0.12
  11  -2   6   -0.12    0.08
 -11   2  -7    0.42    0.15
  11   2   7    0.44    0.17
  11   2   7    0.38    0.11
 -11  -2  -7    0.68    0.16
  11  -2   7    0.51    0.13
  11   2   8    1.22    0.17
  11   2   8    1.29    0.23
 -11   2  -8    1.35    0.21
  11  -2   8    1.27    0.18
 -11  -2  -8    1.00    0.20
  11   2   9    0.41    0.20
  11   2   9    0.43    0.14
 -11   2  -9    0.20    0.16
 -11  -2  -9    0.55    0.18
  11  -2   9    0.41    0.15
 -11   2 -10    0.96    0.24
  11   2  10    1.58    0.27
  11   2  10    1.01    0.19
 -11  -2 -10    0.70    0.23
  11  -2  10    0.83    0.19
 -11   2 -11    0.16    0.21
  11   2  11    0.22    0.23
 -11  -2 -11    0.44    0.22
  11   3 -10    0.05    0.15
  11  -3 -10    0.14    0.16
  11  -3 -10   -0.15    0.15
  11   3  -9   -0.14    0.12
  11  -3  -9    0.07    0.16
  11  -3  -9    0.14    0.15
  11   3  -8    0.54    0.17
  11  -3  -8    0.28    0.17
  11  -3  -8    0.64    0.16
  11   3  -7    2.31    0.22
  11  -3  -7    2.27    0.25
  11  -3  -7    2.68    0.23
  11   3  -6    0.30    0.12
  11  -3  -6    0.25    0.15
  11  -3  -6    0.26    0.11
  11   3  -5    9.30    0.37
  11   3  -5    9.03    0.34
  11  -3  -5    9.56    0.43
  11  -3  -5   10.22    0.39
  11   3  -4    1.02    0.11
  11   3  -4    0.72    0.11
  11  -3  -4    0.81    0.15
  11  -3  -4    0.84    0.12
  11   3  -3    2.84    0.15
  11   3  -3    3.04    0.17
  11   3  -3    3.00    0.17
  11  -3  -3    3.13    0.19
  11  -3  -3    3.51    0.23
  11   3  -2    0.11    0.10
  11   3  -2    0.02    0.05
 -11   3   2   -0.03    0.06
  11   3  -2    0.10    0.05
  11   3  -2    0.06    0.05
 -11  -3   2    0.01    0.06
  11  -3  -2    0.04    0.06
  11  -3  -2    0.09    0.10
  11  -3  -2    0.02    0.06
 -11   3   1   21.81    0.59
  11   3  -1   22.34    0.56
  11   3  -1   21.45    0.54
  11   3  -1   21.85    0.51
  11   3  -1   22.31    0.67
  11  -3  -1   20.88    0.64
  11  -3  -1   22.31    0.59
 -11  -3   1   22.78    0.59
 -11  -3   1   21.44    0.51
  11   3   0    8.69    0.37
 -11   3   0    8.57    0.30
  11   3   0    8.68    0.26
  11   3   0    8.28    0.26
 -11  -3   0    8.46    0.24
  11  -3   0    8.60    0.30
  11  -3   0    8.20    0.34
  11   3   1   39.90    1.07
  11   3   1   40.82    0.93
 -11   3  -1   42.40    0.99
  11   3   1   39.75    0.93
  11  -3   1   39.38    1.04
  11  -3   1   39.55    0.97
 -11  -3  -1   40.13    0.93
  11  -3   1   41.11    0.98
  11   3   2   10.75    0.32
  11   3   2   10.13    0.41
  11   3   2    9.47    0.30
 -11   3  -2   10.85    0.36
 -11   3  -2    9.69    0.39
  11  -3   2   10.72    0.35
 -11  -3  -2   10.27    0.33
  11  -3   2   10.37    0.40
  11  -3   2   10.40    0.35
  11   3   3    0.05    0.05
 -11   3  -3   -0.06    0.08
  11   3   3    0.00    0.06
  11   3   3    0.00    0.10
  11  -3   3   -0.09    0.06
  11  -3   3    0.05    0.11
 -11  -3  -3    0.15    0.08
  11   3   4   15.46    0.56
 -11   3  -4   15.17    0.54
  11   3   4   15.13    0.46
  11  -3   4   15.52    0.49
 -11  -3  -4   16.33    0.50
  11  -3   4   15.29    0.54
  11   3   5    1.66    0.20
  11   3   5    1.66    0.14
 -11   3  -5    1.74    0.19
 -11  -3  -5    1.66    0.18
  11  -3   5    1.66    0.16
  11   3   6    0.55    0.11
  11   3   6    0.17    0.14
 -11   3  -6    0.22    0.13
 -11  -3  -6    0.36    0.13
  11  -3   6    0.51    0.13
  11   3   7   10.80    0.43
 -11   3  -7   10.46    0.49
  11   3   7   10.73    0.52
  11  -3   7   10.74    0.45
 -11  -3  -7   10.92    0.48
  11   3   8    0.19    0.16
 -11   3  -8   -0.12    0.13
  11   3   8   -0.02    0.09
 -11  -3  -8    0.17    0.15
  11  -3   8    0.14    0.12
 -11   3  -9    0.08    0.16
  11   3   9    0.15    0.18
  11   3   9    0.20    0.13
  11  -3   9    0.01    0.13
 -11  -3  -9    0.27    0.17
  11   3  10    0.20    0.19
 -11   3 -10   -0.12    0.16
 -11  -3 -10    0.18    0.18
  11  -3  10    0.10    0.15
  11  -4 -10    0.75    0.22
  11  -4 -10    0.57    0.24
  11   4  -9    0.10    0.15
  11  -4  -9    0.19    0.16
  11  -4  -9    0.09    0.19
  11   4  -8    0.44    0.16
  11  -4  -8    0.18    0.14
  11  -4  -8    0.25    0.17
  11   4  -7    0.18    0.13
  11  -4  -7    0.21    0.13
  11  -4  -7    0.25    0.16
  11   4  -6    0.33    0.13
  11  -4  -6    0.62    0.14
  11  -4  -6    0.74    0.18
  11   4  -5    1.15    0.15
  11  -4  -5    1.05    0.18
  11  -4  -5    1.27    0.17
  11   4  -4    1.92    0.17
  11  -4  -4    1.85    0.20
  11  -4  -4    1.60    0.17
  11   4  -3    7.01    0.30
  11   4  -3    7.82    0.38
  11  -4  -3    7.91    0.33
  11  -4  -3    8.25    0.38
  11   4  -2    2.19    0.21
  11   4  -2    2.41    0.16
  11  -4  -2    2.14    0.20
  11   4  -1   -0.06    0.10
  11   4  -1    0.01    0.06
  11   4  -1    0.09    0.07
  11  -4  -1   -0.02    0.09
  11   4   0    0.08    0.07
  11   4   0   -0.01    0.06
  11   4   0   -0.08    0.10
  11  -4   0    0.01    0.09
  11   4   1   50.90    1.34
  11   4   1   51.20    1.19
  11   4   1   51.21    1.20
  11  -4   1   48.83    1.23
  11  -4   1   51.67    1.30
  11   4   2    9.50    0.33
  11   4   2    9.83    0.43
 -11   4  -2    9.78    0.41
  11  -4   2    9.52    0.41
  11  -4   2    9.43    0.36
  11   4   3    2.28    0.16
 -11   4  -3    2.21    0.21
  11   4   3    2.41    0.23
 -11  -4  -3    2.24    0.18
  11  -4   3    2.67    0.20
  11  -4   3    2.26    0.22
  11   4   4    0.66    0.16
 -11   4  -4    0.97    0.16
  11   4   4    0.71    0.11
 -11  -4  -4    0.62    0.13
  11  -4   4    0.49    0.12
  11  -4   4    0.57    0.15
 -11   4  -5    1.94    0.21
  11   4   5    2.22    0.25
  11   4   5    2.22    0.18
 -11  -4  -5    2.50    0.21
  11  -4   5    2.27    0.20
  11   4   6    0.16    0.14
  11   4   6    0.25    0.11
 -11   4  -6    0.32    0.15
  11  -4   6    0.28    0.13
 -11  -4  -6    0.39    0.14
 -11   4  -7    0.55    0.17
  11   4   7    0.73    0.14
  11   4   7    0.55    0.18
 -11  -4  -7    0.62    0.17
  11  -4   7    0.42    0.15
  11   4   8    1.53    0.26
 -11   4  -8    1.34    0.23
  11   4   8    1.69    0.20
  11  -4   8    1.80    0.23
 -11  -4  -8    1.73    0.24
 -11   4  -9    0.31    0.20
  11   4   9    0.54    0.22
  11   4   9    0.64    0.17
 -11  -4  -9    0.26    0.19
  11  -4   9    0.61    0.19
 -11   4 -10    0.03    0.20
  11   4  10    0.25    0.22
 -11  -4 -10   -0.24    0.15
  11  -5  -9    0.22    0.16
  11  -5  -9    0.43    0.22
  11   5  -8    1.01    0.20
  11  -5  -8    0.77    0.22
  11  -5  -8    0.91    0.21
  11   5  -7    5.90    0.35
  11  -5  -7    5.21    0.38
  11  -5  -7    6.44    0.38
  11   5  -6    0.48    0.15
  11  -5  -6    0.10    0.13
  11  -5  -6    0.21    0.16
  11   5  -5    2.35    0.22
  11  -5  -5    2.15    0.22
  11  -5  -5    1.85    0.23
  11   5  -4    0.74    0.13
  11  -5  -4    0.70    0.14
  11  -5  -4    0.61    0.16
  11   5  -3    0.78    0.18
  11   5  -3    0.89    0.14
  11  -5  -3    0.77    0.16
  11   5  -2    2.99    0.26
  11   5  -2    3.01    0.20
  11  -5  -2    2.92    0.26
  11   5  -1   43.80    1.23
  11   5  -1   44.36    1.09
  11  -5  -1   43.98    1.18
  11   5   0    0.57    0.17
  11   5   0    0.30    0.11
  11  -5   0    0.16    0.14
  11   5   1   11.08    0.49
  11   5   1   10.69    0.38
  11  -5   1   10.40    0.42
  11  -5   1   10.61    0.45
 -11   5  -2    3.54    0.26
  11   5   2    3.22    0.29
  11   5   2    3.25    0.21
  11  -5   2    3.24    0.23
  11  -5   2    3.43    0.27
 -11   5  -3    1.66    0.19
  11   5   3    2.03    0.24
  11   5   3    1.67    0.16
  11  -5   3    1.63    0.20
  11  -5   3    1.95    0.19
  11   5   4    2.48    0.20
  11   5   4    2.53    0.26
 -11   5  -4    2.72    0.24
  11  -5   4    2.80    0.25
  11  -5   4    2.85    0.23
  11   5   5    0.12    0.10
 -11   5  -5    0.26    0.14
  11   5   5    0.04    0.14
  11  -5   5    0.27    0.13
  11   5   6    0.47    0.19
  11   5   6    0.67    0.14
 -11   5  -6    0.45    0.16
  11  -5   6    0.52    0.15
  11   5   7    0.02    0.15
  11   5   7   -0.04    0.11
 -11   5  -7   -0.13    0.13
  11  -5   7    0.03    0.12
 -11   5  -8    4.45    0.36
  11   5   8    4.34    0.31
  11   5   8    3.92    0.38
  11  -5   8    4.16    0.34
 -11   5  -9    0.67    0.23
  11   5   9    0.83    0.24
  11  -6  -8    0.14    0.18
  11  -6  -8    0.07    0.16
  11   6  -7    1.60    0.24
  11  -6  -7    1.97    0.26
  11  -6  -7    2.10    0.29
  11   6  -6    0.21    0.14
  11  -6  -6    0.36    0.16
  11  -6  -6    0.41    0.17
  11   6  -5    1.57    0.20
  11  -6  -5    1.39    0.22
  11  -6  -5    1.74    0.23
  11   6  -4    0.07    0.11
  11  -6  -4    0.01    0.12
  11  -6  -4   -0.11    0.13
  11   6  -3    0.22    0.11
  11   6  -3   -0.07    0.13
  11  -6  -3    0.12    0.13
  11   6  -2   12.85    0.47
  11   6  -2   12.27    0.55
  11  -6  -2   12.97    0.52
  11   6  -1   -0.04    0.09
  11   6  -1   -0.11    0.14
  11  -6  -1   -0.02    0.13
  11   6   0    1.55    0.22
  11   6   0    1.62    0.17
  11  -6   0    1.89    0.21
  11   6   1    4.94    0.34
  11   6   1    4.62    0.26
  11  -6   1    4.74    0.31
 -11   6  -2    0.01    0.10
  11   6   2    0.02    0.09
  11   6   2    0.02    0.14
  11  -6   2   -0.04    0.11
  11  -6   2    0.11    0.13
  11   6   3    4.67    0.27
  11   6   3    5.01    0.35
 -11   6  -3    4.63    0.31
  11  -6   3    4.56    0.29
  11  -6   3    4.69    0.32
 -11   6  -4    0.03    0.12
  11   6   4    0.13    0.16
  11   6   4   -0.03    0.10
  11  -6   4   -0.05    0.11
  11  -6   4    0.14    0.14
  11   6   5    1.38    0.18
 -11   6  -5    1.28    0.21
  11   6   5    1.35    0.24
  11  -6   5    1.54    0.21
  11   6   6    0.21    0.17
 -11   6  -6   -0.10    0.15
  11   6   6    0.18    0.13
  11  -6   6    0.14    0.14
 -11   6  -7    0.09    0.16
  11   6   7    0.33    0.20
  11   6   7    0.36    0.15
  11  -6   7    0.10    0.15
 -11   6  -8    0.01    0.18
  11   6   8    0.12    0.20
  11  -7  -6   -0.19    0.14
  11  -7  -6   -0.16    0.16
  11   7  -5    0.41    0.18
  11  -7  -5    0.81    0.20
  11  -7  -5    0.77    0.20
  11   7  -4    0.10    0.13
  11  -7  -4    0.00    0.15
  11  -7  -4   -0.04    0.13
  11   7  -3    0.23    0.18
  11   7  -3    0.16    0.12
  11  -7  -3    0.26    0.15
  11   7  -2    1.78    0.20
  11   7  -2    1.60    0.25
  11  -7  -2    1.90    0.23
  11   7  -1    0.31    0.12
  11   7  -1   -0.12    0.14
  11  -7  -1    0.25    0.14
  11   7   0   -0.03    0.16
  11   7   0    0.09    0.12
  11  -7   0    0.23    0.15
  11   7   1    7.85    0.46
  11   7   1    7.55    0.37
  11  -7   1    7.18    0.40
  11   7   2   -0.02    0.12
 -11   7  -2    0.08    0.12
  11   7   2   -0.31    0.14
  11  -7   2    0.27    0.14
  11  -7   2   -0.03    0.14
  11   7   3    0.39    0.19
  11   7   3    0.29    0.13
 -11   7  -3    0.23    0.14
  11  -7   3    0.29    0.15
  11  -7   3    0.12    0.15
  11   7   4    0.02    0.11
  11   7   4    0.15    0.18
  11  -7   4    0.01    0.14
  11   7   5    1.52    0.27
  11   7   5    0.97    0.18
  11  -7   5    0.90    0.21
  11   7   6    0.63    0.25
  11  -7   6    0.28    0.17
  11  -8  -4    0.24    0.18
  11   8  -3    0.20    0.20
  11   8  -2    0.34    0.20
  11   8  -2    0.15    0.15
  11   8  -1   -0.08    0.12
  11   8  -1   -0.02    0.18
  11   8   0    3.03    0.26
  11   8   0    2.77    0.32
  11   8   1   -0.09    0.13
  11   8   1   -0.02    0.18
  11   8   2    1.01    0.19
  11   8   2    1.04    0.25
  11   8   3    0.75    0.23
  11  -8   3    0.61    0.20
  11   8   4    1.32    0.28
  11  -8   4    1.09    0.23
  12   0 -11    0.19    0.19
  12   0 -10    0.35    0.17
  12   0 -10    0.11    0.14
  12   0  -9   -0.07    0.13
  12   0  -9   -0.20    0.10
  12   0  -8    1.21    0.17
  12   0  -8    0.97    0.20
  12   0  -7   -0.09    0.11
  12   0  -7   -0.07    0.09
  12   0  -6   -0.11    0.10
  12   0  -6    0.06    0.08
  12   0  -5   -0.05    0.06
  12   0  -5   -0.10    0.10
 -12   0   4   31.23    0.78
  12   0  -4   28.97    0.81
  12   0  -4   32.08    0.75
  12   0  -4   28.63    0.75
  12   0  -3   -0.02    0.04
  12   0  -3   -0.08    0.08
  12   0  -3    0.01    0.04
  12   0  -2   14.84    0.36
  12   0  -2   15.01    0.36
  12   0  -2   15.58    0.46
  12   0  -1   -0.05    0.06
  12   0   0   14.00    0.42
  12   0   0   13.91    0.42
  12   0   1    0.01    0.05
  12   0   1    0.02    0.06
 -12   0  -2    0.49    0.09
  12   0   2    0.56    0.10
  12   0   3    0.03    0.03
  12   0   3    0.01    0.04
 -12   0  -3   -0.13    0.06
  12   0   4   32.34    0.76
 -12   0  -4   32.09    0.88
 -12   0  -4   32.69    0.79
  12   0   4   30.40    0.76
  12   0   5    0.00    0.06
 -12   0  -5    0.00    0.09
  12   0   5    0.05    0.07
  12   0   5    0.18    0.10
  12   0   6   94.33    2.13
  12   0   6   93.62    2.22
 -12   0  -6   93.28    2.25
  12   0   7   -0.06    0.09
  12   0   7   -0.14    0.12
 -12   0  -7    0.05    0.13
 -12   0  -8    1.26    0.22
  12   0   8    1.11    0.16
  12   0   8    1.30    0.21
 -12   0  -9    0.02    0.16
  12   0   9    0.00    0.16
  12   0   9    0.06    0.11
 -12   0 -10    0.06    0.17
  12   0  10    0.17    0.14
 -12   0 -11    0.23    0.20
  12   1 -11    0.29    0.20
  12  -1 -11    0.04    0.19
  12   1 -10    0.29    0.18
  12   1 -10    0.14    0.14
  12  -1 -10    0.28    0.17
  12  -1 -10    0.19    0.16
  12   1  -9    0.10    0.13
  12   1  -9    0.23    0.16
  12  -1  -9    0.39    0.15
  12  -1  -9    0.11    0.16
  12   1  -8   -0.11    0.10
  12   1  -8   -0.13    0.13
  12  -1  -8   -0.09    0.10
  12  -1  -8   -0.19    0.11
  12   1  -7    3.61    0.25
  12   1  -7    3.21    0.27
  12  -1  -7    2.96    0.23
  12  -1  -7    3.44    0.28
  12   1  -6    7.75    0.37
  12   1  -6    7.60    0.33
  12  -1  -6    8.11    0.34
  12  -1  -6    6.97    0.37
  12   1  -5    0.60    0.13
  12   1  -5    0.34    0.09
  12  -1  -5    0.35    0.12
  12  -1  -5    0.41    0.09
  12   1  -4    8.78    0.34
  12   1  -4    8.58    0.29
  12   1  -4    8.43    0.29
  12  -1  -4    8.22    0.35
  12  -1  -4    8.47    0.30
  12  -1  -4    8.30    0.30
  12   1  -3    6.69    0.22
  12   1  -3    6.67    0.27
  12   1  -3    6.70    0.22
 -12   1   3    6.90    0.25
  12  -1  -3    6.93    0.24
  12  -1  -3    6.42    0.30
  12  -1  -3    6.86    0.24
  12   1  -2   59.56    1.27
  12   1  -2   58.28    1.28
  12  -1  -2   57.79    1.40
  12  -1  -2   60.60    1.30
  12  -1  -2   58.44    1.30
  12   1  -1   31.95    0.85
  12  -1  -1   32.14    0.83
  12  -1  -1   31.67    0.71
  12  -1  -1   32.47    0.72
  12   1   0   44.99    1.12
  12  -1   0   45.69    1.11
  12   1   1    0.08    0.07
  12   1   1   -0.06    0.06
 -12  -1  -1   -0.04    0.05
  12  -1   1   -0.04    0.07
  12  -1   1    0.08    0.05
  12   1   2    3.41    0.19
 -12   1  -2    3.45    0.20
  12  -1   2    3.13    0.12
  12  -1   2    3.16    0.12
  12  -1   2    3.35    0.15
  12  -1   2    3.08    0.19
 -12  -1  -2    2.95    0.18
 -12   1  -3    2.97    0.20
  12   1   3    2.81    0.12
  12   1   3    3.01    0.19
  12  -1   3    3.00    0.13
  12  -1   3    2.78    0.13
  12  -1   3    3.13    0.15
 -12  -1  -3    2.65    0.18
  12  -1   3    3.03    0.21
  12   1   4    2.74    0.20
  12   1   4    2.40    0.13
 -12   1  -4    2.51    0.19
  12  -1   4    2.55    0.15
  12  -1   4    2.59    0.15
 -12  -1  -4    2.64    0.20
  12  -1   4    2.95    0.17
 -12   1  -5    4.94    0.29
  12   1   5    4.34    0.28
  12   1   5    4.53    0.21
 -12  -1  -5    5.27    0.30
  12  -1   5    4.71    0.22
  12  -1   5    4.71    0.25
 -12   1  -6    3.58    0.27
  12   1   6    3.77    0.28
  12   1   6    4.06    0.22
  12  -1   6    4.23    0.25
  12  -1   6    3.51    0.23
 -12  -1  -6    3.80    0.29
  12   1   7    3.33    0.28
  12   1   7    3.18    0.22
 -12   1  -7    2.62    0.25
  12  -1   7    3.05    0.23
  12  -1   7    3.00    0.25
 -12  -1  -7    2.53    0.25
  12   1   8   -0.02    0.10
 -12   1  -8   -0.02    0.13
  12   1   8   -0.01    0.15
 -12  -1  -8   -0.15    0.12
  12  -1   8    0.04    0.11
  12   1   9    1.42    0.24
  12   1   9    0.90    0.17
 -12   1  -9    0.74    0.21
 -12  -1  -9    0.96    0.21
  12  -1   9    1.02    0.18
  12   1  10    0.00    0.18
 -12   1 -10   -0.06    0.16
  12   1  10   -0.04    0.12
  12  -1  10    0.04    0.13
 -12  -1 -10    0.03    0.17
 -12   1 -11   -0.12    0.17
  12   1  11   -0.24    0.20
 -12  -1 -11   -0.34    0.16
  12   2 -10    0.08    0.16
  12   2 -10    0.12    0.18
  12  -2 -10    0.26    0.18
  12  -2 -10    0.10    0.15
  12   2  -9    0.13    0.14
  12   2  -9   -0.01    0.14
  12  -2  -9   -0.12    0.12
  12  -2  -9   -0.03    0.16
  12   2  -8    6.34    0.35
  12   2  -8    6.56    0.38
  12  -2  -8    6.08    0.36
  12  -2  -8    6.70    0.42
  12   2  -7    3.93    0.26
  12   2  -7    3.80    0.28
  12  -2  -7    2.93    0.27
  12  -2  -7    3.68    0.26
  12   2  -6    0.70    0.13
  12   2  -6    0.55    0.14
  12  -2  -6    1.16    0.19
  12  -2  -6    0.74    0.13
  12   2  -5    0.85    0.12
  12   2  -5    0.90    0.13
  12  -2  -5    0.74    0.17
  12  -2  -5    0.91    0.12
  12   2  -4    1.00    0.12
  12   2  -4    1.08    0.11
  12   2  -4    0.90    0.10
  12  -2  -4    0.88    0.11
  12  -2  -4    1.03    0.15
  12   2  -3    0.45    0.07
  12   2  -3    0.51    0.07
  12   2  -3    0.37    0.08
 -12   2   3    0.65    0.09
 -12  -2   3    0.65    0.09
  12  -2  -3    0.50    0.08
  12  -2  -3    0.58    0.08
  12  -2  -3    0.48    0.12
  12   2  -2    6.90    0.32
  12   2  -2    6.95    0.24
  12   2  -2    6.62    0.20
  12   2  -2    6.58    0.21
 -12   2   2    6.80    0.25
  12  -2  -2    6.74    0.24
  12  -2  -2    6.80    0.24
  12  -2  -2    7.09    0.31
 -12   2   1   14.74    0.41
  12   2  -1   14.68    0.49
  12   2  -1   14.69    0.34
  12   2  -1   14.53    0.34
  12   2  -1   14.83    0.40
  12  -2  -1   14.58    0.48
  12  -2  -1   14.39    0.40
  12  -2  -1   15.16    0.40
  12   2   0   45.72    1.04
  12   2   0   42.17    1.13
 -12   2   0   45.74    1.03
 -12  -2   0   44.17    1.03
  12  -2   0   45.52    1.01
  12  -2   0   44.65    1.12
  12   2   1    0.43    0.10
 -12   2  -1    0.57    0.07
  12  -2   1    0.28    0.10
  12  -2   1    0.46    0.06
 -12  -2  -1    0.60    0.08
  12   2   2   16.90    0.41
  12   2   2   17.48    0.41
  12   2   2   17.35    0.55
 -12   2  -2   17.87    0.48
 -12   2  -2   17.43    0.55
 -12  -2  -2   16.92    0.49
  12  -2   2   17.39    0.55
  12  -2   2   17.63    0.46
  12  -2   2   16.90    0.46
  12   2   3    2.65    0.20
 -12   2  -3    3.06    0.21
  12   2   3    3.01    0.14
 -12   2  -3    3.18    0.17
  12   2   3    2.89    0.13
  12  -2   3    2.88    0.22
  12  -2   3    3.07    0.16
  12  -2   3    3.11    0.16
 -12  -2  -3    3.04    0.19
  12  -2   3    3.02    0.12
  12   2   4   10.28    0.42
  12   2   4   10.53    0.33
 -12   2  -4   10.06    0.42
  12   2   4   10.27    0.32
  12  -2   4   10.79    0.31
 -12  -2  -4   10.80    0.40
  12  -2   4   10.45    0.36
 -12   2  -5   13.86    0.52
  12   2   5   13.48    0.51
  12   2   5   13.49    0.42
 -12  -2  -5   13.21    0.49
  12  -2   5   13.63    0.45
  12   2   6    0.12    0.13
  12   2   6    0.23    0.09
 -12   2  -6    0.33    0.13
  12  -2   6    0.21    0.10
 -12  -2  -6    0.28    0.13
 -12   2  -7    4.61    0.33
  12   2   7    4.42    0.33
  12   2   7    4.54    0.26
  12  -2   7    4.35    0.27
 -12  -2  -7    4.15    0.30
  12   2   8    0.04    0.10
  12   2   8    0.05    0.16
 -12   2  -8    0.21    0.15
 -12  -2  -8    0.00    0.15
  12  -2   8    0.16    0.12
 -12   2  -9    0.07    0.14
  12   2   9   -0.01    0.11
  12   2   9    0.02    0.17
 -12  -2  -9   -0.07    0.15
  12  -2   9    0.03    0.12
 -12   2 -10    0.67    0.23
  12   2  10    0.79    0.24
  12   2  10    0.66    0.17
  12  -2  10    0.66    0.19
 -12  -2 -10    0.51    0.22
  12  -3 -10    0.43    0.20
  12  -3 -10   -0.04    0.16
  12   3  -9    0.07    0.14
  12  -3  -9   -0.08    0.14
  12  -3  -9    0.10    0.14
  12   3  -8    0.79    0.17
  12  -3  -8    0.52    0.15
  12  -3  -8    0.49    0.18
  12   3  -7    1.13    0.18
  12  -3  -7    1.67    0.23
  12  -3  -7    1.57    0.19
  12   3  -6   -0.16    0.09
  12  -3  -6   -0.19    0.12
  12  -3  -6   -0.08    0.08
  12   3  -5    6.13    0.29
  12  -3  -5    6.36    0.31
  12  -3  -5    6.44    0.37
  12   3  -4    2.10    0.16
  12  -3  -4    2.31    0.22
  12  -3  -4    1.95    0.16
  12   3  -3    5.36    0.23
  12   3  -3    5.35    0.20
  12   3  -3    5.42    0.22
  12  -3  -3    5.46    0.29
  12  -3  -3    4.89    0.24
  12   3  -2    0.19    0.06
  12   3  -2   -0.08    0.08
  12   3  -2    0.11    0.06
  12   3  -2    0.05    0.05
  12  -3  -2   -0.04    0.10
  12  -3  -2    0.16    0.07
  12  -3  -2    0.14    0.07
  12   3  -1   -0.03    0.04
  12   3  -1    0.03    0.05
  12   3  -1   -0.11    0.08
 -12   3   1   -0.01    0.06
  12   3  -1   -0.04    0.04
  12  -3  -1   -0.01    0.06
 -12  -3   1   -0.03    0.04
  12  -3  -1   -0.02    0.08
  12   3   0    7.13    0.22
  12   3   0    6.31    0.33
 -12   3   0    6.98    0.27
  12   3   0    7.01    0.22
 -12  -3   0    6.50    0.21
  12  -3   0    7.44    0.27
  12  -3   0    7.37    0.32
  12   3   1    2.33    0.12
  12   3   1    2.04    0.11
 -12   3  -1    2.40    0.16
  12   3   1    2.03    0.19
 -12  -3  -1    2.09    0.13
  12  -3   1    2.37    0.15
  12  -3   1    2.39    0.21
  12   3   2    2.29    0.20
  12   3   2    1.96    0.13
  12   3   2    2.10    0.12
 -12   3  -2    1.82    0.17
 -12  -3  -2    2.44    0.15
  12  -3   2    2.11    0.15
  12  -3   2    2.31    0.20
  12  -3   2    2.01    0.16
  12   3   3    8.18    0.38
  12   3   3    7.98    0.28
  12   3   3    7.92    0.27
 -12   3  -3    7.65    0.35
  12  -3   3    7.87    0.37
  12  -3   3    7.80    0.30
 -12  -3  -3    8.15    0.31
  12   3   4    5.68    0.32
  12   3   4    5.76    0.24
 -12   3  -4    6.04    0.33
  12  -3   4    6.29    0.28
 -12  -3  -4    6.09    0.30
  12  -3   4    6.38    0.34
 -12   3  -5    0.97    0.16
  12   3   5    1.04    0.17
  12   3   5    0.99    0.12
 -12  -3  -5    0.77    0.15
  12  -3   5    0.84    0.13
  12   3   6    1.23    0.20
  12   3   6    1.65    0.16
 -12   3  -6    1.55    0.20
  12  -3   6    1.50    0.17
 -12  -3  -6    1.58    0.19
 -12   3  -7    8.19    0.45
  12   3   7    7.40    0.42
  12   3   7    8.82    0.38
 -12  -3  -7    8.83    0.43
  12  -3   7    8.08    0.39
 -12   3  -8    0.07    0.14
  12   3   8    0.20    0.12
  12   3   8    0.14    0.16
  12  -3   8    0.19    0.13
 -12  -3  -8    0.16    0.15
  12   3   9    0.52    0.20
 -12   3  -9    0.39    0.19
  12   3   9    0.28    0.14
 -12  -3  -9    0.28    0.18
  12  -3   9    0.49    0.17
 -12   3 -10   -0.04    0.18
  12   3  10    0.05    0.19
 -12  -3 -10    0.03    0.18
  12   4  -9    0.66    0.19
  12  -4  -9    0.22    0.19
  12  -4  -9    0.54    0.18
  12   4  -8    1.14    0.20
  12  -4  -8    1.00    0.23
  12  -4  -8    0.99    0.18
  12   4  -7   -0.04    0.12
  12  -4  -7    0.07    0.12
  12  -4  -7    0.06    0.14
  12   4  -6   -0.10    0.09
  12  -4  -6    0.01    0.10
  12  -4  -6   -0.16    0.12
  12   4  -5    0.68    0.13
  12  -4  -5    1.04    0.18
  12  -4  -5    0.64    0.13
  12   4  -4    0.69    0.12
  12  -4  -4    0.65    0.13
  12  -4  -4    0.37    0.14
  12   4  -3    4.42    0.31
  12   4  -3    4.63    0.22
  12  -4  -3    3.89    0.23
  12  -4  -3    4.41    0.28
  12   4  -2   -0.13    0.11
  12   4  -2    0.06    0.06
  12  -4  -2   -0.03    0.09
  12   4  -1   61.54    1.60
  12   4  -1   62.16    1.42
  12  -4  -1   63.52    1.56
  12   4   0   -0.22    0.11
  12   4   0   -0.05    0.07
  12   4   0   -0.07    0.07
  12  -4   0    0.02    0.11
  12   4   1    4.56    0.21
  12   4   1    4.96    0.23
  12   4   1    4.73    0.31
  12  -4   1    4.93    0.25
  12  -4   1    4.43    0.29
  12   4   2   66.52    1.66
 -12   4  -2   63.15    1.60
  12   4   2   63.80    1.47
  12  -4   2   63.14    1.53
  12  -4   2   64.61    1.60
  12   4   3    1.18    0.12
  12   4   3    1.73    0.20
 -12   4  -3    1.23    0.17
  12  -4   3    1.33    0.15
 -12  -4  -3    1.09    0.13
  12  -4   3    1.31    0.19
  12   4   4    1.23    0.19
 -12   4  -4    1.17    0.17
  12   4   4    1.33    0.13
  12  -4   4    1.33    0.16
 -12  -4  -4    1.31    0.16
  12  -4   4    1.04    0.17
  12   4   5    1.48    0.21
  12   4   5    1.28    0.14
 -12   4  -5    1.13    0.18
  12  -4   5    1.30    0.17
 -12  -4  -5    1.64    0.18
 -12   4  -6    0.08    0.12
  12   4   6    0.16    0.10
  12   4   6   -0.08    0.13
 -12  -4  -6   -0.05    0.12
  12  -4   6   -0.15    0.10
  12   4   7    0.68    0.13
 -12   4  -7    0.44    0.16
  12   4   7    0.58    0.18
  12  -4   7    0.61    0.16
 -12  -4  -7    0.68    0.17
  12   4   8    7.55    0.38
  12   4   8    7.45    0.47
 -12   4  -8    7.39    0.45
  12  -4   8    7.17    0.41
 -12  -4  -8    6.61    0.41
 -12   4  -9    0.59    0.21
  12   4   9    0.35    0.16
  12   4   9    0.43    0.20
 -12  -4  -9    0.36    0.19
  12  -4   9    0.21    0.16
  12  -5  -9   -0.05    0.18
  12   5  -8    0.74    0.19
  12  -5  -8    1.07    0.24
  12  -5  -8    0.96    0.21
  12   5  -7    0.84    0.18
  12  -5  -7    0.94    0.21
  12  -5  -7    0.89    0.19
  12   5  -6    0.12    0.13
  12  -5  -6    0.09    0.15
  12  -5  -6    0.09    0.12
  12   5  -5    0.32    0.12
  12  -5  -5    0.12    0.13
  12  -5  -5    0.17    0.12
  12   5  -4    0.13    0.10
  12  -5  -4   -0.06    0.12
  12  -5  -4   -0.07    0.09
  12   5  -3    0.37    0.16
  12   5  -3    0.45    0.11
  12  -5  -3    0.44    0.14
  12  -5  -3    0.54    0.13
  12   5  -2    1.04    0.20
  12   5  -2    1.42    0.14
  12  -5  -2    1.45    0.20
  12   5  -1   10.96    0.50
  12   5  -1   10.83    0.38
  12  -5  -1   11.57    0.47
  12   5   0   13.91    0.56
  12   5   0   14.26    0.45
  12  -5   0   15.09    0.54
  12   5   1    2.52    0.18
  12   5   1    1.58    0.21
  12  -5   1    2.30    0.23
  12   5   2   -0.02    0.07
 -12   5  -2   -0.02    0.09
  12   5   2    0.16    0.14
  12  -5   2   -0.07    0.08
  12  -5   2    0.06    0.11
  12   5   3    1.05    0.19
  12   5   3    1.32    0.14
 -12   5  -3    0.99    0.16
  12  -5   3    1.13    0.16
  12  -5   3    1.19    0.19
  12   5   4    3.46    0.30
 -12   5  -4    3.50    0.27
  12   5   4    3.03    0.21
  12  -5   4    3.26    0.24
  12  -5   4    3.30    0.26
 -12   5  -5    0.01    0.12
  12   5   5    0.11    0.14
  12   5   5   -0.07    0.08
  12  -5   5   -0.20    0.09
  12   5   6   -0.23    0.13
  12   5   6    0.27    0.12
 -12   5  -6   -0.04    0.13
  12  -5   6    0.17    0.13
 -12   5  -7    0.09    0.15
  12   5   7    0.01    0.11
  12   5   7   -0.06    0.16
  12  -5   7   -0.14    0.12
 -12   5  -8    2.66    0.30
  12   5   8    2.15    0.24
  12   5   8    2.05    0.29
  12  -5   8    1.75    0.24
  12   5   9   -0.04    0.20
 -12   5  -9   -0.23    0.17
  12  -6  -8    0.06    0.19
  12   6  -7    0.35    0.17
  12  -6  -7    0.09    0.18
  12  -6  -7    0.28    0.17
  12   6  -6    0.16    0.15
  12  -6  -6    0.04    0.15
  12  -6  -6    0.11    0.13
  12   6  -5    2.37    0.23
  12  -6  -5    2.12    0.25
  12  -6  -5    2.32    0.25
  12   6  -4    0.21    0.12
  12  -6  -4    0.08    0.14
  12  -6  -4    0.10    0.13
  12   6  -3    0.37    0.19
  12   6  -3    0.76    0.15
  12  -6  -3    1.09    0.19
  12   6  -2    0.02    0.09
  12   6  -2    0.19    0.16
  12  -6  -2    0.13    0.13
  12   6  -1    4.16    0.25
  12   6  -1    3.78    0.31
  12  -6  -1    4.05    0.30
  12   6   0    4.17    0.24
  12   6   0    4.51    0.34
  12  -6   0    4.04    0.30
  12   6   1    1.99    0.25
  12   6   1    2.07    0.18
  12  -6   1    1.71    0.21
  12   6   2   -0.11    0.12
 -12   6  -2   -0.07    0.10
  12   6   2   -0.06    0.09
  12  -6   2   -0.06    0.09
  12  -6   2   -0.08    0.12
  12   6   3    2.77    0.22
  12   6   3    3.14    0.30
 -12   6  -3    3.53    0.28
  12  -6   3    2.75    0.25
  12  -6   3    3.20    0.26
  12   6   4    1.36    0.17
 -12   6  -4    0.82    0.18
  12   6   4    0.94    0.22
  12  -6   4    0.92    0.18
  12  -6   4    0.99    0.19
  12   6   5    4.29    0.28
 -12   6  -5    4.69    0.34
  12   6   5    5.11    0.38
  12  -6   5    4.50    0.32
  12   6   6    1.61    0.26
  12   6   6    1.55    0.20
 -12   6  -6    1.81    0.26
  12  -6   6    2.14    0.25
 -12   6  -7    0.03    0.17
  12   6   7    0.33    0.20
  12  -6   7    0.29    0.17
  12   6   8    0.14    0.20
 -12   6  -8    0.06    0.19
  12  -7  -6    0.15    0.17
  12  -7  -6    0.31    0.18
  12   7  -5    0.13    0.15
  12  -7  -5    0.14    0.18
  12  -7  -5    0.30    0.17
  12   7  -4    0.68    0.17
  12  -7  -4    0.65    0.19
  12  -7  -4    0.48    0.17
  12   7  -3    0.06    0.12
  12   7  -3    0.27    0.19
  12  -7  -3    0.30    0.16
  12   7  -2    0.19    0.13
  12   7  -2   -0.06    0.17
  12  -7  -2    0.28    0.14
  12   7  -1   -0.04    0.14
  12   7  -1    0.04    0.11
  12  -7  -1   -0.07    0.13
  12   7   0    3.24    0.31
  12   7   0    3.56    0.26
  12  -7   0    2.77    0.27
  12   7   1    4.21    0.36
  12   7   1    3.86    0.27
  12  -7   1    3.12    0.28
 -12   7  -2    0.02    0.12
  12   7   2    0.05    0.15
  12   7   2    0.13    0.12
  12  -7   2   -0.11    0.13
  12  -7   2   -0.02    0.12
  12   7   3    3.55    0.35
 -12   7  -3    4.21    0.32
  12   7   3    4.19    0.28
  12  -7   3    4.39    0.34
  12  -7   3    4.20    0.32
  12   7   4    0.70    0.21
  12   7   4    0.17    0.14
  12  -7   4    0.29    0.16
  12   7   5    0.26    0.14
  12   7   5    0.43    0.20
  12  -7   5    0.08    0.16
  12   7   6   -0.07    0.17
  12  -7   6    0.00    0.15
  12  -8  -4    0.67    0.21
  12  -8  -4    1.07    0.23
  12   8  -3    0.25    0.21
  12   8  -2    0.21    0.20
  12   8  -1    0.25    0.20
  12   8   0    2.87    0.26
  12   8   0    2.96    0.32
  12   8   1   -0.05    0.18
  12   8   2    0.51    0.22
  12   8   3    0.89    0.24
  12  -8   3    0.24    0.18
  12   8   4   -0.24    0.19
  13   0 -11   -0.05    0.17
  13   0 -10    0.44    0.20
  13   0 -10    0.37    0.17
  13   0  -9   -0.18    0.10
  13   0  -9   -0.13    0.13
  13   0  -8    1.17    0.19
  13   0  -8    1.25    0.17
  13   0  -7    0.06    0.12
  13   0  -7   -0.09    0.09
  13   0  -6    0.06    0.12
  13   0  -6   -0.13    0.08
  13   0  -5    0.11    0.10
  13   0  -5    0.00    0.07
  13   0  -4   47.39    1.08
  13   0  -4   45.08    1.17
  13   0  -4   47.08    1.09
  13   0  -3    0.03    0.04
  13   0  -3    0.05    0.08
  13   0  -3   -0.03    0.04
  13   0  -2   10.02    0.24
  13   0  -2    9.48    0.34
  13   0  -1   -0.05    0.06
  13   0   0    3.77    0.19
  13   0   0    4.00    0.20
  13   0   1    0.01    0.06
  13   0   1   -0.03    0.05
  13   0   2  234.15    5.11
 -13   0  -2  237.61    5.12
  13   0   3    0.05    0.04
 -13   0  -3   -0.11    0.06
  13   0   3    0.03    0.03
  13   0   4    6.12    0.22
 -13   0  -4    6.11    0.30
  13   0   4    6.19    0.21
  13   0   5   -0.02    0.09
 -13   0  -5    0.00    0.10
  13   0   5   -0.13    0.06
  13   0   6    3.81    0.29
  13   0   6    3.98    0.23
 -13   0  -6    4.10    0.29
  13   0   7   -0.04    0.12
  13   0   7    0.00    0.09
 -13   0  -7    0.07    0.11
  13   0   8    1.38    0.20
 -13   0  -8    1.42    0.22
  13   0   8    1.48    0.17
  13   0   9   -0.25    0.14
  13   0   9   -0.10    0.10
 -13   0  -9    0.14    0.16
 -13   0 -10    0.27    0.19
  13   0  10    0.21    0.15
 -13   0 -11   -0.04    0.18
  13   1 -10   -0.17    0.16
  13   1 -10   -0.10    0.13
  13  -1 -10    0.09    0.14
  13  -1 -10   -0.03    0.17
  13   1  -9   -0.18    0.13
  13   1  -9    0.12    0.13
  13  -1  -9   -0.05    0.11
  13  -1  -9   -0.03    0.14
  13   1  -8    0.50    0.14
  13   1  -8    0.13    0.15
  13  -1  -8    0.25    0.13
  13  -1  -8    0.31    0.15
  13   1  -7    1.30    0.17
  13   1  -7    1.55    0.20
  13  -1  -7    1.43    0.20
  13  -1  -7    1.36    0.17
  13   1  -6   15.05    0.54
  13   1  -6   15.45    0.51
  13  -1  -6   15.57    0.58
  13  -1  -6   15.73    0.52
  13   1  -5    0.40    0.09
  13   1  -5    0.47    0.13
  13  -1  -5    0.34    0.09
  13  -1  -5    0.28    0.13
  13   1  -4    0.90    0.13
  13   1  -4    0.73    0.09
  13   1  -4    0.64    0.09
  13  -1  -4    0.80    0.09
  13  -1  -4    0.73    0.13
  13  -1  -4    0.99    0.10
  13   1  -3   -0.02    0.04
 -13   1   3    0.08    0.06
  13   1  -3   -0.08    0.07
  13   1  -3    0.09    0.05
  13  -1  -3   -0.04    0.09
  13  -1  -3    0.05    0.05
  13  -1  -3    0.03    0.05
  13  -1  -2   64.97    1.41
  13  -1  -2   64.39    1.54
  13  -1  -2   64.24    1.41
  13   1  -1    8.20    0.33
  13  -1  -1    8.02    0.20
  13  -1  -1    8.27    0.33
  13  -1  -1    8.00    0.20
  13   1   0   34.93    0.90
  13   1   0   34.05    0.85
  13  -1   0   34.50    0.90
  13   1   1    5.56    0.24
  13   1   1    5.69    0.25
 -13  -1  -1    5.81    0.24
  13  -1   1    5.38    0.26
  13  -1   1    5.71    0.21
  13   1   2    0.06    0.07
 -13   1  -2    0.00    0.06
  13   1   2   -0.08    0.07
  13  -1   2    0.07    0.03
  13  -1   2    0.09    0.06
  13  -1   2    0.00    0.03
  13  -1   2    0.06    0.08
 -13  -1  -2    0.10    0.06
  13   1   3    2.94    0.11
 -13   1  -3    2.86    0.20
  13   1   3    2.77    0.10
  13   1   3    2.87    0.20
  13  -1   3    3.01    0.16
  13  -1   3    2.94    0.13
  13  -1   3    2.88    0.21
 -13  -1  -3    2.62    0.18
  13  -1   3    2.76    0.13
 -13   1  -4    3.30    0.23
  13   1   4    3.20    0.15
  13   1   4    3.13    0.22
  13  -1   4    3.55    0.16
  13  -1   4    3.51    0.17
  13  -1   4    3.36    0.19
 -13  -1  -4    3.49    0.23
  13   1   5   29.29    0.82
  13   1   5   27.17    0.71
 -13   1  -5   27.28    0.83
  13  -1   5   27.53    0.73
 -13  -1  -5   28.13    0.82
  13  -1   5   28.60    0.76
 -13   1  -6    3.88    0.29
  13   1   6    3.51    0.27
  13   1   6    3.50    0.20
  13  -1   6    3.01    0.21
  13  -1   6    3.46    0.23
 -13  -1  -6    3.56    0.28
 -13   1  -7    1.96    0.24
  13   1   7    1.61    0.16
  13   1   7    1.60    0.22
 -13  -1  -7    1.45    0.21
  13  -1   7    1.61    0.17
  13   1   8    0.14    0.16
  13   1   8   -0.01    0.09
 -13   1  -8   -0.12    0.11
 -13  -1  -8    0.36    0.17
  13  -1   8    0.00    0.11
  13   1   9    0.87    0.22
  13   1   9    0.86    0.16
 -13   1  -9    0.61    0.19
  13  -1   9    0.63    0.16
 -13  -1  -9    0.70    0.20
 -13   1 -10   -0.14    0.16
  13   1  10    0.13    0.14
  13   1  10    0.02    0.19
 -13  -1 -10    0.29    0.20
  13  -1  10    0.31    0.15
  13   2 -10   -0.09    0.14
  13  -2 -10    0.04    0.15
  13  -2 -10    0.10    0.16
  13   2  -9    0.19    0.14
  13   2  -9    0.11    0.16
  13  -2  -9    0.16    0.14
  13  -2  -9    0.21    0.16
  13   2  -8    0.08    0.12
  13   2  -8    0.08    0.15
  13  -2  -8    0.12    0.13
  13  -2  -8    0.11    0.16
  13   2  -7    1.93    0.20
  13   2  -7    2.04    0.22
  13  -2  -7    2.36    0.26
  13  -2  -7    2.15    0.21
  13   2  -6   10.28    0.39
  13   2  -6    8.25    0.38
  13  -2  -6   10.08    0.40
  13  -2  -6   10.50    0.47
  13   2  -5    0.07    0.10
  13   2  -5    0.16    0.08
  13  -2  -5    0.41    0.10
  13  -2  -5   -0.11    0.11
  13   2  -4    1.33    0.12
  13   2  -4    1.55    0.14
  13   2  -4    1.69    0.13
  13  -2  -4    1.34    0.17
  13  -2  -4    1.65    0.14
  13   2  -3    1.29    0.10
  13   2  -3    1.41    0.11
  13   2  -3    1.51    0.13
  13  -2  -3    1.15    0.10
  13  -2  -3    1.37    0.12
  13  -2  -3    1.09    0.15
  13   2  -2    6.71    0.20
 -13   2   2    6.62    0.25
  13   2  -2    6.80    0.25
  13   2  -2    6.27    0.31
  13   2  -2    6.56    0.19
  13  -2  -2    6.77    0.23
  13  -2  -2    6.69    0.24
  13  -2  -2    6.85    0.31
  13   2  -1    1.46    0.12
  13   2  -1    1.24    0.15
  13  -2  -1    1.01    0.13
  13  -2  -1    1.26    0.10
  13  -2  -1    1.12    0.10
  13   2   0    2.96    0.20
  13   2   0    2.73    0.15
  13  -2   0    2.66    0.19
  13  -2   0    2.65    0.13
 -13  -2   0    2.87    0.15
  13   2   1    0.01    0.08
 -13  -2  -1    0.02    0.05
  13  -2   1    0.00    0.08
  13  -2   1   -0.01    0.04
 -13   2  -2    7.74    0.33
  13   2   2    7.50    0.33
  13  -2   2    7.31    0.25
  13  -2   2    7.59    0.33
 -13  -2  -2    7.87    0.29
  13  -2   2    7.93    0.25
  13   2   3    0.12    0.05
  13   2   3    0.19    0.11
 -13   2  -3    0.06    0.08
  13   2   3    0.18    0.05
  13  -2   3    0.03    0.05
  13  -2   3    0.05    0.10
 -13  -2  -3    0.21    0.08
  13  -2   3    0.12    0.06
  13  -2   3    0.16    0.06
  13   2   4    3.88    0.18
 -13   2  -4    3.95    0.26
  13   2   4    4.41    0.27
  13   2   4    4.33    0.18
 -13  -2  -4    4.44    0.25
  13  -2   4    4.17    0.20
 -13   2  -5    0.27    0.12
  13   2   5    0.16    0.07
  13   2   5    0.12    0.13
 -13  -2  -5   -0.05    0.10
  13  -2   5    0.09    0.09
  13   2   6    0.44    0.10
 -13   2  -6    0.44    0.15
  13   2   6    0.35    0.14
 -13  -2  -6    0.64    0.15
  13  -2   6    0.42    0.11
 -13   2  -7    0.67    0.17
  13   2   7    0.28    0.10
  13   2   7    0.62    0.17
  13  -2   7    0.44    0.12
 -13  -2  -7    0.35    0.15
  13   2   8    0.40    0.13
 -13   2  -8    0.39    0.16
  13   2   8    0.39    0.18
  13  -2   8    0.34    0.13
 -13  -2  -8    0.41    0.16
 -13   2  -9    0.15    0.17
  13   2   9    0.05    0.17
  13   2   9   -0.10    0.11
  13  -2   9    0.04    0.12
 -13  -2  -9   -0.11    0.14
  13   2  10   -0.09    0.18
 -13   2 -10   -0.07    0.16
 -13  -2 -10    0.01    0.17
  13  -2  10    0.03    0.13
  13  -3 -10    0.47    0.22
  13   3  -9    0.58    0.17
  13  -3  -9    0.49    0.19
  13  -3  -9    0.17    0.15
  13   3  -8    0.13    0.12
  13  -3  -8    0.11    0.13
  13  -3  -8   -0.10    0.13
  13   3  -7    4.36    0.29
  13  -3  -7    4.74    0.30
  13  -3  -7    4.13    0.33
  13   3  -6    0.48    0.13
  13  -3  -6    0.35    0.12
  13  -3  -6    0.29    0.14
  13   3  -5   -0.10    0.07
  13  -3  -5   -0.06    0.12
  13  -3  -5    0.02    0.08
  13   3  -4    5.65    0.24
  13  -3  -4    5.58    0.26
  13  -3  -4    5.19    0.32
  13   3  -3    6.16    0.24
  13   3  -3    5.83    0.23
  13  -3  -3    6.39    0.33
  13  -3  -3    6.12    0.27
  13   3  -2   15.39    0.42
  13   3  -2   15.81    0.42
  13   3  -2   15.78    0.55
  13  -3  -2   15.37    0.46
  13  -3  -2   15.63    0.54
  13   3  -1    0.18    0.06
  13   3  -1    0.29    0.05
  13   3  -1    0.08    0.10
  13   3  -1    0.19    0.05
  13  -3  -1    0.15    0.10
  13  -3  -1    0.17    0.07
 -13  -3   1    0.20    0.05
  13   3   0   43.62    1.17
  13   3   0   44.38    0.99
  13   3   0   43.98    0.98
  13  -3   0   42.95    1.14
 -13  -3   0   44.84    1.01
  13  -3   0   44.80    1.05
  13   3   1    4.24    0.16
  13   3   1    4.73    0.17
  13   3   1    4.45    0.27
  13  -3   1    4.47    0.27
  13  -3   1    4.75    0.21
 -13  -3  -1    4.39    0.19
  13   3   2   10.62    0.31
  13   3   2   10.86    0.31
 -13   3  -2   10.18    0.42
  13   3   2   11.54    0.45
  13  -3   2   10.33    0.42
 -13  -3  -2   10.78    0.35
  13  -3   2   10.61    0.35
  13  -3   2   11.16    0.36
 -13   3  -3   15.36    0.55
  13   3   3   15.12    0.42
  13   3   3   15.22    0.55
  13   3   3   15.47    0.43
  13  -3   3   15.46    0.47
  13  -3   3   15.56    0.55
 -13  -3  -3   15.72    0.48
 -13   3  -4    2.36    0.22
  13   3   4    2.58    0.23
  13   3   4    2.62    0.16
  13  -3   4    2.50    0.23
  13  -3   4    2.24    0.18
 -13  -3  -4    2.61    0.21
 -13   3  -5    6.86    0.37
  13   3   5    7.23    0.38
  13   3   5    6.85    0.28
 -13  -3  -5    6.94    0.34
  13  -3   5    7.10    0.31
 -13   3  -6    6.40    0.38
  13   3   6    6.68    0.30
  13   3   6    7.05    0.40
 -13  -3  -6    6.03    0.35
  13  -3   6    6.58    0.33
  13   3   7    0.92    0.14
 -13   3  -7    0.73    0.19
  13   3   7    0.83    0.21
 -13  -3  -7    0.80    0.18
  13  -3   7    0.85    0.16
 -13   3  -8    0.09    0.14
  13   3   8    0.01    0.15
  13   3   8    0.04    0.10
  13  -3   8    0.09    0.12
 -13  -3  -8    0.22    0.16
  13   3   9    1.37    0.20
  13   3   9    1.74    0.27
 -13   3  -9    1.58    0.26
 -13  -3  -9    1.23    0.23
  13  -3   9    1.37    0.21
 -13   3 -10    0.23    0.21
  13   3  10    0.28    0.22
 -13  -3 -10    0.05    0.19
  13  -4  -9   -0.22    0.17
  13  -4  -9    0.04    0.15
  13   4  -8    0.12    0.14
  13  -4  -8    0.06    0.17
  13  -4  -8   -0.08    0.13
  13   4  -7    0.13    0.12
  13  -4  -7    0.20    0.15
  13  -4  -7    0.04    0.11
  13   4  -6    0.13    0.11
  13  -4  -6   -0.05    0.13
  13  -4  -6   -0.09    0.09
  13   4  -5    0.57    0.12
  13  -4  -5    0.83    0.14
  13  -4  -5    0.65    0.16
  13   4  -4    0.25    0.10
  13  -4  -4    0.23    0.11
  13  -4  -4    0.53    0.15
  13   4  -3    1.20    0.19
  13   4  -3    1.18    0.12
  13  -4  -3    1.44    0.16
  13  -4  -3    1.27    0.19
  13   4  -2    1.41    0.20
  13   4  -2    1.41    0.12
  13  -4  -2    1.30    0.18
  13   4  -1    6.85    0.38
  13   4  -1    6.76    0.25
  13  -4  -1    6.82    0.34
  13   4   0   43.92    1.02
  13   4   0   41.28    1.17
  13   4   0   43.46    1.00
  13  -4   0   41.88    1.14
  13   4   1   -0.17    0.12
  13   4   1   -0.05    0.07
  13   4   1   -0.13    0.06
  13  -4   1   -0.14    0.11
  13   4   2   14.11    0.42
  13   4   2   14.97    0.56
 -13   4  -2   14.92    0.54
  13  -4   2   14.42    0.54
  13  -4   2   15.23    0.49
  13   4   3    0.39    0.14
  13   4   3    0.32    0.08
 -13   4  -3    0.25    0.11
  13  -4   3    0.35    0.14
  13  -4   3    0.25    0.10
  13   4   4    9.18    0.44
 -13   4  -4    9.60    0.44
  13   4   4    9.04    0.34
 -13  -4  -4    9.28    0.37
  13  -4   4    9.58    0.44
  13  -4   4    9.54    0.39
  13   4   5    0.23    0.09
  13   4   5    0.30    0.15
 -13   4  -5    0.59    0.16
 -13  -4  -5    0.53    0.14
  13  -4   5    0.26    0.12
  13   4   6    5.48    0.28
 -13   4  -6    5.46    0.36
  13   4   6    6.14    0.39
  13  -4   6    5.80    0.32
 -13  -4  -6    5.60    0.33
 -13   4  -7    0.15    0.15
  13   4   7    0.10    0.10
  13   4   7    0.32    0.17
 -13  -4  -7    0.10    0.15
  13  -4   7    0.21    0.13
  13   4   8    1.01    0.17
 -13   4  -8    1.17    0.24
  13   4   8    0.81    0.23
  13  -4   8    1.16    0.20
 -13  -4  -8    1.59    0.23
 -13   4  -9    2.37    0.31
  13   4   9    2.17    0.30
 -13  -4  -9    2.32    0.29
  13  -4   9    2.43    0.27
  13   5  -8   -0.12    0.13
  13  -5  -8    0.12    0.13
  13  -5  -8    0.12    0.17
  13   5  -7    0.44    0.15
  13  -5  -7    0.18    0.15
  13  -5  -7    0.28    0.18
  13   5  -6    0.19    0.13
  13  -5  -6    0.12    0.16
  13  -5  -6    0.12    0.13
  13   5  -5    0.97    0.16
  13  -5  -5    0.75    0.16
  13  -5  -5    0.68    0.18
  13   5  -4    0.06    0.09
  13  -5  -4    0.00    0.13
  13  -5  -4    0.01    0.10
  13   5  -3    2.01    0.17
  13   5  -3    1.39    0.22
  13  -5  -3    1.69    0.21
  13  -5  -3    1.79    0.19
  13   5  -2    0.11    0.14
  13   5  -2    0.37    0.10
  13  -5  -2    0.26    0.13
  13   5  -1    9.44    0.34
  13   5  -1    8.81    0.44
  13  -5  -1    9.65    0.44
  13   5   0    3.50    0.28
  13   5   0    3.18    0.20
  13  -5   0    3.72    0.28
  13   5   1    0.54    0.10
  13   5   1    0.43    0.15
  13  -5   1    0.44    0.15
  13   5   2    1.84    0.22
  13   5   2    1.91    0.16
 -13   5  -2    2.01    0.21
  13  -5   2    2.10    0.19
  13  -5   2    1.92    0.21
  13   5   3   -0.07    0.07
 -13   5  -3    0.04    0.11
  13   5   3    0.15    0.14
  13  -5   3   -0.01    0.12
  13  -5   3    0.05    0.09
  13   5   4    0.61    0.12
 -13   5  -4    0.73    0.17
  13   5   4    0.71    0.18
  13  -5   4    0.68    0.15
  13  -5   4    0.68    0.17
  13   5   5    0.29    0.11
  13   5   5    0.20    0.16
 -13   5  -5    0.21    0.13
  13  -5   5    0.31    0.13
  13   5   6    0.24    0.15
  13   5   6    0.12    0.11
 -13   5  -6   -0.02    0.14
  13  -5   6    0.00    0.11
  13   5   7   -0.03    0.17
 -13   5  -7    0.01    0.15
  13   5   7    0.27    0.13
  13  -5   7   -0.06    0.13
 -13   5  -8   -0.03    0.16
  13   5   8    0.25    0.20
  13  -5   8    0.42    0.18
  13  -6  -7    1.19    0.21
  13  -6  -7    1.04    0.24
  13   6  -6    1.94    0.23
  13  -6  -6    2.09    0.25
  13  -6  -6    1.40    0.24
  13   6  -5   -0.01    0.12
  13  -6  -5    0.19    0.15
  13  -6  -5    0.21    0.14
  13   6  -4    0.03    0.11
  13  -6  -4    0.08    0.12
  13  -6  -4    0.02    0.13
  13   6  -3    1.02    0.15
  13   6  -3    1.18    0.23
  13  -6  -3    1.19    0.19
  13   6  -2   -0.10    0.15
  13   6  -2   -0.02    0.09
  13  -6  -2    0.09    0.13
  13   6  -1    0.60    0.19
  13   6  -1    1.11    0.15
  13  -6  -1    0.83    0.17
  13   6   0    0.01    0.16
  13   6   0    0.37    0.11
  13  -6   0    0.49    0.16
  13   6   1   13.68    0.59
  13   6   1   13.58    0.47
  13  -6   1   12.80    0.54
 -13   6  -2    0.22    0.12
  13   6   2    0.07    0.15
  13   6   2   -0.18    0.08
  13  -6   2   -0.03    0.10
  13  -6   2    0.04    0.14
 -13   6  -3   -0.14    0.10
  13   6   3   -0.01    0.14
  13   6   3    0.04    0.10
  13  -6   3    0.01    0.14
  13  -6   3    0.04    0.11
 -13   6  -4    0.95    0.19
  13   6   4    0.69    0.20
  13   6   4    0.79    0.15
  13  -6   4    0.88    0.17
  13  -6   4    0.85    0.20
  13   6   5    4.47    0.29
 -13   6  -5    4.39    0.34
  13   6   5    4.47    0.38
  13  -6   5    4.26    0.32
  13   6   6    1.41    0.27
 -13   6  -6    2.03    0.27
  13   6   6    1.46    0.20
  13  -6   6    2.07    0.25
  13   6   7    0.58    0.22
 -13   6  -7    0.38    0.19
  13  -6   7    0.18    0.16
  13  -7  -6    0.02    0.18
  13  -7  -5    1.02    0.21
  13  -7  -5    1.26    0.24
  13   7  -4    0.14    0.13
  13  -7  -4    0.02    0.15
  13  -7  -4    0.16    0.15
  13   7  -3    0.31    0.20
  13   7  -3    0.60    0.15
  13  -7  -3    0.44    0.18
  13   7  -2   -0.09    0.17
  13   7  -2    0.23    0.13
  13  -7  -2   -0.11    0.13
  13   7  -1    0.10    0.12
  13   7  -1   -0.09    0.16
  13  -7  -1    0.22    0.15
  13   7   0    1.14    0.24
  13   7   0    1.24    0.17
  13  -7   0    1.06    0.21
  13   7   1    0.90    0.15
  13   7   1    1.09    0.24
  13  -7   1    1.02    0.20
  13   7   2   -0.03    0.10
 -13   7  -2    0.00    0.13
  13   7   2   -0.17    0.15
  13  -7   2    0.06    0.15
  13   7   3    8.89    0.41
  13   7   3    9.78    0.54
 -13   7  -3    9.60    0.48
  13  -7   3    8.60    0.47
  13  -7   3    9.44    0.47
 -13   7  -4    0.16    0.16
  13   7   4    0.51    0.15
  13   7   4    0.46    0.23
  13  -7   4    0.16    0.17
  13  -7   4    0.51    0.17
  13   7   5    2.13    0.32
  13  -7   5    1.86    0.25
  13   7   6    0.67    0.24
  13   8  -3    0.38    0.23
  13  -8  -3    0.28    0.18
  13   8  -2   -0.27    0.17
  13   8  -1    1.22    0.26
  13   8   0    1.48    0.28
  13   8   1    2.43    0.32
  13   8   2    0.39    0.22
  13   8   3    0.23    0.22
  14   0 -10    0.33    0.19
  14   0 -10    0.02    0.14
  14   0  -9   -0.12    0.11
  14   0  -9   -0.12    0.13
  14   0  -8    0.11    0.15
  14   0  -8   -0.03    0.11
  14   0  -7    0.03    0.10
  14   0  -7   -0.03    0.12
  14   0  -6   10.30    0.44
  14   0  -6    9.77    0.38
  14   0  -5   -0.10    0.11
  14   0  -5   -0.06    0.07
  14   0  -4    4.80    0.20
  14   0  -4    4.58    0.27
  14   0  -4    5.03    0.20
  14   0  -3    0.00    0.04
  14   0  -3    0.02    0.04
  14   0  -3   -0.08    0.08
  14   0  -2    6.32    0.28
  14   0  -1   -0.05    0.07
  14   0   0    3.19    0.19
  14   0   0    2.97    0.19
  14   0   1   -0.13    0.07
  14   0   1    0.00    0.07
  14   0   2   70.79    1.67
 -14   0  -2   70.41    1.67
  14   0   3    0.03    0.03
  14   0   3   -0.01    0.05
 -14   0  -3   -0.03    0.08
 -14   0  -4    4.86    0.27
  14   0   4    4.85    0.18
  14   0   5   -0.09    0.06
 -14   0  -5   -0.02    0.10
  14   0   5   -0.14    0.08
  14   0   6    2.03    0.17
 -14   0  -6    2.22    0.23
  14   0   6    2.40    0.22
  14   0   7    0.05    0.09
  14   0   7   -0.13    0.11
 -14   0  -7    0.15    0.13
  14   0   8    1.72    0.18
 -14   0  -8    1.45    0.22
  14   0   8    1.95    0.23
  14   0   9    0.09    0.11
 -14   0  -9    0.04    0.16
 -14   0 -10    3.06    0.33
  14   0  10    3.40    0.29
  14   1 -10    0.17    0.16
  14   1 -10    0.09    0.17
  14  -1 -10    0.46    0.20
  14  -1 -10    0.11    0.14
  14   1  -9   -0.10    0.12
  14   1  -9   -0.06    0.13
  14  -1  -9   -0.08    0.15
  14  -1  -9    0.08    0.13
  14   1  -8    0.10    0.14
  14   1  -8   -0.03    0.11
  14  -1  -8    0.00    0.12
  14  -1  -8   -0.10    0.14
  14   1  -7    0.68    0.13
  14   1  -7    0.95    0.18
  14  -1  -7    0.66    0.14
  14  -1  -7    0.79    0.18
  14   1  -6    6.97    0.36
  14   1  -6    6.63    0.31
  14  -1  -6    7.53    0.39
  14  -1  -6    7.56    0.32
  14   1  -5    2.87    0.23
  14   1  -5    2.50    0.17
  14  -1  -5    2.96    0.24
  14  -1  -5    3.06    0.19
  14   1  -4   -0.04    0.05
  14   1  -4    0.02    0.09
  14   1  -4    0.08    0.06
  14  -1  -4   -0.05    0.05
  14  -1  -4    0.06    0.06
  14  -1  -4    0.00    0.10
  14   1  -3    5.15    0.24
  14   1  -3    5.47    0.18
  14   1  -3    5.16    0.18
  14  -1  -3    5.10    0.20
  14  -1  -3    5.41    0.20
  14  -1  -3    4.97    0.28
  14   1  -2   13.71    0.44
  14  -1  -2   14.80    0.36
  14  -1  -2   14.01    0.36
  14  -1  -2   15.05    0.49
  14   1  -1    0.37    0.10
  14   1  -1    0.36    0.09
  14  -1  -1    0.36    0.10
  14   1   0   84.90    2.02
  14   1   0   88.19    1.96
  14  -1   0   86.74    2.00
  14   1   1    3.29    0.20
  14   1   1    3.18    0.19
 -14  -1  -1    3.63    0.19
  14  -1   1    3.46    0.21
  14  -1   1    3.46    0.17
  14   1   2    0.35    0.10
  14   1   2    0.26    0.10
 -14   1  -2    0.34    0.09
 -14  -1  -2    0.46    0.09
  14  -1   2    0.46    0.08
  14  -1   2    0.22    0.10
  14   1   3    4.03    0.24
 -14   1  -3    4.14    0.25
  14  -1   3    3.99    0.15
  14  -1   3    3.74    0.24
  14  -1   3    3.88    0.15
  14  -1   3    4.19    0.19
 -14  -1  -3    3.83    0.23
  14   1   4    0.98    0.08
  14   1   4    1.01    0.15
 -14   1  -4    1.02    0.16
  14  -1   4    1.09    0.12
  14  -1   4    1.04    0.10
  14  -1   4    0.91    0.10
 -14  -1  -4    0.87    0.14
  14   1   5    1.19    0.18
  14   1   5    1.18    0.11
 -14   1  -5    1.11    0.17
 -14  -1  -5    1.20    0.18
  14  -1   5    1.21    0.15
  14  -1   5    0.98    0.12
  14   1   6    0.45    0.10
  14   1   6    0.39    0.15
 -14   1  -6    0.47    0.16
  14  -1   6    0.31    0.11
 -14  -1  -6    0.12    0.12
  14  -1   6    0.32    0.10
  14   1   7    3.96    0.31
 -14   1  -7    4.19    0.32
  14   1   7    3.81    0.23
 -14  -1  -7    4.03    0.30
  14  -1   7    3.92    0.24
 -14   1  -8   -0.08    0.12
  14   1   8    0.09    0.10
  14   1   8    0.17    0.15
 -14  -1  -8   -0.08    0.12
  14  -1   8    0.11    0.11
  14   1   9    0.06    0.15
 -14   1  -9    0.38    0.18
  14   1   9    0.26    0.13
  14  -1   9    0.56    0.15
 -14  -1  -9    0.22    0.18
 -14   1 -10   -0.10    0.17
  14   1  10    0.19    0.19
 -14  -1 -10    0.39    0.21
  14  -2 -10   -0.23    0.15
  14   2  -9    2.04    0.24
  14  -2  -9    2.00    0.23
  14  -2  -9    1.97    0.26
  14   2  -8    1.37    0.19
  14   2  -8    1.25    0.20
  14  -2  -8    1.08    0.22
  14  -2  -8    1.45    0.20
  14   2  -7    3.61    0.29
  14   2  -7    3.21    0.24
  14  -2  -7    3.21    0.25
  14  -2  -7    3.31    0.29
  14   2  -6    5.26    0.28
  14  -2  -6    4.64    0.27
  14  -2  -6    4.81    0.34
  14   2  -5    3.47    0.22
  14   2  -5    3.09    0.19
  14  -2  -5    3.23    0.26
  14  -2  -5    3.29    0.21
  14   2  -4    8.70    0.33
  14   2  -4    8.77    0.30
  14   2  -4    9.35    0.31
  14  -2  -4    8.82    0.32
  14  -2  -4    8.51    0.39
  14   2  -3    0.24    0.06
  14   2  -3    0.14    0.08
  14   2  -3    0.20    0.05
  14  -2  -3    0.23    0.07
  14  -2  -3    0.29    0.11
  14  -2  -3    0.23    0.07
  14   2  -2   10.72    0.34
  14   2  -2   10.57    0.42
  14   2  -2   10.79    0.26
  14   2  -2   10.43    0.26
  14  -2  -2   10.56    0.42
  14  -2  -2   10.42    0.32
  14  -2  -2   10.33    0.31
  14   2  -1    2.69    0.21
  14   2  -1    2.50    0.15
  14  -2  -1    2.31    0.20
  14  -2  -1    2.53    0.12
  14  -2  -1    2.47    0.12
  14   2   0    3.93    0.19
  14   2   0    4.06    0.24
  14  -2   0    3.68    0.23
  14  -2   0    3.92    0.15
  14  -2   0    3.95    0.15
 -14  -2   0    3.94    0.18
  14   2   1   20.70    0.65
  14   2   1   21.55    0.58
 -14  -2  -1   21.71    0.59
  14  -2   1   21.55    0.66
  14  -2   1   22.12    0.53
  14   2   2    0.41    0.11
 -14   2  -2    0.36    0.10
 -14  -2  -2    0.46    0.09
  14  -2   2    0.48    0.12
  14  -2   2    0.49    0.07
  14  -2   2    0.45    0.07
  14   2   3    0.03    0.09
  14   2   3    0.15    0.04
 -14   2  -3    0.16    0.09
  14   2   3    0.11    0.04
  14  -2   3    0.06    0.06
 -14  -2  -3    0.04    0.08
  14  -2   3   -0.03    0.10
  14  -2   3    0.05    0.06
  14   2   4    2.23    0.21
  14   2   4    2.17    0.13
  14   2   4    2.26    0.13
 -14   2  -4    2.07    0.20
 -14  -2  -4    2.16    0.18
  14  -2   4    1.88    0.20
  14  -2   4    2.07    0.15
  14   2   5    0.16    0.12
 -14   2  -5    0.21    0.12
  14   2   5    0.10    0.07
 -14  -2  -5    0.37    0.12
  14  -2   5    0.29    0.09
  14   2   6    0.96    0.13
  14   2   6    1.30    0.20
 -14   2  -6    0.74    0.17
 -14  -2  -6    0.62    0.16
  14  -2   6    0.81    0.13
  14   2   7    0.66    0.18
 -14   2  -7    0.82    0.19
  14   2   7    0.54    0.12
 -14  -2  -7    0.24    0.15
  14  -2   7    0.62    0.13
 -14   2  -8    0.49    0.18
  14   2   8    0.72    0.20
  14   2   8    0.60    0.13
  14  -2   8    0.41    0.13
 -14  -2  -8    0.48    0.18
 -14   2  -9    1.39    0.25
  14   2   9    1.26    0.18
  14   2   9    1.93    0.27
  14  -2   9    1.31    0.20
 -14  -2  -9    1.61    0.25
  14   2  10    1.51    0.27
 -14   2 -10    1.28    0.27
 -14  -2 -10    1.29    0.25
  14  -3 -10   -0.09    0.18
  14   3  -9    0.80    0.19
  14  -3  -9    0.57    0.20
  14  -3  -9    0.60    0.18
  14   3  -8    4.39    0.30
  14  -3  -8    3.79    0.30
  14  -3  -8    4.41    0.36
  14   3  -7    0.86    0.16
  14  -3  -7    0.79    0.19
  14  -3  -7    0.85    0.17
  14   3  -6    9.26    0.38
  14  -3  -6    8.67    0.39
  14  -3  -6    9.29    0.46
  14   3  -5    0.91    0.13
  14  -3  -5    0.97    0.14
  14  -3  -5    1.11    0.19
  14   3  -4    1.30    0.13
  14  -3  -4    1.66    0.20
  14  -3  -4    1.28    0.14
  14   3  -3    1.73    0.13
  14   3  -3    1.63    0.12
  14  -3  -3    1.58    0.19
  14  -3  -3    1.66    0.15
  14   3  -2    9.15    0.28
  14   3  -2    9.76    0.29
  14   3  -2    8.86    0.41
  14  -3  -2    9.32    0.33
  14  -3  -2    9.82    0.41
  14   3  -1    0.00    0.04
  14   3  -1   -0.13    0.09
  14   3  -1   -0.02    0.04
  14  -3  -1   -0.01    0.06
  14  -3  -1   -0.11    0.09
  14   3   0    9.13    0.40
  14   3   0    8.79    0.23
  14   3   0    8.79    0.23
 -14  -3   0    8.67    0.27
  14  -3   0    8.58    0.38
  14  -3   0    8.63    0.30
  14   3   1    1.25    0.08
  14   3   1    1.26    0.08
  14   3   1    1.73    0.19
  14  -3   1    1.33    0.17
  14  -3   1    1.53    0.13
 -14  -3  -1    1.40    0.11
  14   3   2    0.29    0.05
  14   3   2    0.22    0.12
 -14   3  -2    0.43    0.12
  14   3   2    0.28    0.05
 -14  -3  -2    0.22    0.09
  14  -3   2    0.44    0.13
  14  -3   2    0.30    0.08
  14   3   3   13.95    0.53
 -14   3  -3   13.20    0.51
  14   3   3   13.19    0.37
  14   3   3   13.28    0.37
  14  -3   3   13.59    0.52
  14  -3   3   12.89    0.42
 -14  -3  -3   14.01    0.45
  14   3   4    1.88    0.13
 -14   3  -4    2.27    0.22
  14   3   4    2.29    0.23
  14  -3   4    1.92    0.17
  14  -3   4    1.87    0.21
 -14  -3  -4    2.00    0.18
  14   3   5    0.63    0.16
  14   3   5    0.79    0.11
 -14   3  -5    0.84    0.17
 -14  -3  -5    0.38    0.13
  14  -3   5    0.40    0.11
  14   3   6    0.15    0.09
 -14   3  -6   -0.05    0.12
  14   3   6    0.28    0.16
  14  -3   6    0.15    0.10
 -14  -3  -6    0.14    0.13
  14   3   7    1.46    0.23
  14   3   7    1.20    0.16
 -14   3  -7    1.40    0.22
 -14  -3  -7    1.29    0.21
  14  -3   7    1.23    0.17
 -14   3  -8   -0.03    0.14
  14   3   8    0.11    0.11
  14   3   8    0.25    0.17
 -14  -3  -8    0.05    0.14
  14  -3   8    0.02    0.12
  14   3   9    0.59    0.22
 -14   3  -9    0.90    0.23
  14   3   9    0.71    0.16
 -14  -3  -9    0.91    0.22
  14  -3   9    0.66    0.18
  14   3  10    0.68    0.24
 -14   3 -10    0.05    0.20
 -14  -3 -10    0.38    0.22
  14  -4  -9    0.13    0.19
  14  -4  -9   -0.01    0.15
  14   4  -8    0.00    0.14
  14  -4  -8    0.06    0.13
  14  -4  -8   -0.03    0.16
  14   4  -7    0.16    0.13
  14  -4  -7    0.50    0.15
  14  -4  -7    0.25    0.16
  14   4  -6    0.46    0.13
  14  -4  -6    0.61    0.18
  14  -4  -6    0.48    0.14
  14   4  -5    0.24    0.11
  14  -4  -5    0.39    0.15
  14  -4  -5    0.33    0.12
  14   4  -4    5.22    0.25
  14  -4  -4    4.90    0.33
  14  -4  -4    4.65    0.27
  14   4  -3    0.38    0.16
  14   4  -3    0.37    0.09
  14  -4  -3    0.33    0.13
  14  -4  -3    0.39    0.11
  14   4  -2    0.01    0.06
  14   4  -2   -0.13    0.12
  14  -4  -2    0.06    0.08
  14  -4  -2    0.10    0.12
  14   4  -1    0.71    0.09
  14   4  -1    0.71    0.18
  14   4  -1    0.90    0.10
  14  -4  -1    0.90    0.17
  14   4   0   11.90    0.50
  14   4   0   12.75    0.37
  14   4   0   12.33    0.36
  14  -4   0   12.36    0.49
  14   4   1    7.02    0.25
  14   4   1    6.82    0.38
  14   4   1    6.92    0.25
  14  -4   1    6.57    0.36
 -14   4  -2    1.28    0.17
  14   4   2    1.51    0.20
  14   4   2    1.26    0.11
  14  -4   2    1.33    0.14
  14  -4   2    1.01    0.18
 -14   4  -3    4.01    0.28
  14   4   3    3.34    0.27
  14   4   3    3.60    0.19
  14  -4   3    4.20    0.30
  14  -4   3    3.83    0.22
  14   4   4    3.31    0.19
  14   4   4    3.37    0.29
 -14   4  -4    3.21    0.27
  14  -4   4    3.14    0.27
  14  -4   4    3.07    0.22
 -14   4  -5    1.44    0.20
  14   4   5    1.58    0.15
  14   4   5    1.30    0.21
  14  -4   5    1.42    0.17
 -14  -4  -5    1.22    0.18
  14   4   6    1.66    0.24
  14   4   6    1.70    0.17
 -14   4  -6    1.87    0.25
  14  -4   6    1.63    0.19
 -14  -4  -6    1.65    0.20
  14   4   7    0.00    0.10
  14   4   7    0.14    0.17
 -14   4  -7   -0.03    0.13
 -14  -4  -7   -0.26    0.12
  14  -4   7    0.04    0.11
  14   4   8   -0.02    0.17
 -14   4  -8   -0.09    0.16
  14   4   8    0.06    0.11
 -14  -4  -8    0.02    0.15
  14  -4   8    0.02    0.13
 -14   4  -9    2.95    0.34
  14   4   9    3.28    0.36
 -14  -4  -9    2.57    0.30
  14  -5  -8    0.87    0.24
  14  -5  -8    0.58    0.19
  14   5  -7    0.10    0.14
  14  -5  -7    0.03    0.17
  14  -5  -7    0.40    0.16
  14   5  -6    0.88    0.17
  14  -5  -6    0.84    0.20
  14  -5  -6    0.91    0.17
  14   5  -5    7.79    0.36
  14  -5  -5    7.11    0.37
  14  -5  -5    7.66    0.44
  14   5  -4   -0.05    0.09
  14  -5  -4    0.10    0.11
  14  -5  -4   -0.07    0.12
  14   5  -3    4.39    0.34
  14   5  -3    4.54    0.24
  14  -5  -3    4.27    0.31
  14  -5  -3    4.19    0.27
  14   5  -2    1.40    0.22
  14   5  -2    1.59    0.14
  14  -5  -2    1.55    0.21
  14   5  -1    1.03    0.19
  14   5  -1    0.94    0.12
  14  -5  -1    0.85    0.18
  14   5   0    9.91    0.47
  14   5   0   10.03    0.34
  14  -5   0    9.11    0.44
  14   5   1    2.05    0.24
  14   5   1    2.03    0.15
  14  -5   1    2.09    0.23
  14   5   2    3.42    0.28
  14   5   2    3.21    0.19
 -14   5  -2    3.09    0.25
  14  -5   2    3.45    0.27
  14  -5   2    3.40    0.24
 -14   5  -3    0.42    0.14
  14   5   3    0.39    0.10
  14   5   3    0.43    0.16
  14  -5   3    0.35    0.12
  14  -5   3    0.12    0.14
  14   5   4    4.10    0.24
 -14   5  -4    3.88    0.30
  14   5   4    4.11    0.33
  14  -5   4    4.10    0.28
  14  -5   4    4.34    0.32
 -14   5  -5    2.76    0.27
  14   5   5    2.42    0.27
  14   5   5    2.64    0.21
  14  -5   5    2.52    0.23
 -14   5  -6    1.87    0.24
  14   5   6    1.69    0.18
  14   5   6    1.82    0.27
  14  -5   6    1.66    0.21
  14   5   7    1.49    0.25
 -14   5  -7    1.07    0.22
  14   5   7    1.30    0.18
  14  -5   7    1.19    0.20
  14   5   8    0.06    0.16
 -14   5  -8   -0.07    0.16
  14  -6  -7    0.74    0.20
  14  -6  -7    0.60    0.21
  14   6  -6    2.00    0.23
  14  -6  -6    1.54    0.25
  14  -6  -6    2.04    0.24
  14   6  -5    0.59    0.15
  14  -6  -5    0.57    0.17
  14  -6  -5    0.59    0.19
  14   6  -4    0.29    0.13
  14  -6  -4    0.42    0.16
  14  -6  -4    0.37    0.14
  14   6  -3    0.43    0.12
  14   6  -3   -0.02    0.14
  14  -6  -3    0.47    0.15
  14  -6  -3    0.51    0.17
  14   6  -2    0.21    0.11
  14   6  -2    0.10    0.15
  14  -6  -2    0.23    0.15
  14   6  -1    0.35    0.16
  14   6  -1    0.12    0.09
  14  -6  -1    0.15    0.14
  14   6   0    2.56    0.28
  14   6   0    2.71    0.20
  14  -6   0    2.87    0.26
  14   6   1    5.14    0.36
  14   6   1    5.06    0.26
  14  -6   1    5.25    0.33
  14   6   2    2.32    0.19
  14   6   2    2.01    0.27
 -14   6  -2    2.00    0.22
  14  -6   2    2.03    0.24
  14  -6   2    1.84    0.21
  14   6   3    4.35    0.35
 -14   6  -3    4.98    0.34
  14   6   3    4.46    0.26
  14  -6   3    5.01    0.31
  14  -6   3    4.97    0.35
  14   6   4    1.44    0.17
 -14   6  -4    1.40    0.22
  14   6   4    1.47    0.26
  14  -6   4    1.44    0.23
  14  -6   4    1.29    0.19
  14   6   5    0.65    0.22
 -14   6  -5    0.41    0.18
  14   6   5    0.20    0.13
  14  -6   5    0.58    0.17
 -14   6  -6    0.05    0.17
  14   6   6    0.60    0.21
  14   6   6    0.41    0.14
  14  -6   6    0.11    0.14
  14   6   7   -0.10    0.16
 -14   6  -7    0.06    0.17
  14  -7  -5    0.27    0.18
  14  -7  -5    0.13    0.16
  14   7  -4    0.13    0.13
  14  -7  -4    0.13    0.17
  14  -7  -4    0.22    0.15
  14   7  -3    2.03    0.29
  14   7  -3    2.84    0.24
  14  -7  -3    2.70    0.28
  14   7  -2   -0.06    0.11
  14   7  -2    0.15    0.18
  14  -7  -2   -0.05    0.14
  14   7  -1    1.93    0.28
  14   7  -1    2.10    0.20
  14  -7  -1    2.21    0.25
  14   7   0   -0.16    0.10
  14   7   0   -0.14    0.16
  14  -7   0   -0.03    0.15
  14   7   1    2.20    0.29
  14   7   1    1.97    0.19
  14  -7   1    1.78    0.24
 -14   7  -2    1.28    0.20
  14   7   2    1.15    0.25
  14   7   2    0.63    0.15
  14  -7   2    1.14    0.22
 -14   7  -3    2.61    0.28
  14   7   3    2.76    0.24
  14   7   3    2.44    0.31
  14  -7   3    2.86    0.30
  14  -7   3    2.75    0.28
  14   7   4    1.42    0.19
 -14   7  -4    1.11    0.22
  14   7   4    1.47    0.27
  14  -7   4    1.54    0.23
  14  -7   4    1.58    0.25
  14   7   5    1.95    0.31
 -14   7  -5    1.95    0.26
  14   8  -3   -0.08    0.20
  14  -8  -3   -0.01    0.16
  14   8  -2   -0.16    0.19
  14  -8  -2    0.19    0.16
  14   8  -1    0.40    0.22
  14  -8  -1    0.79    0.22
  14   8   0    0.93    0.25
  14   8   1    3.12    0.34
  14   8   2    1.12    0.27
  14   8   3    2.36    0.34
  15   0 -10    0.31    0.18
  15   0  -9   -0.18    0.12
  15   0  -9   -0.08    0.12
  15   0  -8    0.70    0.16
  15   0  -8    0.74    0.19
  15   0  -7    0.20    0.14
  15   0  -7    0.10    0.10
  15   0  -6    0.10    0.13
  15   0  -6    0.11    0.09
  15   0  -5    0.04    0.12
  15   0  -5    0.01    0.08
  15   0  -4    5.66    0.22
  15   0  -4    5.26    0.29
  15   0  -4    5.62    0.22
  15   0  -3   -0.03    0.04
  15   0  -3    0.00    0.04
  15   0  -3    0.11    0.10
  15   0  -2  117.07    2.64
  15   0  -1   -0.13    0.08
  15   0   0  220.60    4.79
  15   0   0  220.44    4.87
  15   0   1   -0.16    0.07
  15   0   1   -0.32    0.08
  15   0   2    0.33    0.12
 -15   0  -2    0.32    0.10
  15   0   3   -0.01    0.10
  15   0   3    0.05    0.07
 -15   0  -3   -0.01    0.08
  15   0   4   21.28    0.52
 -15   0  -4   20.43    0.66
  15   0   5    0.05    0.06
  15   0   5   -0.02    0.07
 -15   0  -5   -0.11    0.10
  15   0   6    6.28    0.27
 -15   0  -6    6.19    0.37
  15   0   6    6.57    0.33
  15   0   7   -0.03    0.08
 -15   0  -7    0.05    0.13
  15   0   7    0.00    0.11
 -15   0  -8    6.59    0.42
  15   0   8    6.75    0.33
 -15   0  -9    0.16    0.18
  15   0   9    0.12    0.12
 -15   0 -10    0.15    0.19
  15   1 -10    0.18    0.18
  15  -1 -10    0.28    0.19
  15   1  -9    0.73    0.20
  15   1  -9    0.62    0.17
  15  -1  -9    0.81    0.20
  15  -1  -9    1.02    0.19
  15   1  -8    2.32    0.22
  15   1  -8    2.76    0.27
  15  -1  -8    3.55    0.31
  15  -1  -8    2.51    0.23
  15   1  -7    1.93    0.18
  15   1  -7    1.78    0.21
  15  -1  -7    1.93    0.23
  15  -1  -7    1.71    0.18
  15   1  -6   14.61    0.54
  15   1  -6   14.73    0.48
  15  -1  -6   14.57    0.56
  15  -1  -6   14.33    0.49
  15   1  -5    5.98    0.31
  15   1  -5    6.21    0.26
  15  -1  -5    5.96    0.26
  15  -1  -5    6.01    0.35
  15   1  -4   -0.11    0.06
  15   1  -4   -0.03    0.05
  15   1  -4    0.03    0.09
  15  -1  -4    0.16    0.06
  15  -1  -4    0.07    0.11
  15  -1  -4    0.12    0.06
  15   1  -3    4.49    0.23
  15   1  -3    4.34    0.15
  15   1  -3    4.67    0.15
  15  -1  -3    4.47    0.27
  15  -1  -3    4.38    0.18
  15  -1  -3    5.05    0.18
  15   1  -2    9.33    0.33
  15  -1  -2    8.71    0.23
  15  -1  -2    8.38    0.35
  15  -1  -2    8.95    0.24
  15   1  -1    4.26    0.22
  15   1  -1    3.78    0.24
  15  -1  -1    3.86    0.23
  15   1   0    4.16    0.24
  15   1   0    4.48    0.22
  15  -1   0    4.19    0.24
  15   1   1    0.60    0.11
  15   1   1    0.49    0.11
 -15  -1  -1    0.58    0.09
  15  -1   1    0.40    0.08
  15  -1   1    0.68    0.12
 -15   1  -2    7.64    0.33
  15   1   2    7.52    0.32
  15   1   2    7.24    0.31
 -15  -1  -2    7.25    0.31
  15  -1   2    7.12    0.33
  15  -1   2    7.93    0.27
  15   1   3   17.03    0.55
 -15   1  -3   16.86    0.57
  15  -1   3   17.59    0.49
  15  -1   3   17.01    0.41
 -15  -1  -3   16.36    0.54
  15  -1   3   16.47    0.41
  15  -1   3   16.40    0.56
  15   1   4    4.15    0.15
  15   1   4    4.10    0.15
  15   1   4    4.47    0.28
 -15   1  -4    4.09    0.27
  15  -1   4    4.32    0.18
  15  -1   4    3.86    0.22
  15  -1   4    4.04    0.18
 -15  -1  -4    4.94    0.28
  15   1   5    3.22    0.25
  15   1   5    3.48    0.17
 -15   1  -5    3.28    0.27
 -15  -1  -5    3.37    0.27
  15  -1   5    3.37    0.21
  15  -1   5    3.13    0.18
  15   1   6    2.04    0.16
  15   1   6    2.17    0.22
 -15   1  -6    1.69    0.22
 -15  -1  -6    1.75    0.21
  15  -1   6    1.86    0.16
  15   1   7    0.45    0.16
  15   1   7    0.47    0.11
 -15   1  -7    0.14    0.15
  15  -1   7    0.31    0.11
 -15  -1  -7    0.38    0.15
  15   1   8    0.08    0.10
 -15   1  -8   -0.13    0.12
  15   1   8    0.22    0.15
  15  -1   8    0.15    0.11
 -15  -1  -8   -0.12    0.12
  15   1   9    0.16    0.17
  15   1   9    0.12    0.12
 -15   1  -9   -0.16    0.13
 -15  -1  -9   -0.08    0.16
  15  -1   9    0.05    0.11
 -15   1 -10    1.10    0.26
 -15  -1 -10    0.92    0.25
  15  -2 -10    0.06    0.18
  15   2  -9   -0.12    0.13
  15  -2  -9    0.16    0.18
  15  -2  -9   -0.01    0.13
  15   2  -8    0.17    0.14
  15  -2  -8    0.35    0.17
  15  -2  -8    0.21    0.14
  15   2  -7    0.19    0.11
  15   2  -7   -0.20    0.11
  15  -2  -7   -0.08    0.13
  15  -2  -7   -0.01    0.11
  15   2  -6    4.83    0.26
  15  -2  -6    4.77    0.33
  15  -2  -6    4.81    0.27
  15   2  -5    0.08    0.09
  15   2  -5    0.29    0.12
  15  -2  -5   -0.06    0.12
  15  -2  -5    0.31    0.10
  15   2  -4    0.35    0.08
  15   2  -4    0.27    0.07
  15   2  -4    0.40    0.11
  15  -2  -4    0.27    0.08
  15  -2  -4    0.27    0.13
  15   2  -3    0.42    0.06
  15   2  -3    0.33    0.06
  15   2  -3    0.24    0.09
  15  -2  -3    0.37    0.07
  15  -2  -3    0.41    0.13
  15  -2  -3    0.31    0.07
  15   2  -2    1.59    0.14
  15   2  -2    1.29    0.17
  15  -2  -2    1.43    0.17
  15  -2  -2    1.31    0.10
  15  -2  -2    1.58    0.11
  15   2  -1    1.05    0.16
  15   2  -1    1.16    0.12
  15  -2  -1    0.79    0.07
  15  -2  -1    0.84    0.08
  15  -2  -1    0.75    0.14
  15   2   0    5.65    0.29
  15   2   0    6.27    0.25
  15  -2   0    5.83    0.19
  15  -2   0    6.06    0.19
 -15  -2   0    6.04    0.24
  15  -2   0    5.44    0.29
  15   2   1   20.05    0.56
  15   2   1   20.43    0.64
  15  -2   1   20.18    0.64
  15  -2   1   19.65    0.48
 -15  -2  -1   20.09    0.56
 -15   2  -2   -0.02    0.07
  15   2   2    0.12    0.10
 -15  -2  -2    0.04    0.07
  15  -2   2    0.14    0.05
  15  -2   2    0.01    0.10
  15   2   3    0.41    0.12
 -15   2  -3    0.59    0.13
  15  -2   3    0.48    0.08
 -15  -2  -3    0.48    0.11
  15  -2   3    0.41    0.07
  15  -2   3    0.36    0.13
 -15   2  -4    0.24    0.11
  15   2   4    0.28    0.06
  15   2   4    0.18    0.06
  15   2   4    0.41    0.14
  15  -2   4    0.26    0.08
  15  -2   4    0.26    0.13
 -15  -2  -4    0.15    0.10
  15   2   5    0.15    0.08
  15   2   5    0.01    0.12
 -15   2  -5    0.24    0.13
 -15  -2  -5    0.19    0.12
  15  -2   5    0.12    0.08
  15   2   6   11.03    0.38
  15   2   6   11.34    0.49
 -15   2  -6   10.67    0.49
  15  -2   6   10.86    0.40
 -15  -2  -6   10.94    0.47
 -15   2  -7    0.72    0.18
  15   2   7    0.86    0.19
  15   2   7    0.54    0.12
 -15  -2  -7    0.47    0.16
  15  -2   7    0.55    0.13
  15   2   8    0.09    0.10
  15   2   8    0.21    0.16
 -15   2  -8    0.28    0.17
 -15  -2  -8    0.24    0.15
  15  -2   8    0.19    0.12
 -15   2  -9    0.51    0.20
  15   2   9    0.66    0.15
  15   2   9    0.53    0.20
  15  -2   9    0.77    0.17
 -15  -2  -9    0.58    0.21
  15   2  10    0.86    0.24
 -15   2 -10    0.40    0.23
 -15  -2 -10    0.55    0.22
  15   3  -9    0.48    0.17
  15  -3  -9    0.50    0.20
  15  -3  -9    0.57    0.18
  15   3  -8    0.11    0.13
  15  -3  -8    0.01    0.16
  15  -3  -8    0.26    0.14
  15   3  -7    0.66    0.15
  15  -3  -7    0.74    0.19
  15  -3  -7    0.89    0.16
  15   3  -6    4.93    0.27
  15  -3  -6    5.44    0.37
  15  -3  -6    5.10    0.30
  15   3  -5    0.06    0.08
  15  -3  -5   -0.06    0.12
  15  -3  -5    0.07    0.10
  15   3  -4    2.29    0.16
  15  -3  -4    2.76    0.25
  15  -3  -4    2.82    0.19
  15   3  -3    2.91    0.15
  15   3  -3    2.82    0.15
  15  -3  -3    2.57    0.17
  15  -3  -3    2.41    0.23
  15   3  -2   15.03    0.56
  15   3  -2   14.36    0.37
  15   3  -2   14.66    0.38
  15  -3  -2   14.56    0.53
  15  -3  -2   14.11    0.44
  15   3  -1    2.94    0.24
  15   3  -1    2.75    0.10
  15  -3  -1    2.88    0.16
  15  -3  -1    2.59    0.23
  15  -3  -1    2.62    0.16
  15   3   0   10.53    0.44
  15  -3   0   10.97    0.34
  15  -3   0   10.62    0.44
 -15  -3   0   10.84    0.33
  15   3   1   11.36    0.46
 -15  -3  -1   10.78    0.35
  15  -3   1   11.69    0.36
  15  -3   1   12.02    0.47
 -15   3  -2    0.01    0.09
  15   3   2   -0.03    0.03
  15   3   2   -0.02    0.10
 -15  -3  -2   -0.02    0.07
  15  -3   2    0.05    0.06
  15  -3   2    0.01    0.11
  15   3   3    4.79    0.18
  15   3   3    4.86    0.30
  15   3   3    4.88    0.18
 -15   3  -3    5.14    0.31
 -15  -3  -3    5.07    0.26
  15  -3   3    5.00    0.23
  15  -3   3    4.52    0.32
 -15   3  -4   13.68    0.55
  15   3   4   15.11    0.57
  15   3   4   13.92    0.40
 -15  -3  -4   15.09    0.51
  15  -3   4   13.87    0.45
  15  -3   4   13.56    0.55
  15   3   5   -0.11    0.13
  15   3   5    0.09    0.08
 -15   3  -5   -0.07    0.11
 -15  -3  -5   -0.19    0.10
  15  -3   5    0.04    0.09
  15   3   6    1.59    0.23
  15   3   6    1.55    0.15
 -15   3  -6    1.65    0.24
  15  -3   6    1.55    0.17
 -15  -3  -6    1.57    0.20
  15   3   7    1.42    0.23
  15   3   7    1.24    0.15
 -15   3  -7    1.01    0.20
  15  -3   7    1.10    0.16
 -15  -3  -7    1.31    0.21
  15   3   8    0.16    0.18
  15   3   8    0.09    0.10
 -15   3  -8    0.26    0.15
 -15  -3  -8   -0.05    0.12
  15  -3   8   -0.07    0.12
  15   3   9    0.05    0.16
 -15   3  -9   -0.12    0.15
  15  -3   9   -0.11    0.13
 -15  -3  -9   -0.01    0.17
  15  -4  -9    0.14    0.18
  15   4  -8   -0.03    0.12
  15  -4  -8    0.10    0.14
  15  -4  -8   -0.13    0.16
  15   4  -7    1.33    0.18
  15  -4  -7    1.15    0.23
  15  -4  -7    1.65    0.21
  15   4  -6    0.04    0.10
  15  -4  -6   -0.01    0.10
  15  -4  -6    0.09    0.15
  15   4  -5    3.36    0.22
  15  -4  -5    3.39    0.24
  15  -4  -5    3.32    0.29
  15   4  -4    0.62    0.12
  15  -4  -4    0.47    0.17
  15  -4  -4    0.61    0.13
  15   4  -3    1.10    0.12
  15  -4  -3    1.13    0.19
  15  -4  -3    1.09    0.14
  15   4  -2    0.67    0.10
  15   4  -2    0.43    0.16
  15  -4  -2    0.71    0.17
  15  -4  -2    0.70    0.12
  15   4  -1   11.28    0.50
  15   4  -1   11.38    0.34
  15   4  -1   12.04    0.35
  15  -4  -1   12.33    0.49
  15   4   0   -0.16    0.12
  15   4   0   -0.02    0.06
  15   4   0   -0.04    0.05
  15  -4   0    0.06    0.13
  15   4   1   33.58    0.79
  15   4   1   33.52    0.78
  15   4   1   31.42    0.97
  15  -4   1   32.72    0.96
 -15   4  -2   12.93    0.52
  15   4   2   12.66    0.53
  15   4   2   12.76    0.37
  15  -4   2   13.38    0.53
  15  -4   2   12.44    0.43
  15   4   3    0.03    0.12
 -15   4  -3   -0.04    0.09
  15   4   3   -0.02    0.06
  15  -4   3    0.16    0.14
  15  -4   3   -0.03    0.08
  15   4   4    0.97    0.11
  15   4   4    1.11    0.20
 -15   4  -4    0.99    0.18
  15  -4   4    0.69    0.13
  15  -4   4    0.80    0.18
 -15   4  -5    2.13    0.24
  15   4   5    2.40    0.17
  15   4   5    2.49    0.26
  15  -4   5    2.72    0.22
 -15   4  -6    0.37    0.15
  15   4   6    0.51    0.12
  15   4   6    0.57    0.19
  15  -4   6    0.48    0.14
 -15  -4  -6    0.35    0.15
  15   4   7    0.69    0.14
 -15   4  -7    1.24    0.23
  15   4   7    1.09    0.23
  15  -4   7    0.72    0.16
 -15  -4  -7    0.98    0.19
 -15   4  -8   -0.05    0.15
  15   4   8    0.08    0.18
  15   4   8    0.00    0.11
  15  -4   8    0.00    0.12
 -15  -4  -8    0.12    0.17
 -15   4  -9    0.26    0.21
  15   4   9    0.44    0.22
 -15  -4  -9   -0.08    0.18
  15  -5  -8    0.00    0.16
  15   5  -7    1.93    0.22
  15  -5  -7    1.58    0.26
  15  -5  -7    2.00    0.24
  15   5  -6    1.19    0.18
  15  -5  -6    0.95    0.18
  15  -5  -6    1.23    0.23
  15   5  -5    2.73    0.22
  15  -5  -5    2.36    0.27
  15  -5  -5    2.58    0.23
  15   5  -4    0.26    0.11
  15  -5  -4    0.33    0.13
  15  -5  -4    0.60    0.18
  15   5  -3    2.36    0.18
  15   5  -3    2.10    0.26
  15  -5  -3    2.24    0.21
  15  -5  -3    2.34    0.24
  15   5  -2    0.76    0.19
  15   5  -2    0.60    0.11
  15  -5  -2    0.65    0.17
  15   5  -1    7.79    0.43
  15   5  -1    7.68    0.29
  15  -5  -1    8.09    0.41
  15   5   0    4.62    0.33
  15   5   0    4.35    0.21
  15  -5   0    3.95    0.29
  15   5   1   -0.03    0.07
  15   5   1    0.42    0.16
  15  -5   1   -0.14    0.12
 -15   5  -2    2.89    0.25
  15   5   2    3.00    0.18
  15   5   2    2.99    0.27
  15  -5   2    3.37    0.27
  15  -5   2    2.84    0.21
 -15   5  -3    0.05    0.11
  15   5   3    0.19    0.15
  15   5   3    0.12    0.08
  15  -5   3    0.30    0.16
  15  -5   3   -0.05    0.10
  15   5   4    1.19    0.21
  15   5   4    1.05    0.14
 -15   5  -4    1.36    0.20
  15  -5   4    1.07    0.20
  15  -5   4    0.98    0.16
 -15   5  -5    0.69    0.18
  15   5   5    0.46    0.12
  15   5   5    0.76    0.21
  15  -5   5    0.36    0.14
 -15   5  -6    2.15    0.26
  15   5   6    1.94    0.28
  15   5   6    2.05    0.19
  15  -5   6    2.09    0.23
 -15   5  -7    3.18    0.33
  15   5   7    2.92    0.24
  15   5   7    3.13    0.33
  15  -5   7    2.26    0.25
  15   5   8    1.30    0.27
 -15   5  -8    1.19    0.25
  15  -6  -7    0.28    0.19
  15  -6  -6   -0.07    0.14
  15  -6  -6   -0.01    0.14
  15   6  -5    1.36    0.19
  15  -6  -5    1.36    0.20
  15  -6  -5    1.58    0.25
  15   6  -4    0.22    0.12
  15  -6  -4    0.47    0.19
  15  -6  -4    0.28    0.14
  15   6  -3    0.14    0.11
  15   6  -3    0.12    0.17
  15  -6  -3    0.34    0.16
  15  -6  -3    0.09    0.12
  15   6  -2    0.41    0.11
  15   6  -2    0.36    0.17
  15  -6  -2    0.69    0.18
  15   6  -1    0.32    0.18
  15   6  -1    0.38    0.11
  15  -6  -1    0.52    0.17
  15   6   0    0.16    0.10
  15   6   0   -0.10    0.13
  15  -6   0    0.06    0.13
  15   6   1    0.71    0.21
  15   6   1    1.21    0.14
  15  -6   1    1.57    0.22
  15   6   2    3.63    0.23
  15   6   2    3.83    0.34
 -15   6  -2    3.93    0.30
  15  -6   2    4.06    0.32
  15   6   3    4.53    0.25
  15   6   3    3.73    0.33
 -15   6  -3    4.09    0.31
  15  -6   3    4.13    0.33
  15  -6   3    4.18    0.29
 -15   6  -4    3.92    0.32
  15   6   4    3.35    0.34
  15   6   4    3.69    0.25
  15  -6   4    3.87    0.33
  15  -6   4    3.35    0.27
 -15   6  -5    1.81    0.25
  15   6   5    2.11    0.30
  15   6   5    1.72    0.19
  15  -6   5    1.86    0.23
  15   6   6    0.18    0.19
 -15   6  -6    0.08    0.15
  15  -6   6    0.18    0.16
  15   6   7    0.48    0.22
 -15   6  -7   -0.17    0.16
  15  -7  -5    0.51    0.22
  15  -7  -4   -0.02    0.15
  15  -7  -4   -0.07    0.13
  15   7  -3    1.00    0.25
  15   7  -3    0.84    0.17
  15  -7  -3    0.73    0.18
  15  -7  -3    0.60    0.19
  15   7  -2    0.65    0.15
  15   7  -2    0.69    0.23
  15  -7  -2    0.85    0.21
  15   7  -1    0.60    0.14
  15   7  -1    0.73    0.22
  15  -7  -1    0.59    0.19
  15   7   0   -0.10    0.17
  15   7   0   -0.08    0.10
  15  -7   0   -0.12    0.15
  15   7   1    8.18    0.49
  15   7   1    7.23    0.34
  15  -7   1    7.24    0.42
  15   7   2    2.10    0.20
  15   7   2    2.47    0.31
 -15   7  -2    1.87    0.24
  15  -7   2    2.20    0.27
  15   7   3    1.00    0.25
  15   7   3    1.10    0.17
 -15   7  -3    0.81    0.20
  15  -7   3    0.83    0.22
  15  -7   3    1.13    0.21
  15   7   4    0.31    0.20
 -15   7  -4   -0.03    0.15
  15  -7   4   -0.11    0.17
  15  -7   4    0.00    0.15
 -15   7  -5    0.53    0.20
  15   7   5    0.31    0.22
  15   8  -2    0.67    0.24
  15  -8  -2    0.82    0.23
  15   8  -1    0.06    0.20
  15  -8  -1    0.50    0.20
  15   8   0   -0.04    0.20
  15  -8   0    0.08    0.17
  15   8   1    0.34    0.23
  15   8   2    2.08    0.31
  16   0 -10    0.87    0.23
  16   0  -9    0.16    0.15
  16   0  -9   -0.14    0.12
  16   0  -8    1.53    0.22
  16   0  -8    1.08    0.17
  16   0  -7   -0.13    0.09
  16   0  -7   -0.01    0.13
  16   0  -6    0.46    0.14
  16   0  -6    0.51    0.11
  16   0  -5   -0.07    0.12
  16   0  -5   -0.06    0.08
  16   0  -4   48.08    1.12
  16   0  -4   48.68    1.25
  16   0  -4   49.63    1.12
  16   0  -3   -0.03    0.08
  16   0  -3    0.00    0.04
  16   0  -3   -0.01    0.03
  16   0  -2    0.92    0.14
  16   0  -1   -0.18    0.09
  16   0   0   49.90    1.24
  16   0   0   50.34    1.24
  16   0   1   -0.12    0.08
 -16   0  -1   -0.03    0.07
  16   0   1   -0.05    0.10
 -16   0  -2   86.40    2.05
  16   0   2   88.56    2.05
 -16   0  -3    0.06    0.08
  16   0   3    0.02    0.10
  16   0   3    0.01    0.08
  16   0   4   31.20    0.71
 -16   0  -4   31.57    0.91
  16   0   5    0.03    0.07
  16   0   5   -0.03    0.06
 -16   0  -5    0.10    0.11
  16   0   6    1.40    0.13
 -16   0  -6    1.71    0.22
  16   0   7    0.05    0.09
  16   0   7   -0.03    0.11
 -16   0  -7    0.06    0.13
 -16   0  -8    7.24    0.43
  16   0   8    7.15    0.34
 -16   0  -9   -0.03    0.16
  16   0   9    0.09    0.12
 -16   0 -10    0.85    0.24
  16   1 -10    0.64    0.22
  16  -1 -10    0.62    0.21
  16   1  -9    0.14    0.14
  16   1  -9    0.45    0.19
  16  -1  -9    0.36    0.18
  16  -1  -9    0.33    0.16
  16   1  -8    0.42    0.17
  16   1  -8    0.20    0.12
  16  -1  -8    0.16    0.13
  16  -1  -8    0.15    0.17
  16   1  -7    1.90    0.18
  16   1  -7    2.07    0.23
  16  -1  -7    1.79    0.18
  16  -1  -7    1.98    0.24
  16   1  -6    1.99    0.21
  16   1  -6    2.03    0.17
  16  -1  -6    1.92    0.21
  16  -1  -6    2.20    0.18
  16   1  -5    5.49    0.31
  16   1  -5    5.44    0.24
  16  -1  -5    5.64    0.25
  16  -1  -5    5.59    0.33
  16   1  -4    3.12    0.17
  16   1  -4    3.72    0.24
  16   1  -4    3.43    0.17
  16  -1  -4    3.89    0.18
  16  -1  -4    3.69    0.26
  16   1  -3    5.45    0.27
  16   1  -3    5.22    0.15
  16  -1  -3    5.14    0.19
  16  -1  -3    5.16    0.28
  16  -1  -3    5.68    0.19
  16   1  -2    7.96    0.32
  16  -1  -2    8.24    0.35
  16   1  -1   11.45    0.44
  16   1  -1   11.75    0.40
  16  -1  -1   11.56    0.43
  16   1   0   13.76    0.44
  16   1   0   13.31    0.47
  16  -1   0   13.42    0.47
  16   1   1    1.53    0.16
  16   1   1    1.60    0.16
  16  -1   1    1.88    0.15
  16  -1   1    1.79    0.17
 -16  -1  -1    2.03    0.16
  16   1   2    0.06    0.10
  16   1   2    0.19    0.10
 -16   1  -2    0.06    0.09
 -16  -1  -2    0.17    0.09
  16  -1   2    0.17    0.08
  16  -1   2    0.10    0.10
  16   1   3    5.39    0.29
 -16   1  -3    5.04    0.30
  16  -1   3    5.44    0.31
  16  -1   3    5.93    0.24
 -16  -1  -3    5.30    0.28
  16   1   4   35.11    0.77
  16   1   4   34.28    0.96
 -16   1  -4   33.78    0.99
 -16  -1  -4   35.61    0.97
  16  -1   4   34.38    0.81
  16  -1   4   35.16    0.89
  16  -1   4   34.88    0.81
 -16   1  -5   11.99    0.50
  16   1   5   12.22    0.47
  16   1   5   11.87    0.35
 -16  -1  -5   11.35    0.47
  16  -1   5   12.08    0.38
  16   1   6    3.23    0.26
  16   1   6    2.53    0.17
 -16   1  -6    3.11    0.27
 -16  -1  -6    2.86    0.26
  16  -1   6    2.44    0.17
  16   1   7    3.44    0.29
  16   1   7    2.94    0.20
 -16   1  -7    2.80    0.28
 -16  -1  -7    2.82    0.27
  16  -1   7    2.88    0.21
  16   1   8    0.51    0.12
  16   1   8    0.79    0.19
 -16   1  -8    0.48    0.20
  16  -1   8    0.67    0.14
 -16  -1  -8    0.56    0.18
  16   1   9    0.28    0.13
  16   1   9    0.33    0.18
 -16   1  -9    0.28    0.20
 -16  -1  -9    0.42    0.20
  16  -1   9    0.36    0.14
 -16   1 -10   -0.07    0.17
 -16  -1 -10   -0.10    0.18
  16  -2 -10    0.51    0.21
  16   2  -9    0.09    0.14
  16  -2  -9    0.23    0.19
  16  -2  -9    0.22    0.14
  16   2  -8    3.11    0.26
  16  -2  -8    2.82    0.30
  16  -2  -8    3.13    0.25
  16   2  -7    0.61    0.14
  16  -2  -7    0.75    0.15
  16  -2  -7    0.44    0.18
  16   2  -6    0.09    0.07
  16   2  -6    0.51    0.12
  16  -2  -6    0.46    0.16
  16  -2  -6    0.29    0.11
  16   2  -5    0.09    0.10
  16   2  -5    0.04    0.08
  16  -2  -5    0.02    0.12
  16  -2  -5   -0.05    0.07
  16   2  -4    3.47    0.17
  16   2  -4    3.24    0.16
  16   2  -4    3.29    0.22
  16  -2  -4    3.78    0.28
  16  -2  -4    3.40    0.19
  16   2  -3    4.19    0.14
  16   2  -3    4.51    0.23
  16   2  -3    4.18    0.14
  16  -2  -3    4.20    0.19
  16  -2  -3    4.11    0.19
  16  -2  -3    4.03    0.27
  16   2  -2    0.07    0.08
  16   2  -2   -0.13    0.10
  16  -2  -2    0.13    0.10
  16  -2  -2    0.01    0.05
  16  -2  -2   -0.04    0.04
  16   2  -1    5.14    0.30
  16   2  -1    5.08    0.23
  16  -2  -1    4.90    0.17
  16  -2  -1    5.20    0.30
  16  -2  -1    4.87    0.17
  16   2   0   18.02    0.51
  16   2   0   17.45    0.58
  16  -2   0   17.34    0.42
  16  -2   0   17.38    0.58
  16  -2   0   17.51    0.42
 -16  -2   0   17.12    0.50
  16   2   1    1.69    0.18
  16   2   1    1.21    0.13
 -16  -2  -1    1.22    0.13
  16  -2   1    1.28    0.08
  16  -2   1    1.43    0.18
  16   2   2    8.45    0.37
 -16   2  -2    7.80    0.37
 -16  -2  -2    7.94    0.32
  16  -2   2    8.40    0.39
  16  -2   2    8.46    0.24
 -16   2  -3    0.71    0.14
  16   2   3    0.57    0.13
  16  -2   3    0.65    0.15
  16  -2   3    0.68    0.08
  16  -2   3    0.65    0.08
 -16  -2  -3    0.80    0.13
  16   2   4   19.28    0.46
 -16   2  -4   17.91    0.66
  16   2   4   19.65    0.47
  16   2   4   19.43    0.65
  16  -2   4   19.03    0.66
  16  -2   4   19.47    0.53
 -16  -2  -4   19.24    0.62
  16   2   5    0.56    0.09
  16   2   5    0.46    0.15
 -16   2  -5    0.50    0.15
  16  -2   5    0.44    0.10
 -16  -2  -5    0.44    0.14
 -16   2  -6    1.85    0.24
  16   2   6    1.62    0.21
  16   2   6    1.24    0.13
 -16  -2  -6    1.13    0.19
  16  -2   6    1.60    0.16
 -16   2  -7   -0.31    0.10
  16   2   7    0.19    0.15
  16   2   7   -0.14    0.08
 -16  -2  -7    0.06    0.13
  16  -2   7   -0.07    0.09
 -16   2  -8    0.13    0.15
  16   2   8    0.35    0.16
  16   2   8    0.15    0.11
 -16  -2  -8   -0.09    0.12
  16  -2   8   -0.06    0.10
  16   2   9    0.04    0.17
 -16   2  -9    0.06    0.15
  16   2   9    0.04    0.11
 -16  -2  -9   -0.19    0.15
  16  -2   9   -0.01    0.12
 -16   2 -10    0.16    0.19
  16   2  10    0.20    0.22
 -16  -2 -10    0.13    0.21
  16  -3  -9    1.01    0.24
  16   3  -8   -0.12    0.11
  16  -3  -8   -0.04    0.15
  16  -3  -8    0.13    0.13
  16   3  -7    1.42    0.18
  16  -3  -7    1.28    0.18
  16  -3  -7    1.31    0.23
  16   3  -6    1.74    0.17
  16  -3  -6    1.25    0.21
  16  -3  -6    1.45    0.18
  16   3  -5    3.01    0.19
  16  -3  -5    2.69    0.21
  16  -3  -5    2.88    0.27
  16   3  -4    1.63    0.14
  16  -3  -4    1.55    0.15
  16  -3  -4    1.70    0.22
  16   3  -3    0.21    0.06
  16   3  -3    0.31    0.07
  16  -3  -3    0.23    0.13
  16  -3  -3    0.03    0.07
  16   3  -2    1.95    0.10
  16   3  -2    1.79    0.21
  16   3  -2    1.87    0.09
  16  -3  -2    1.86    0.21
  16  -3  -2    1.78    0.14
  16   3  -1   16.68    0.60
  16  -3  -1   16.96    0.60
  16  -3  -1   16.90    0.47
  16   3   0   -0.05    0.11
  16  -3   0    0.15    0.12
  16  -3   0   -0.08    0.06
  16   3   1   27.08    0.84
  16  -3   1   28.93    0.85
  16  -3   1   26.85    0.69
 -16  -3  -1   27.28    0.71
 -16   3  -2    1.76    0.20
  16   3   2    1.79    0.21
 -16  -3  -2    2.03    0.17
  16  -3   2    1.60    0.21
  16   3   3    0.17    0.14
 -16   3  -3    0.52    0.14
  16   3   3    0.08    0.05
  16   3   3    0.11    0.05
  16  -3   3   -0.02    0.08
  16  -3   3    0.58    0.17
 -16  -3  -3    0.06    0.10
  16   3   4   17.38    0.64
 -16   3  -4   17.42    0.65
  16   3   4   17.71    0.47
  16  -3   4   17.24    0.64
 -16  -3  -4   18.62    0.59
  16  -3   4   18.04    0.53
  16   3   5   14.00    0.56
  16   3   5   13.36    0.40
 -16   3  -5   12.58    0.55
  16  -3   5   13.12    0.46
 -16  -3  -5   13.31    0.51
  16   3   6    3.43    0.20
  16   3   6    3.21    0.28
 -16   3  -6    3.02    0.29
 -16  -3  -6    3.03    0.27
  16  -3   6    3.07    0.22
  16   3   7    0.76    0.13
  16   3   7    0.75    0.20
 -16   3  -7    0.75    0.20
 -16  -3  -7    0.73    0.18
  16  -3   7    1.06    0.16
  16   3   8   -0.02    0.10
  16   3   8    0.06    0.16
 -16   3  -8    0.11    0.16
 -16  -3  -8    0.15    0.16
  16  -3   8   -0.03    0.12
  16   3   9    0.24    0.18
 -16   3  -9    0.12    0.17
 -16  -3  -9    0.04    0.18
  16  -4  -9   -0.01    0.19
  16   4  -8    0.42    0.16
  16  -4  -8    0.40    0.17
  16  -4  -8    0.46    0.20
  16   4  -7    0.42    0.14
  16  -4  -7    0.32    0.14
  16  -4  -7    0.06    0.16
  16   4  -6    1.09    0.16
  16  -4  -6    1.12    0.17
  16  -4  -6    1.25    0.22
  16   4  -5    1.12    0.15
  16  -4  -5    0.97    0.21
  16  -4  -5    1.02    0.16
  16   4  -4    6.66    0.27
  16  -4  -4    5.57    0.36
  16  -4  -4    5.94    0.30
  16   4  -3   29.48    0.73
  16  -4  -3   28.40    0.80
  16  -4  -3   28.96    0.91
  16   4  -2    5.16    0.35
  16   4  -2    5.24    0.21
  16  -4  -2    4.67    0.25
  16  -4  -2    4.99    0.34
  16   4  -1   20.15    0.50
  16   4  -1   19.88    0.70
  16   4  -1   19.44    0.50
  16  -4  -1   19.42    0.68
  16   4   0    4.44    0.31
  16   4   0    4.14    0.16
  16   4   0    4.40    0.16
  16  -4   0    4.42    0.32
  16   4   1   11.83    0.51
  16   4   1   12.46    0.33
  16   4   1   12.49    0.34
  16  -4   1   12.68    0.52
 -16   4  -2   14.70    0.57
  16   4   2   14.62    0.58
  16   4   2   14.53    0.39
  16   4   2   13.93    0.39
  16  -4   2   13.91    0.55
 -16   4  -3    0.57    0.15
  16   4   3    0.42    0.15
  16   4   3    0.51    0.08
  16  -4   3    0.72    0.12
  16  -4   3    0.38    0.15
  16   4   4    1.49    0.13
 -16   4  -4    1.45    0.20
  16   4   4    1.43    0.22
  16  -4   4    1.47    0.16
  16  -4   4    1.28    0.20
  16   4   5    3.29    0.20
 -16   4  -5    3.63    0.30
  16   4   5    3.70    0.32
  16  -4   5    3.81    0.24
  16   4   6    0.19    0.10
  16   4   6    0.28    0.18
 -16   4  -6    0.15    0.15
  16  -4   6    0.05    0.11
 -16   4  -7    1.43    0.24
  16   4   7    1.44    0.17
  16   4   7    1.47    0.25
  16  -4   7    1.39    0.20
 -16  -4  -7    1.56    0.22
  16   4   8    0.14    0.19
 -16   4  -8   -0.06    0.16
 -16  -4  -8    0.04    0.16
  16  -4   8   -0.01    0.13
 -16   4  -9    0.20    0.20
  16   4   9    0.53    0.23
 -16  -4  -9    0.28    0.21
  16  -5  -8    0.12    0.18
  16  -5  -7    1.83    0.28
  16  -5  -7    1.92    0.24
  16   5  -6    0.15    0.13
  16  -5  -6    0.20    0.18
  16  -5  -6    0.22    0.13
  16   5  -5    0.75    0.14
  16  -5  -5    0.51    0.18
  16  -5  -5    0.74    0.15
  16   5  -4    2.45    0.19
  16  -5  -4    2.53    0.27
  16  -5  -4    2.37    0.22
  16   5  -3    0.01    0.09
  16   5  -3    0.28    0.17
  16  -5  -3    0.18    0.12
  16  -5  -3    0.26    0.15
  16   5  -2    4.61    0.35
  16   5  -2    3.88    0.21
  16  -5  -2    3.38    0.24
  16  -5  -2    4.00    0.31
  16   5  -1    0.16    0.08
  16   5  -1    0.39    0.17
  16  -5  -1    0.32    0.15
  16   5   0    0.60    0.17
  16   5   0    0.74    0.10
  16  -5   0    0.86    0.18
  16   5   1    1.65    0.22
  16   5   1    1.97    0.14
  16  -5   1    1.85    0.23
 -16   5  -2    2.40    0.24
  16   5   2    2.46    0.16
  16   5   2    2.42    0.26
  16  -5   2    2.64    0.26
 -16   5  -3    6.46    0.38
  16   5   3    6.28    0.40
  16   5   3    6.19    0.26
  16  -5   3    5.63    0.38
  16  -5   3    6.14    0.32
  16   5   4    1.11    0.22
 -16   5  -4    0.78    0.18
  16   5   4    0.90    0.13
  16  -5   4    1.00    0.21
  16  -5   4    0.82    0.15
  16   5   5    2.02    0.18
 -16   5  -5    2.27    0.26
  16   5   5    2.20    0.28
  16  -5   5    1.89    0.21
  16   5   6    0.14    0.11
 -16   5  -6    0.13    0.15
  16   5   6    0.07    0.16
  16  -5   6    0.15    0.13
 -16   5  -7    0.64    0.21
  16   5   7    0.63    0.22
  16  -5   7    0.80    0.19
 -16   5  -8    1.56    0.28
  16   5   8    1.25    0.27
  16  -6  -6   -0.01    0.16
  16   6  -5    0.93    0.17
  16  -6  -5    1.29    0.25
  16  -6  -5    1.13    0.20
  16   6  -4    0.10    0.11
  16  -6  -4   -0.18    0.11
  16  -6  -4   -0.16    0.15
  16   6  -3    5.85    0.30
  16   6  -3    6.25    0.43
  16  -6  -3    6.12    0.35
  16  -6  -3    7.08    0.42
  16   6  -2   -0.02    0.16
  16   6  -2   -0.11    0.09
  16  -6  -2   -0.16    0.13
  16   6  -1    2.33    0.18
  16   6  -1    2.01    0.27
  16  -6  -1    2.35    0.25
  16   6   0    0.10    0.16
  16   6   0    0.03    0.09
  16  -6   0    0.13    0.15
  16   6   1    0.11    0.16
  16   6   1    0.14    0.09
  16  -6   1    0.17    0.14
 -16   6  -2   -0.04    0.12
  16   6   2   -0.09    0.08
  16   6   2    0.05    0.16
  16  -6   2    0.04    0.15
  16   6   3    0.44    0.12
  16   6   3    0.26    0.18
 -16   6  -3    0.14    0.14
  16  -6   3    0.21    0.13
  16  -6   3    0.33    0.17
  16   6   4    0.52    0.13
 -16   6  -4    0.48    0.16
  16   6   4    0.48    0.20
  16  -6   4    0.29    0.18
  16  -6   4    0.42    0.15
  16   6   5    3.36    0.34
 -16   6  -5    3.49    0.33
  16   6   5    3.73    0.26
  16  -6   5    3.80    0.31
  16   6   6    0.92    0.24
 -16   6  -6    0.82    0.21
  16  -7  -5    0.63    0.22
  16  -7  -4    0.13    0.18
  16   7  -3   -0.03    0.20
  16  -7  -3    0.08    0.16
  16  -7  -3    0.07    0.15
  16   7  -2   -0.07    0.17
  16   7  -2    0.02    0.11
  16  -7  -2    0.21    0.16
  16   7  -1    0.02    0.19
  16   7  -1   -0.12    0.10
  16  -7  -1    0.17    0.17
  16   7   0    0.16    0.11
  16   7   0   -0.01    0.18
  16  -7   0    0.37    0.19
  16   7   1    2.62    0.31
  16   7   1    2.52    0.21
  16  -7   1    2.27    0.28
  16   7   2    1.59    0.29
  16   7   2    1.14    0.17
 -16   7  -2    1.08    0.20
  16  -7   2    1.09    0.23
  16   7   3    4.03    0.38
 -16   7  -3    4.51    0.36
  16  -7   3    4.51    0.38
  16   7   4    0.24    0.22
 -16   7  -4    0.47    0.19
  16  -7   4    0.33    0.21
 -16   7  -5   -0.06    0.16
  16   7   5    0.34    0.22
  16   8  -1    0.37    0.24
  16  -8  -1    1.06    0.25
  16   8   0    0.54    0.25
  16  -8   0    0.77    0.23
  16   8   1    0.25    0.23
  17   0 -10    0.32    0.20
  17   0  -9    0.07    0.16
  17   0  -9   -0.04    0.14
  17   0  -8    2.06    0.25
  17   0  -8    1.55    0.19
  17   0  -7    0.11    0.15
  17   0  -7   -0.01    0.10
  17   0  -6    0.69    0.12
  17   0  -6    0.56    0.15
  17   0  -5    0.13    0.12
  17   0  -5    0.04    0.07
  17   0  -4   60.66    1.38
  17   0  -4   63.51    1.38
  17   0  -4   61.18    1.54
  17   0  -3   -0.08    0.10
  17   0  -2    4.23    0.25
  17   0  -1   -0.01    0.08
  17   0   0   11.84    0.43
  17   0   0   12.66    0.44
  17   0   1    0.15    0.10
  17   0   1   -0.20    0.08
 -17   0  -1   -0.05    0.08
  17   0   2    7.08    0.34
 -17   0  -2    7.15    0.34
 -17   0  -3    0.16    0.09
  17   0   3   -0.25    0.08
  17   0   3   -0.12    0.10
 -17   0  -4   17.74    0.60
  17   0   4   15.15    0.53
  17   0   5    0.01    0.06
 -17   0  -5   -0.07    0.11
  17   0   5    0.07    0.09
  17   0   6    0.12    0.07
 -17   0  -6   -0.13    0.10
  17   0   6    0.11    0.07
  17   0   7    0.02    0.09
 -17   0  -7    0.02    0.12
  17   0   8    1.57    0.18
 -17   0  -8    1.61    0.24
 -17   0  -9   -0.04    0.17
  17   0   9    0.07    0.12
 -17   0 -10   -0.26    0.18
  17   1 -10    0.92    0.23
  17  -1 -10    1.30    0.26
  17   1  -9    0.18    0.17
  17   1  -9   -0.13    0.13
  17  -1  -9    0.00    0.13
  17  -1  -9    0.07    0.17
  17   1  -8    1.42    0.22
  17   1  -8    1.63    0.19
  17  -1  -8    1.43    0.19
  17  -1  -8    1.72    0.24
  17   1  -7    0.10    0.14
  17   1  -7    0.25    0.11
  17  -1  -7    0.01    0.10
  17  -1  -7    0.01    0.14
  17   1  -6    1.79    0.21
  17   1  -6    1.55    0.15
  17  -1  -6    1.41    0.20
  17  -1  -6    1.94    0.17
  17   1  -5   -0.03    0.07
  17   1  -5   -0.19    0.11
  17  -1  -5   -0.08    0.11
  17  -1  -5   -0.01    0.08
  17   1  -4    7.05    0.23
  17   1  -4    7.13    0.33
  17   1  -4    6.68    0.23
  17  -1  -4    7.26    0.37
  17  -1  -4    7.36    0.26
  17   1  -3    0.98    0.14
  17  -1  -3    0.83    0.08
  17  -1  -3    0.86    0.15
  17  -1  -3    0.86    0.07
  17   1  -2   18.62    0.56
  17  -1  -2   17.91    0.59
  17   1  -1   14.39    0.47
  17   1  -1   14.38    0.50
  17  -1  -1   13.61    0.49
  17   1   0   26.27    0.72
  17   1   0   24.75    0.74
  17  -1   0   25.74    0.76
  17   1   1    0.02    0.10
  17   1   1   -0.09    0.09
  17  -1   1   -0.01    0.10
 -17  -1  -1   -0.02    0.07
  17  -1   1    0.00    0.08
 -17   1  -2   26.10    0.81
  17   1   2   29.02    0.81
  17   1   2   28.19    0.79
  17  -1   2   28.84    0.74
  17  -1   2   27.76    0.82
 -17  -1  -2   27.49    0.79
  17   1   3   11.51    0.44
 -17   1  -3   11.58    0.47
  17  -1   3   10.98    0.46
  17  -1   3   11.66    0.38
 -17  -1  -3   10.88    0.43
  17   1   4    2.28    0.21
 -17   1  -4    1.74    0.20
 -17  -1  -4    2.26    0.21
  17  -1   4    2.02    0.11
  17  -1   4    2.16    0.12
  17   1   5    4.89    0.18
 -17   1  -5    4.93    0.32
  17   1   5    5.42    0.31
  17   1   5    5.11    0.19
 -17  -1  -5    4.57    0.31
  17  -1   5    5.13    0.22
  17   1   6    0.06    0.07
  17   1   6    0.20    0.13
 -17   1  -6    0.06    0.13
  17  -1   6    0.01    0.08
 -17  -1  -6   -0.20    0.10
 -17   1  -7    0.78    0.19
  17   1   7    1.16    0.14
  17   1   7    1.19    0.20
 -17  -1  -7    1.15    0.20
  17  -1   7    1.25    0.15
  17   1   8    3.61    0.24
  17   1   8    3.99    0.32
 -17   1  -8    3.09    0.32
 -17  -1  -8    3.81    0.34
  17  -1   8    3.67    0.25
  17   1   9    0.10    0.12
 -17   1  -9    0.05    0.16
 -17  -1  -9    0.15    0.18
  17  -1   9    0.17    0.14
 -17   1 -10    1.59    0.28
 -17  -1 -10    1.75    0.30
  17  -2  -9    0.43    0.19
  17  -2  -9    0.29    0.15
  17   2  -8    1.08    0.17
  17  -2  -8    1.05    0.18
  17  -2  -8    1.09    0.23
  17   2  -7    0.06    0.10
  17  -2  -7    0.34    0.16
  17  -2  -7    0.10    0.11
  17   2  -6    6.01    0.28
  17  -2  -6    6.06    0.30
  17  -2  -6    5.91    0.38
  17   2  -5    0.00    0.07
  17   2  -5   -0.01    0.09
  17  -2  -5   -0.15    0.11
  17  -2  -5   -0.11    0.07
  17   2  -4    7.81    0.33
  17   2  -4    7.76    0.25
  17   2  -4    7.61    0.25
  17  -2  -4    7.84    0.39
  17  -2  -4    7.68    0.29
  17   2  -3    3.09    0.20
  17  -2  -3    2.32    0.22
  17  -2  -3    2.45    0.15
  17   2  -2    2.31    0.18
  17  -2  -2    2.10    0.12
  17  -2  -2    1.84    0.20
  17  -2  -2    2.47    0.13
  17   2  -1   11.87    0.48
  17   2  -1   12.75    0.40
  17  -2  -1   11.94    0.31
  17  -2  -1   11.85    0.47
  17  -2  -1   11.51    0.30
  17   2   0    5.64    0.26
  17   2   0    5.55    0.31
  17  -2   0    4.80    0.29
 -17  -2   0    5.27    0.24
  17   2   1    7.33    0.30
  17   2   1    7.52    0.36
  17  -2   1    7.49    0.19
 -17  -2  -1    7.56    0.31
  17  -2   1    7.40    0.37
  17   2   2    6.17    0.33
 -17   2  -2    6.10    0.33
 -17  -2  -2    6.71    0.30
  17  -2   2    6.15    0.34
  17  -2   2    6.16    0.19
 -17   2  -3    2.36    0.22
  17   2   3    2.75    0.23
  17  -2   3    2.50    0.13
  17  -2   3    2.21    0.13
 -17  -2  -3    2.82    0.22
  17  -2   3    2.55    0.24
  17   2   4    7.84    0.39
 -17   2  -4    7.50    0.40
 -17  -2  -4    7.13    0.35
  17  -2   4    6.86    0.26
  17  -2   4    7.12    0.40
  17   2   5   15.63    0.58
  17   2   5   14.61    0.41
 -17   2  -5   15.49    0.61
 -17  -2  -5   14.30    0.55
  17  -2   5   15.15    0.46
  17   2   6    5.75    0.36
 -17   2  -6    5.37    0.36
  17   2   6    5.42    0.24
  17  -2   6    5.66    0.27
 -17  -2  -6    5.78    0.36
 -17   2  -7    0.56    0.17
  17   2   7    0.43    0.11
  17   2   7    0.57    0.17
  17  -2   7    0.36    0.12
 -17  -2  -7    0.19    0.15
  17   2   8    0.11    0.10
 -17   2  -8    0.20    0.15
  17   2   8    0.07    0.16
  17  -2   8    0.03    0.11
 -17  -2  -8    0.00    0.15
  17   2   9    0.26    0.18
 -17   2  -9    0.16    0.19
 -17  -2  -9    0.01    0.17
  17  -3  -9    0.22    0.20
  17   3  -8   -0.08    0.13
  17  -3  -8    0.17    0.15
  17  -3  -8    0.01    0.16
  17   3  -7    0.12    0.11
  17  -3  -7   -0.16    0.14
  17  -3  -7    0.02    0.11
  17   3  -6    0.38    0.11
  17  -3  -6    0.33    0.13
  17  -3  -6    0.45    0.17
  17   3  -5    3.68    0.21
  17  -3  -5    3.51    0.30
  17  -3  -5    3.84    0.24
  17   3  -4    1.02    0.11
  17  -3  -4    1.11    0.20
  17  -3  -4    1.20    0.14
  17   3  -3   11.24    0.31
  17   3  -3   11.39    0.31
  17  -3  -3   10.93    0.48
  17  -3  -3   11.31    0.38
  17   3  -2    2.54    0.25
  17  -3  -2    2.16    0.22
  17  -3  -2    2.03    0.15
  17   3  -1    1.61    0.20
  17  -3  -1    1.54    0.19
  17  -3  -1    1.54    0.13
  17   3   0    2.48    0.24
  17  -3   0    3.01    0.16
  17  -3   0    2.60    0.24
  17   3   1    8.00    0.40
  17  -3   1    8.15    0.28
  17  -3   1    7.38    0.38
  17   3   2   10.65    0.48
 -17   3  -2   10.55    0.46
  17  -3   2   10.70    0.46
 -17  -3  -2   10.42    0.38
  17   3   3   53.14    1.42
 -17   3  -3   51.29    1.40
  17  -3   3   51.65    1.22
  17  -3   3   52.10    1.40
 -17  -3  -3   52.68    1.30
  17   3   4    1.38    0.10
  17   3   4    1.50    0.11
 -17   3  -4    1.52    0.22
  17   3   4    1.36    0.22
  17  -3   4    1.25    0.22
 -17  -3  -4    0.95    0.17
  17  -3   4    1.50    0.15
  17   3   5    1.13    0.11
 -17   3  -5    1.08    0.19
  17   3   5    1.20    0.21
  17  -3   5    1.46    0.16
 -17  -3  -5    1.43    0.19
  17   3   6    0.57    0.18
  17   3   6    0.20    0.09
 -17   3  -6    0.32    0.15
  17  -3   6    0.32    0.11
 -17  -3  -6    0.15    0.14
 -17   3  -7    0.09    0.14
  17   3   7   -0.10    0.08
  17   3   7    0.09    0.15
 -17  -3  -7    0.06    0.14
  17  -3   7    0.12    0.11
  17   3   8    0.14    0.17
 -17   3  -8    0.00    0.16
  17   3   8    0.09    0.11
  17  -3   8    0.11    0.12
 -17  -3  -8   -0.12    0.15
 -17   3  -9    0.18    0.18
  17   3   9    0.26    0.20
 -17  -3  -9    0.21    0.20
  17  -4  -8    0.29    0.18
  17   4  -7    2.83    0.24
  17  -4  -7    3.08    0.32
  17  -4  -7    2.81    0.26
  17   4  -6    0.49    0.13
  17  -4  -6    0.45    0.19
  17  -4  -6    0.71    0.16
  17   4  -5    1.91    0.17
  17  -4  -5    1.71    0.24
  17  -4  -5    2.08    0.20
  17   4  -4   15.24    0.46
  17  -4  -4   15.24    0.62
  17  -4  -4   15.19    0.52
  17   4  -3    2.43    0.16
  17  -4  -3    2.37    0.20
  17  -4  -3    2.05    0.24
  17   4  -2    3.03    0.28
  17   4  -2    2.93    0.15
  17  -4  -2    2.32    0.19
  17  -4  -2    2.37    0.25
  17   4  -1   10.28    0.28
  17   4  -1   10.63    0.28
  17   4  -1   10.46    0.49
  17  -4  -1   10.09    0.37
  17  -4  -1   10.10    0.48
  17   4   0    1.17    0.20
  17  -4   0    1.20    0.19
  17   4   1    0.72    0.17
  17  -4   1    0.55    0.16
  17   4   2   14.74    0.60
  17   4   2   16.07    0.39
 -17   4  -2   15.56    0.61
  17  -4   2   16.74    0.62
 -17   4  -3    0.00    0.11
  17   4   3    0.14    0.06
  17   4   3    0.09    0.14
  17  -4   3    0.12    0.14
  17  -4   3    0.10    0.09
  17   4   4    0.19    0.16
  17   4   4    0.12    0.07
 -17   4  -4    0.11    0.12
  17  -4   4    0.00    0.09
  17  -4   4    0.21    0.15
  17   4   5    0.33    0.09
  17   4   5    0.37    0.18
 -17   4  -5    0.38    0.16
  17  -4   5    0.64    0.13
  17   4   6    1.01    0.13
 -17   4  -6    1.10    0.21
  17   4   6    0.85    0.22
  17  -4   6    1.09    0.17
  17   4   7    0.18    0.11
 -17   4  -7    0.14    0.17
  17   4   7    0.53    0.19
  17  -4   7    0.46    0.14
 -17   4  -8    0.04    0.16
  17   4   8    0.12    0.17
  17  -5  -7    0.40    0.21
  17   5  -6    0.85    0.16
  17  -5  -6    1.25    0.24
  17  -5  -6    1.13    0.19
  17   5  -5    2.90    0.22
  17  -5  -5    3.04    0.26
  17  -5  -5    3.07    0.31
  17   5  -4    0.35    0.11
  17  -5  -4    0.40    0.14
  17  -5  -4    0.36    0.17
  17   5  -3    0.56    0.20
  17   5  -3    0.53    0.11
  17  -5  -3    0.68    0.14
  17  -5  -3    0.46    0.18
  17   5  -2    1.78    0.24
  17   5  -2    1.96    0.15
  17  -5  -2    1.94    0.19
  17  -5  -2    1.74    0.23
  17   5  -1   -0.04    0.15
  17   5  -1   -0.02    0.07
  17  -5  -1    0.09    0.14
  17   5   0   -0.02    0.06
  17   5   0   -0.12    0.14
  17  -5   0   -0.02    0.11
  17   5   1    1.13    0.20
  17   5   1    1.27    0.11
  17  -5   1    1.36    0.21
  17   5   2    0.02    0.07
 -17   5  -2    0.10    0.11
  17   5   2    0.13    0.15
  17  -5   2    0.29    0.14
  17   5   3    7.65    0.28
  17   5   3    7.37    0.44
 -17   5  -3    6.95    0.41
  17  -5   3    8.27    0.45
  17  -5   3    7.86    0.36
 -17   5  -4    1.55    0.22
  17   5   4    2.14    0.16
  17   5   4    2.19    0.26
  17  -5   4    1.60    0.24
  17  -5   4    2.03    0.20
 -17   5  -5    3.12    0.30
  17   5   5    3.18    0.21
  17   5   5    3.31    0.33
  17  -5   5    2.81    0.24
  17   5   6   -0.02    0.17
 -17   5  -6    0.04    0.14
  17   5   6    0.04    0.10
  17  -5   6   -0.01    0.12
  17   5   7   -0.12    0.17
 -17   5  -7   -0.06    0.15
  17  -6  -6    0.07    0.17
  17  -6  -5   -0.12    0.13
  17  -6  -5   -0.03    0.18
  17   6  -4   -0.18    0.10
  17  -6  -4   -0.09    0.14
  17  -6  -4   -0.06    0.12
  17   6  -3    1.43    0.16
  17   6  -3    1.09    0.25
  17  -6  -3    0.95    0.17
  17  -6  -3    0.99    0.21
  17   6  -2    1.18    0.14
  17   6  -2    1.35    0.25
  17  -6  -2    1.36    0.22
  17   6  -1    4.31    0.36
  17   6  -1    4.58    0.23
  17  -6  -1    4.33    0.33
  17   6   0   -0.05    0.14
  17   6   0   -0.07    0.07
  17  -6   0    0.02    0.15
  17   6   1    2.03    0.16
  17   6   1    2.32    0.29
  17  -6   1    1.85    0.24
  17   6   2    0.85    0.12
 -17   6  -2    0.50    0.16
  17   6   2    0.79    0.22
  17  -6   2    0.85    0.19
  17   6   3    0.59    0.12
 -17   6  -3    0.76    0.19
  17   6   3    0.83    0.23
  17  -6   3    1.02    0.21
 -17   6  -4    2.60    0.29
  17   6   4    2.80    0.21
  17   6   4    3.05    0.32
  17  -6   4    3.07    0.32
  17  -6   4    2.93    0.26
 -17   6  -5    0.63    0.20
  17   6   5    1.26    0.26
  17   6   5    0.71    0.14
  17  -6   5    0.81    0.18
 -17   6  -6    0.74    0.21
  17   6   6    0.89    0.26
  17  -7  -4    0.06    0.18
  17   7  -3    0.85    0.25
  17  -7  -3    0.58    0.21
  17   7  -2   -0.18    0.17
  17  -7  -2    0.00    0.16
  17   7  -1    0.03    0.11
  17   7  -1    0.04    0.20
  17  -7  -1    0.10    0.16
  17   7   0   -0.08    0.17
  17   7   0    0.12    0.11
  17  -7   0   -0.07    0.16
  17   7   1    0.00    0.17
  17   7   1    0.04    0.10
  17  -7   1    0.31    0.19
 -17   7  -2   -0.03    0.14
  17   7   2    0.04    0.18
  17  -7   2    0.06    0.17
  17   7   3    5.34    0.44
 -17   7  -3    5.25    0.39
  17  -7   3    5.07    0.41
 -17   7  -4    0.19    0.17
  17   7   4    0.30    0.22
  17  -7   4    0.34    0.21
  18   0  -9    0.10    0.17
  18   0  -8    3.56    0.32
  18   0  -8    3.41    0.26
  18   0  -7   -0.09    0.13
  18   0  -7   -0.04    0.09
  18   0  -6   -0.06    0.08
  18   0  -6   -0.07    0.12
  18   0  -5   -0.14    0.11
  18   0  -5    0.01    0.07
  18   0  -4   19.76    0.66
  18   0  -4   19.40    0.49
  18   0  -4   19.87    0.49
  18   0  -3   -0.42    0.12
  18   0  -2    1.87    0.19
  18   0  -1   -0.10    0.09
  18   0   0   11.20    0.41
  18   0   0   11.00    0.42
  18   0   1   -0.01    0.09
  18   0   1   -0.06    0.08
 -18   0  -1    0.09    0.09
  18   0   2    2.03    0.20
 -18   0  -2    2.11    0.19
  18   0   3   -0.17    0.10
 -18   0  -3    0.03    0.11
  18   0   3   -0.12    0.12
  18   0   4   -0.04    0.10
 -18   0  -4    0.03    0.10
  18   0   5   -0.09    0.05
  18   0   5   -0.01    0.10
 -18   0  -5   -0.02    0.11
 -18   0  -6    3.87    0.31
  18   0   6    3.51    0.18
 -18   0  -7    0.02    0.14
  18   0   7   -0.01    0.09
  18   0   8    6.52    0.31
 -18   0  -8    6.86    0.44
 -18   0  -9   -0.04    0.15
  18   1  -9    0.40    0.18
  18  -1  -9   -0.08    0.16
  18   1  -8    1.27    0.21
  18   1  -8    0.95    0.17
  18  -1  -8    1.03    0.17
  18  -1  -8    1.14    0.22
  18   1  -7    0.52    0.16
  18   1  -7    0.45    0.12
  18  -1  -7    0.41    0.13
  18  -1  -7    0.18    0.15
  18   1  -6    4.37    0.23
  18   1  -6    4.14    0.29
  18  -1  -6    3.74    0.30
  18  -1  -6    3.92    0.24
  18   1  -5    2.87    0.16
  18   1  -5    2.48    0.22
  18  -1  -5    2.86    0.25
  18  -1  -5    2.70    0.17
  18   1  -4    0.07    0.06
  18   1  -4    0.06    0.06
  18   1  -4    0.18    0.13
  18  -1  -4    0.10    0.13
  18  -1  -4    0.19    0.07
  18   1  -3    0.05    0.11
  18  -1  -3    0.03    0.04
  18  -1  -3   -0.01    0.12
  18  -1  -3    0.00    0.04
  18   1  -2    2.48    0.21
  18  -1  -2    2.70    0.23
  18   1  -1   20.35    0.60
  18   1  -1   19.50    0.64
  18  -1  -1   19.38    0.64
  18   1   0    7.74    0.35
  18   1   0    7.70    0.33
  18  -1   0    7.07    0.36
  18   1   1    2.52    0.22
  18   1   1    2.67    0.21
 -18  -1  -1    2.72    0.20
  18  -1   1    3.06    0.25
 -18   1  -2   27.77    0.83
  18   1   2   28.76    0.82
  18   1   2   27.93    0.80
 -18  -1  -2   28.25    0.80
  18  -1   2   28.62    0.75
  18  -1   2   27.13    0.83
  18   1   3    2.97    0.24
 -18   1  -3    2.54    0.23
 -18  -1  -3    2.55    0.21
  18  -1   3    2.59    0.25
 -18   1  -4    0.76    0.16
  18   1   4    0.71    0.16
  18  -1   4    0.79    0.06
 -18  -1  -4    0.88    0.15
 -18   1  -5    5.02    0.33
  18   1   5    4.96    0.30
  18   1   5    5.07    0.16
  18  -1   5    5.30    0.20
 -18  -1  -5    5.23    0.33
  18   1   6    0.99    0.10
 -18   1  -6    0.75    0.19
  18   1   6    0.94    0.18
  18  -1   6    0.98    0.12
 -18  -1  -6    0.86    0.18
 -18   1  -7    0.10    0.14
  18   1   7    0.42    0.10
  18   1   7    0.52    0.16
 -18  -1  -7    0.28    0.15
  18  -1   7    0.26    0.11
  18   1   8    0.06    0.15
  18   1   8    0.03    0.09
 -18   1  -8   -0.31    0.15
 -18  -1  -8    0.13    0.16
  18  -1   8   -0.03    0.10
 -18   1  -9    0.70    0.23
 -18  -1  -9    0.50    0.22
  18  -2  -9    0.29    0.19
  18   2  -8    0.91    0.16
  18  -2  -8    0.83    0.17
  18  -2  -8    0.64    0.21
  18   2  -7    1.15    0.16
  18  -2  -7    1.13    0.16
  18  -2  -7    0.85    0.20
  18   2  -6    1.54    0.15
  18  -2  -6    1.16    0.20
  18  -2  -6    1.44    0.16
  18   2  -5    0.07    0.07
  18  -2  -5    0.02    0.08
  18  -2  -5    0.23    0.14
  18   2  -4    2.94    0.13
  18   2  -4    2.82    0.13
  18   2  -4    2.97    0.22
  18  -2  -4    3.28    0.26
  18  -2  -4    2.60    0.17
  18   2  -3    0.18    0.10
  18  -2  -3    0.57    0.15
  18  -2  -3    0.29    0.07
  18   2  -2   -0.07    0.09
  18  -2  -2    0.03    0.05
  18  -2  -2   -0.25    0.10
  18  -2  -2    0.01    0.05
  18   2  -1    0.53    0.16
  18   2  -1    0.43    0.11
  18  -2  -1    0.35    0.14
  18   2   0   13.23    0.44
  18   2   0   12.58    0.50
 -18  -2   0   12.92    0.43
  18  -2   0   12.68    0.50
  18   2   1    3.83    0.23
  18   2   1    3.25    0.26
  18  -2   1    3.56    0.27
 -18  -2  -1    3.44    0.22
  18   2   2   -0.02    0.12
 -18   2  -2    0.09    0.10
 -18  -2  -2    0.00    0.09
  18  -2   2    0.01    0.13
  18   2   3    4.92    0.31
 -18   2  -3    3.91    0.29
  18  -2   3    4.32    0.31
  18  -2   3    4.11    0.16
 -18  -2  -3    4.13    0.27
 -18   2  -4    0.78    0.17
  18   2   4    0.54    0.16
  18  -2   4    0.78    0.09
  18  -2   4    0.28    0.16
 -18  -2  -4    0.53    0.15
  18   2   5    0.13    0.15
  18   2   5    0.14    0.06
 -18   2  -5    0.13    0.14
 -18  -2  -5    0.11    0.14
  18  -2   5    0.19    0.09
 -18   2  -6    9.31    0.48
  18   2   6    9.62    0.32
  18   2   6    9.76    0.47
 -18  -2  -6    9.52    0.46
  18  -2   6   10.67    0.38
 -18   2  -7    0.73    0.19
  18   2   7    1.03    0.20
  18   2   7    0.69    0.12
  18  -2   7    0.77    0.13
 -18  -2  -7    0.93    0.19
  18   2   8    0.65    0.13
 -18   2  -8    1.06    0.23
  18   2   8    1.46    0.23
 -18  -2  -8    0.66    0.21
  18  -2   8    0.78    0.15
 -18   2  -9   -0.18    0.16
  18   2   9    0.09    0.17
 -18  -2  -9    0.04    0.18
  18  -3  -9    0.67    0.23
  18   3  -8    3.08    0.25
  18  -3  -8    3.09    0.27
  18  -3  -8    2.57    0.31
  18   3  -7   -0.14    0.09
  18  -3  -7    0.02    0.12
  18  -3  -7    0.05    0.16
  18   3  -6    1.75    0.16
  18  -3  -6    1.78    0.19
  18  -3  -6    1.84    0.24
  18   3  -5    0.17    0.09
  18  -3  -5    0.07    0.10
  18  -3  -5    0.34    0.16
  18   3  -4    0.51    0.08
  18  -3  -4    0.46    0.11
  18  -3  -4    0.37    0.16
  18  -3  -3   12.64    0.54
  18  -3  -3   12.45    0.40
  18   3  -2    2.70    0.26
  18  -3  -2    2.78    0.25
  18  -3  -2    2.50    0.16
  18   3  -1   12.01    0.51
  18  -3  -1   11.89    0.35
  18  -3  -1   11.61    0.50
  18   3   0    1.86    0.22
  18  -3   0    2.32    0.14
  18  -3   0    2.35    0.23
  18  -3   0    2.29    0.14
  18   3   1    2.12    0.22
  18  -3   1    2.08    0.22
  18   3   2   20.17    0.71
 -18   3  -2   18.98    0.69
  18  -3   2   19.67    0.69
 -18  -3  -2   20.55    0.59
 -18   3  -3   23.58    0.78
  18   3   3   21.01    0.75
  18  -3   3   22.18    0.77
 -18  -3  -3   22.74    0.68
 -18   3  -4   12.42    0.56
  18   3   4   13.85    0.57
  18  -3   4   12.57    0.42
 -18  -3  -4   13.80    0.49
  18  -3   4   13.50    0.57
 -18   3  -5    0.04    0.12
  18   3   5   -0.05    0.14
  18   3   5    0.02    0.06
 -18  -3  -5   -0.01    0.11
  18  -3   5   -0.09    0.08
  18   3   6    0.22    0.16
  18   3   6   -0.13    0.07
 -18   3  -6    0.11    0.13
 -18  -3  -6    0.00    0.12
  18  -3   6    0.01    0.09
  18   3   7    0.06    0.09
 -18   3  -7    0.01    0.14
  18   3   7   -0.01    0.15
 -18  -3  -7    0.02    0.15
  18  -3   7    0.09    0.11
 -18   3  -8    0.22    0.17
  18   3   8    0.29    0.18
  18   3   8   -0.04    0.10
  18  -3   8    0.22    0.14
 -18  -3  -8    0.20    0.17
  18   3   9    0.04    0.20
 -18   3  -9   -0.05    0.18
 -18  -3  -9   -0.14    0.16
  18  -4  -8   -0.04    0.17
  18   4  -7    0.49    0.15
  18  -4  -7    0.92    0.18
  18  -4  -7    0.74    0.20
  18   4  -6    0.06    0.10
  18  -4  -6    0.01    0.12
  18  -4  -6   -0.16    0.14
  18   4  -5    6.74    0.28
  18  -4  -5    5.58    0.38
  18  -4  -5    6.41    0.32
  18   4  -4    2.04    0.16
  18  -4  -4    2.22    0.26
  18  -4  -4    2.52    0.21
  18   4  -3    2.09    0.14
  18  -4  -3    1.99    0.24
  18  -4  -3    1.82    0.17
  18   4  -2    2.59    0.12
  18   4  -2    2.68    0.28
  18   4  -2    2.65    0.12
  18  -4  -2    2.49    0.26
  18  -4  -2    2.80    0.19
  18   4  -1    0.81    0.18
  18  -4  -1    0.40    0.16
  18  -4  -1    0.88    0.12
  18   4   0    0.19    0.14
  18  -4   0    0.45    0.15
  18   4   1    7.36    0.40
  18  -4   1    7.32    0.40
 -18   4  -2    0.63    0.16
  18   4   2    0.73    0.19
  18  -4   2    0.82    0.19
  18   4   3    1.86    0.24
 -18   4  -3    1.45    0.20
  18  -4   3    1.57    0.22
 -18   4  -4    0.29    0.16
  18   4   4    0.41    0.07
  18   4   4    0.54    0.17
  18  -4   4    0.39    0.17
  18  -4   4    0.13    0.10
  18   4   5    1.97    0.14
 -18   4  -5    2.46    0.27
  18   4   5    2.01    0.26
  18  -4   5    1.85    0.19
  18   4   6    0.08    0.16
  18   4   6    0.01    0.08
 -18   4  -6    0.12    0.14
  18  -4   6    0.32    0.12
  18   4   7    0.32    0.18
  18   4   7    0.14    0.10
 -18   4  -7    0.09    0.16
  18  -4   7   -0.01    0.12
 -18   4  -8    0.33    0.21
  18   4   8    0.45    0.21
  18  -5  -7    0.40    0.20
  18   5  -6    0.20    0.12
  18  -5  -6    0.25    0.17
  18  -5  -6    0.03    0.13
  18   5  -5    0.98    0.14
  18  -5  -5    1.01    0.17
  18  -5  -5    0.70    0.22
  18   5  -4    0.79    0.13
  18  -5  -4    0.89    0.15
  18  -5  -4    0.97    0.21
  18   5  -3    1.84    0.15
  18  -5  -3    1.47    0.22
  18  -5  -3    1.60    0.18
  18   5  -2    0.05    0.07
  18   5  -2   -0.26    0.14
  18  -5  -2   -0.14    0.13
  18  -5  -2   -0.10    0.10
  18   5  -1    4.04    0.18
  18   5  -1    4.00    0.34
  18  -5  -1    3.70    0.32
  18   5   0   -0.03    0.13
  18   5   0   -0.08    0.06
  18  -5   0    0.31    0.15
  18   5   1    0.35    0.17
  18   5   1    0.38    0.07
  18  -5   1    0.09    0.14
 -18   5  -2    0.88    0.19
  18   5   2    0.89    0.09
  18   5   2    0.85    0.21
  18  -5   2    0.95    0.20
  18   5   3    0.24    0.08
  18   5   3    0.16    0.15
 -18   5  -3    0.24    0.15
  18  -5   3    0.36    0.17
  18   5   4    2.92    0.32
  18   5   4    3.53    0.19
 -18   5  -4    3.40    0.31
  18  -5   4    3.13    0.31
  18  -5   4    3.27    0.24
  18   5   5    1.59    0.26
 -18   5  -5    1.47    0.23
  18   5   5    1.44    0.14
  18  -5   5    1.63    0.19
  18   5   6   -0.11    0.09
 -18   5  -6   -0.05    0.15
  18   5   6   -0.02    0.17
  18  -5   6    0.27    0.14
 -18   5  -7    0.66    0.22
  18   5   7    0.93    0.26
  18  -6  -6    0.04    0.18
  18  -6  -5    1.42    0.27
  18   6  -4   -0.02    0.11
  18  -6  -4    0.01    0.13
  18  -6  -4    0.08    0.17
  18   6  -3    0.31    0.11
  18   6  -3    0.28    0.20
  18  -6  -3    0.51    0.19
  18  -6  -3    0.39    0.15
  18   6  -2    0.13    0.17
  18   6  -2   -0.08    0.08
  18  -6  -2    0.02    0.14
  18  -6  -2   -0.09    0.11
  18   6  -1    0.35    0.18
  18   6  -1    0.31    0.10
  18  -6  -1    0.44    0.17
  18   6   0   -0.09    0.15
  18   6   0   -0.03    0.08
  18  -6   0   -0.17    0.13
  18   6   1    1.47    0.14
  18   6   1    1.31    0.24
  18  -6   1    1.59    0.24
  18   6   2    0.17    0.18
 -18   6  -2    0.01    0.13
  18   6   2    0.01    0.08
  18  -6   2   -0.01    0.15
 -18   6  -3    2.65    0.28
  18   6   3    2.87    0.32
  18   6   3    2.73    0.19
  18  -6   3    2.68    0.30
  18   6   4    2.58    0.32
  18   6   4    2.76    0.20
 -18   6  -4    2.62    0.30
  18  -6   4    2.75    0.32
  18  -6   4    2.55    0.24
  18   6   5    0.73    0.24
 -18   6  -5    0.89    0.23
  18   6   6    0.85    0.26
 -18   6  -6    0.52    0.21
  18  -7  -4    0.22    0.19
  18  -7  -3    5.86    0.44
  18   7  -2    0.22    0.22
  18  -7  -2    0.09    0.17
  18   7  -1    0.46    0.22
  18  -7  -1   -0.11    0.16
  18   7   0    1.24    0.27
  18  -7   0    1.53    0.26
  18   7   1    0.30    0.22
  18  -7   1    0.13    0.17
  18   7   2    0.06    0.20
 -18   7  -2   -0.19    0.12
  18  -7   2   -0.07    0.18
 -18   7  -3    0.83    0.22
  18   7   3    0.55    0.24
  18  -7   3    1.07    0.25
 -18   7  -4    0.70    0.21
  18   7   4    0.83    0.27
  18  -7   4    0.66    0.23
  19   0  -9    0.02    0.17
  19   0  -8    1.89    0.25
  19   0  -8    1.61    0.19
  19   0  -7   -0.08    0.10
  19   0  -7    0.10    0.14
  19   0  -6    1.85    0.16
  19   0  -6    2.16    0.23
  19   0  -5   -0.01    0.12
  19   0  -5    0.02    0.07
  19   0  -4    8.82    0.24
  19   0  -4    8.96    0.41
  19   0  -3   -0.37    0.13
  19   0  -2   35.22    0.97
  19   0  -1   -0.29    0.10
  19   0   0    0.75    0.15
  19   0   0    0.62    0.14
  19   0   1   -0.17    0.09
  19   0   1    0.10    0.12
 -19   0  -1   -0.03    0.08
 -19   0  -2    4.09    0.27
  19   0   2    5.19    0.31
  19   0   3   -0.13    0.10
 -19   0  -3    0.02    0.09
  19   0   3   -0.02    0.12
  19   0   4    4.58    0.27
 -19   0  -4    3.97    0.29
 -19   0  -5    0.05    0.12
  19   0   6    0.79    0.10
 -19   0  -6    0.74    0.18
 -19   0  -7   -0.04    0.13
  19   0   7    0.04    0.09
  19   0   8    0.26    0.11
 -19   0  -8    0.15    0.18
 -19   0  -9   -0.26    0.15
  19  -1  -9    0.19    0.16
  19   1  -8    0.15    0.13
  19   1  -8    0.16    0.15
  19  -1  -8    0.03    0.11
  19  -1  -8    0.09    0.16
  19   1  -7    0.15    0.14
  19   1  -7    0.00    0.10
  19  -1  -7   -0.10    0.09
  19  -1  -7    0.20    0.16
  19   1  -6    1.08    0.18
  19   1  -6    1.35    0.14
  19  -1  -6    1.39    0.21
  19  -1  -6    1.28    0.14
  19   1  -5    0.28    0.14
  19   1  -5    0.32    0.08
  19  -1  -5    0.47    0.16
  19  -1  -5    0.38    0.09
  19   1  -4    1.97    0.19
  19  -1  -4    1.63    0.12
  19  -1  -4    1.74    0.20
  19   1  -3   16.87    0.56
  19  -1  -3   16.94    0.60
  19   1  -2   29.20    0.81
  19  -1  -2   28.26    0.85
  19   1  -1    1.01    0.17
  19   1  -1    0.72    0.14
  19  -1  -1    0.17    0.13
  19   1   0    0.36    0.12
  19   1   0    0.41    0.14
  19  -1   0    0.53    0.14
  19   1   1   13.36    0.50
  19   1   1   13.74    0.49
  19  -1   1   13.74    0.51
 -19  -1  -1   13.15    0.47
 -19   1  -2    0.06    0.11
  19   1   2   -0.01    0.12
  19   1   2    0.08    0.12
  19  -1   2    0.16    0.10
  19  -1   2    0.23    0.14
 -19  -1  -2    0.17    0.11
  19   1   3    6.58    0.34
 -19   1  -3    6.15    0.35
  19  -1   3    5.58    0.35
 -19  -1  -3    6.16    0.33
  19   1   4    1.98    0.21
 -19   1  -4    1.98    0.22
 -19  -1  -4    2.09    0.21
  19   1   5    0.37    0.14
 -19   1  -5    0.11    0.12
  19  -1   5    0.23    0.06
 -19  -1  -5    0.39    0.14
  19   1   6    5.26    0.33
 -19   1  -6    4.64    0.36
  19   1   6    4.93    0.19
  19  -1   6    4.83    0.22
 -19  -1  -6    4.67    0.34
 -19   1  -7    1.70    0.25
  19   1   7    2.27    0.24
  19   1   7    2.03    0.16
  19  -1   7    1.94    0.17
 -19  -1  -7    1.96    0.25
  19   1   8    0.30    0.11
 -19   1  -8    0.31    0.19
  19  -1   8    0.43    0.13
 -19  -1  -8    0.31    0.18
 -19   1  -9    0.06    0.18
 -19  -1  -9   -0.37    0.14
  19  -2  -9    0.39    0.20
  19   2  -8    0.69    0.15
  19  -2  -8    0.96    0.17
  19  -2  -8    0.81    0.21
  19   2  -7    0.56    0.13
  19  -2  -7    0.71    0.14
  19  -2  -7    0.71    0.20
  19   2  -6    0.80    0.12
  19  -2  -6    0.78    0.19
  19  -2  -6    0.69    0.13
  19   2  -5    2.69    0.15
  19  -2  -5    2.46    0.26
  19  -2  -5    2.25    0.17
  19  -2  -4    2.28    0.15
  19  -2  -4    1.99    0.22
  19   2  -3    6.01    0.29
  19  -2  -3    5.83    0.21
  19  -2  -3    6.34    0.36
  19  -2  -3    5.81    0.21
  19   2  -2    0.07    0.10
  19  -2  -2    0.22    0.13
  19  -2  -2    0.07    0.04
  19   2  -1   10.22    0.38
  19   2  -1    9.99    0.45
  19  -2  -1   10.45    0.45
  19   2   0   18.30    0.64
  19   2   0   18.91    0.57
 -19  -2   0   18.06    0.55
  19  -2   0   17.71    0.64
  19   2   1    0.93    0.15
  19   2   1    1.09    0.18
  19  -2   1    1.37    0.20
 -19  -2  -1    1.56    0.16
 -19   2  -2   12.92    0.52
  19   2   2   12.21    0.51
  19  -2   2   13.50    0.54
 -19  -2  -2   12.72    0.46
  19   2   3   19.93    0.69
 -19   2  -3   20.19    0.71
  19  -2   3   20.74    0.72
 -19  -2  -3   20.09    0.65
  19   2   4   10.51    0.47
 -19   2  -4   10.35    0.49
 -19  -2  -4   10.62    0.44
  19  -2   4   10.05    0.30
  19  -2   4   10.42    0.49
  19   2   5    5.82    0.36
 -19   2  -5    5.36    0.36
  19  -2   5    5.26    0.23
 -19  -2  -5    5.61    0.33
  19   2   6    7.73    0.25
  19   2   6    7.70    0.42
 -19   2  -6    7.39    0.45
  19  -2   6    7.72    0.31
 -19  -2  -6    7.44    0.41
  19   2   7    0.10    0.15
  19   2   7    0.18    0.09
 -19   2  -7    0.05    0.14
  19  -2   7    0.22    0.11
 -19  -2  -7    0.14    0.16
  19   2   8    0.11    0.10
 -19   2  -8    0.43    0.19
  19   2   8    0.28    0.18
  19  -2   8    0.18    0.12
 -19  -2  -8    0.27    0.17
  19   2   9   -0.09    0.16
 -19   2  -9   -0.17    0.16
 -19  -2  -9    0.04    0.17
  19  -3  -8    0.19    0.17
  19   3  -7    0.40    0.12
  19  -3  -7    0.31    0.18
  19  -3  -7    0.31    0.13
  19   3  -6    0.27    0.10
  19  -3  -6    0.11    0.14
  19  -3  -6    0.31    0.12
  19   3  -5    1.66    0.14
  19  -3  -5    1.50    0.23
  19  -3  -5    1.27    0.16
  19   3  -4    5.53    0.19
  19  -3  -4    5.66    0.26
  19  -3  -4    4.92    0.34
  19  -3  -3    1.30    0.13
  19  -3  -3    0.94    0.18
  19   3  -2   19.72    0.71
  19  -3  -2   17.85    0.66
  19  -3  -2   18.78    0.51
  19   3  -1    4.96    0.34
  19  -3  -1    4.65    0.19
  19  -3  -1    4.57    0.33
  19   3   0    0.05    0.12
  19  -3   0    0.00    0.06
  19  -3   0    0.07    0.06
  19  -3   0    0.17    0.13
  19   3   1    8.41    0.43
  19  -3   1    8.61    0.27
  19  -3   1    8.89    0.44
  19   3   2    2.53    0.26
 -19   3  -2    2.60    0.24
  19  -3   2    2.24    0.24
 -19   3  -3    0.15    0.13
  19   3   3    0.16    0.14
 -19  -3  -3   -0.17    0.10
  19  -3   3    0.24    0.15
  19   3   4    6.71    0.39
 -19   3  -4    5.96    0.37
  19  -3   4    6.21    0.38
 -19  -3  -4    5.88    0.32
  19  -3   4    6.31    0.26
  19   3   5    0.52    0.18
 -19   3  -5    0.40    0.15
 -19  -3  -5    0.13    0.13
  19  -3   5    0.32    0.10
 -19   3  -6    0.07    0.14
  19   3   6   -0.02    0.14
  19   3   6   -0.08    0.07
 -19  -3  -6    0.02    0.13
  19  -3   6    0.06    0.09
  19   3   7    0.17    0.09
 -19   3  -7    0.10    0.15
  19   3   7    0.39    0.19
  19  -3   7    0.11    0.12
 -19  -3  -7    0.14    0.16
  19   3   8    0.22    0.18
 -19   3  -8    0.24    0.17
 -19  -3  -8   -0.02    0.17
  19  -4  -8    0.17    0.18
  19  -4  -7   -0.12    0.15
  19   4  -6    0.22    0.11
  19  -4  -6    0.25    0.13
  19  -4  -6    0.57    0.19
  19   4  -5    0.34    0.10
  19  -4  -5    0.33    0.17
  19  -4  -5    0.26    0.12
  19   4  -4    0.11    0.08
  19  -4  -4    0.09    0.15
  19  -4  -4    0.06    0.10
  19   4  -3    0.14    0.06
  19  -4  -3   -0.02    0.15
  19  -4  -3    0.14    0.10
  19   4  -2    0.75    0.20
  19  -4  -2    0.89    0.19
  19  -4  -2    1.09    0.13
  19   4  -1    0.01    0.12
  19  -4  -1   -0.10    0.13
  19  -4  -1   -0.03    0.08
  19   4   0    1.69    0.23
  19  -4   0    1.04    0.19
  19   4   1    0.87    0.19
  19  -4   1    0.87    0.19
 -19   4  -2    2.75    0.26
  19   4   2    2.92    0.27
  19  -4   2    2.62    0.27
 -19   4  -3    1.59    0.22
  19   4   3    1.47    0.22
  19  -4   3    1.79    0.25
  19   4   4    1.51    0.23
 -19   4  -4    1.55    0.23
  19  -4   4    1.44    0.15
  19  -4   4    1.38    0.24
  19   4   5    5.22    0.20
 -19   4  -5    4.06    0.34
  19   4   5    5.19    0.38
  19  -4   5    5.00    0.28
  19   4   6    0.20    0.09
 -19   4  -6    0.24    0.16
  19   4   6    0.26    0.18
  19  -4   6    0.18    0.12
  19   4   7   -0.02    0.09
  19   4   7    0.19    0.18
 -19   4  -7   -0.03    0.15
 -19   4  -8    1.26    0.27
  19   4   8    1.60    0.29
  19  -5  -7    1.18    0.25
  19  -5  -6   -0.11    0.16
  19   5  -5    0.58    0.12
  19  -5  -5    0.64    0.21
  19  -5  -5    0.78    0.16
  19   5  -4    0.46    0.10
  19  -5  -4    0.38    0.19
  19  -5  -4    0.43    0.13
  19   5  -3    0.09    0.08
  19  -5  -3    0.17    0.11
  19  -5  -3    0.13    0.15
  19   5  -2    0.34    0.07
  19   5  -2    0.55    0.19
  19  -5  -2    0.45    0.17
  19  -5  -2    0.38    0.12
  19   5  -1    6.38    0.43
  19   5  -1    7.44    0.22
  19  -5  -1    6.97    0.41
  19  -5  -1    7.30    0.33
  19   5   0    0.50    0.17
  19  -5   0    0.34    0.18
  19   5   1    3.02    0.30
  19  -5   1    2.48    0.27
  19   5   2    0.30    0.17
 -19   5  -2    0.19    0.13
  19  -5   2    0.00    0.15
  19   5   3    0.23    0.16
 -19   5  -3    0.29    0.14
  19   5   3    0.35    0.07
  19  -5   3    0.40    0.18
  19   5   4    1.99    0.27
 -19   5  -4    1.58    0.24
  19   5   4    1.70    0.13
  19  -5   4    1.56    0.18
  19  -5   4    1.54    0.26
 -19   5  -5    0.18    0.15
  19   5   5    0.40    0.18
  19   5   5    0.15    0.09
  19  -5   5    0.16    0.12
  19   5   6    0.73    0.13
 -19   5  -6    0.51    0.21
  19   5   6    0.65    0.21
  19   5   7    1.78    0.30
 -19   5  -7    1.93    0.30
  19  -6  -5    0.66    0.22
  19   6  -4    0.04    0.11
  19  -6  -4   -0.06    0.17
  19   6  -3    0.79    0.13
  19  -6  -3    0.66    0.21
  19  -6  -3    0.72    0.16
  19   6  -2    0.47    0.21
  19   6  -2    0.83    0.11
  19  -6  -2    0.90    0.16
  19  -6  -2    0.59    0.19
  19   6  -1    0.14    0.17
  19   6  -1    0.08    0.08
  19  -6  -1    0.09    0.16
  19   6   0    0.13    0.08
  19   6   0    0.19    0.18
  19  -6   0   -0.02    0.16
  19   6   1    0.01    0.07
  19   6   1   -0.16    0.16
  19  -6   1   -0.03    0.14
  19   6   2    0.27    0.19
 -19   6  -2    0.36    0.15
  19   6   2    0.38    0.09
  19  -6   2    0.14    0.16
 -19   6  -3    1.56    0.24
  19   6   3    1.99    0.16
  19   6   3    2.33    0.31
  19  -6   3    1.54    0.26
  19   6   4    1.12    0.25
 -19   6  -4    0.79    0.21
  19   6   4    0.66    0.12
  19  -6   4    1.19    0.25
  19   6   5    1.97    0.31
 -19   6  -5    1.49    0.25
  19  -7  -3    1.24    0.26
  19   7  -2    0.18    0.21
  19  -7  -2    0.17    0.19
  19   7  -1    1.33    0.29
  19  -7  -1    1.19    0.25
  19   7   0    0.06    0.20
  19  -7   0    0.07    0.18
  19   7   1    0.78    0.25
  19  -7   1    0.81    0.23
  19   7   2    0.02    0.18
 -19   7  -2    0.15    0.15
  19  -7   2    0.17    0.19
 -19   7  -3    0.35    0.19
  19   7   3   -0.02    0.19
  19  -7   3   -0.15    0.19
  20   0  -9    0.12    0.17
  20   0  -8    0.40    0.14
  20   0  -8    0.53    0.19
  20   0  -7   -0.05    0.10
  20   0  -7    0.15    0.16
  20   0  -6    6.93    0.38
  20   0  -6    6.32    0.27
  20   0  -5    0.08    0.07
  20   0  -5    0.15    0.13
  20   0  -4   22.66    0.74
  20   0  -3    0.03    0.13
  20   0  -2    1.42    0.20
  20   0  -1   -0.21    0.11
  20   0   0    1.87    0.20
  20   0   1    0.21    0.13
  20   0   1    0.03    0.10
 -20   0  -1   -0.08    0.08
 -20   0  -2   30.21    0.90
  20   0   2   31.81    0.92
 -20   0  -3   -0.06    0.10
  20   0   3    0.11    0.11
  20   0   3   -0.07    0.12
  20   0   4   16.90    0.56
 -20   0  -4   16.22    0.61
 -20   0  -5   -0.06    0.12
 -20   0  -6    0.00    0.13
  20   0   6   -0.02    0.05
  20   0   7   -0.10    0.07
 -20   0  -7   -0.05    0.12
 -20   0  -8    1.99    0.28
  20   0   8    1.63    0.16
 -20   0  -9   -0.21    0.17
  20  -1  -9    0.12    0.18
  20   1  -8    0.74    0.19
  20   1  -8    0.45    0.14
  20  -1  -8    0.43    0.14
  20  -1  -8    0.61    0.20
  20   1  -7    0.06    0.10
  20   1  -7    0.19    0.15
  20  -1  -7    0.02    0.10
  20  -1  -7    0.01    0.15
  20   1  -6    0.00    0.12
  20   1  -6   -0.11    0.08
  20  -1  -6   -0.03    0.14
  20  -1  -6    0.02    0.09
  20   1  -5    0.39    0.15
  20   1  -5    0.37    0.07
  20  -1  -5    0.47    0.16
  20  -1  -5    0.34    0.09
  20   1  -4    0.27    0.13
  20  -1  -4    0.46    0.16
  20  -1  -4    0.58    0.07
  20  -1  -4    0.34    0.06
  20   1  -3    0.47    0.14
  20  -1  -3    0.48    0.15
  20   1  -2   33.05    0.90
  20  -1  -2   30.08    0.92
  20   1  -1    6.37    0.34
  20  -1  -1    6.23    0.35
  20   1   0    0.05    0.12
  20   1   0   -0.14    0.11
  20  -1   0   -0.25    0.10
  20   1   1    0.41    0.14
  20   1   1    0.14    0.12
 -20  -1  -1    0.12    0.10
  20  -1   1    0.15    0.13
  20   1   2   15.92    0.56
  20   1   2   16.25    0.58
 -20   1  -2   15.91    0.59
 -20  -1  -2   16.43    0.56
  20  -1   2   16.45    0.61
  20   1   3    0.00    0.12
 -20   1  -3    0.15    0.12
  20  -1   3   -0.12    0.12
 -20  -1  -3   -0.07    0.10
  20   1   4    7.70    0.38
 -20   1  -4    7.33    0.40
 -20  -1  -4    6.76    0.37
 -20   1  -5    0.44    0.16
  20   1   5    0.35    0.15
 -20  -1  -5    0.48    0.15
 -20   1  -6    0.05    0.14
  20   1   6   -0.19    0.12
  20  -1   6    0.17    0.07
 -20  -1  -6    0.09    0.14
  20   1   7    0.17    0.08
 -20   1  -7   -0.08    0.15
 -20  -1  -7    0.26    0.17
  20  -1   7    0.11    0.09
  20   1   8    0.19    0.10
 -20   1  -8   -0.02    0.15
 -20  -1  -8    0.30    0.18
  20  -1   8    0.11    0.11
 -20   1  -9    0.29    0.20
 -20  -1  -9    1.03    0.25
  20  -2  -9    0.34    0.19
  20  -2  -8    0.17    0.17
  20   2  -7    0.04    0.09
  20  -2  -7    0.10    0.16
  20  -2  -7    0.02    0.11
  20   2  -6    2.12    0.16
  20  -2  -6    2.40    0.27
  20  -2  -6    2.25    0.19
  20   2  -5    0.08    0.06
  20  -2  -5   -0.17    0.12
  20  -2  -5    0.03    0.08
  20  -2  -4    1.44    0.12
  20  -2  -4    1.21    0.20
  20  -2  -3    0.61    0.07
  20  -2  -3    0.59    0.07
  20  -2  -3    0.53    0.16
  20   2  -2    1.51    0.17
  20  -2  -2    1.05    0.18
  20   2  -1    0.19    0.13
  20   2  -1    0.22    0.11
  20  -2  -1    0.16    0.13
  20   2   0    0.67    0.14
  20   2   0    0.58    0.17
  20  -2   0    0.55    0.15
 -20  -2   0    0.69    0.12
  20   2   1   22.32    0.75
  20  -2   1   22.18    0.75
 -20  -2  -1   23.12    0.68
  20   2   2    5.73    0.35
 -20   2  -2    6.17    0.35
 -20  -2  -2    5.71    0.30
  20  -2   2    5.33    0.36
  20   2   3    1.70    0.22
 -20   2  -3    1.58    0.21
 -20  -2  -3    1.52    0.19
  20  -2   3    1.56    0.23
  20   2   4    8.31    0.42
 -20   2  -4    7.55    0.42
  20  -2   4    7.56    0.42
 -20  -2  -4    8.68    0.40
  20   2   5    7.58    0.42
 -20   2  -5    8.38    0.45
  20  -2   5    7.47    0.26
 -20  -2  -5    7.64    0.40
 -20   2  -6    1.06    0.22
  20   2   6    1.11    0.21
 -20  -2  -6    0.97    0.19
  20  -2   6    0.93    0.12
  20   2   7    0.46    0.18
  20   2   7    0.31    0.09
 -20   2  -7    0.36    0.18
  20  -2   7    0.24    0.11
 -20  -2  -7    0.27    0.16
  20   2   8    0.76    0.13
  20   2   8    1.15    0.23
 -20   2  -8    0.92    0.24
 -20  -2  -8    0.65    0.22
 -20   2  -9    0.05    0.18
 -20  -2  -9   -0.05    0.19
  20  -3  -8    0.44    0.20
  20   3  -7    0.25    0.12
  20  -3  -7    0.17    0.12
  20  -3  -7    0.17    0.18
  20   3  -6    0.03    0.09
  20  -3  -6    0.13    0.11
  20  -3  -6    0.10    0.15
  20   3  -5   -0.15    0.06
  20  -3  -5    0.32    0.16
  20  -3  -5    0.05    0.10
  20  -3  -4    0.43    0.18
  20  -3  -4    0.63    0.12
  20  -3  -3    0.12    0.08
  20  -3  -3   -0.09    0.12
  20   3  -2    8.04    0.43
  20  -3  -2    6.72    0.39
  20  -3  -2    6.89    0.25
  20   3  -1    2.30    0.25
  20  -3  -1    1.56    0.21
  20  -3  -1    2.15    0.12
  20   3   0    7.13    0.39
  20  -3   0    6.89    0.22
  20  -3   0    6.71    0.38
  20  -3   0    6.98    0.22
  20   3   1   -0.07    0.13
  20  -3   1   -0.09    0.05
  20  -3   1    0.04    0.13
  20  -3   1   -0.08    0.05
  20   3   2    1.47    0.22
 -20   3  -2    1.57    0.21
  20  -3   2    1.54    0.22
  20   3   3    0.37    0.15
 -20   3  -3    0.18    0.13
  20  -3   3    0.11    0.15
  20   3   4    0.86    0.20
 -20   3  -4    0.91    0.19
 -20  -3  -4    0.62    0.15
  20  -3   4    0.89    0.20
 -20   3  -5    0.03    0.12
  20   3   5   -0.03    0.14
  20  -3   5   -0.07    0.08
 -20  -3  -5   -0.14    0.11
 -20   3  -6   -0.03    0.12
  20   3   6   -0.02    0.05
  20   3   6    0.10    0.16
 -20  -3  -6   -0.03    0.14
  20  -3   6    0.02    0.10
  20   3   7    0.07    0.08
 -20   3  -7    0.07    0.16
  20   3   7    0.02    0.16
 -20  -3  -7   -0.01    0.16
  20  -3   7   -0.06    0.11
 -20   3  -8    0.02    0.16
  20   3   8    0.06    0.17
 -20  -3  -8    0.15    0.18
  20  -4  -7    0.44    0.20
  20   4  -6    0.14    0.10
  20  -4  -6    0.22    0.13
  20  -4  -6    0.16    0.15
  20   4  -5    0.69    0.11
  20  -4  -5    0.85    0.21
  20  -4  -5    0.40    0.13
  20   4  -4    0.16    0.07
  20  -4  -4    0.27    0.11
  20  -4  -4    0.29    0.17
  20  -4  -3    5.60    0.39
  20  -4  -3    5.26    0.26
  20   4  -2    4.20    0.33
  20  -4  -2    3.63    0.32
  20  -4  -2    3.76    0.21
  20   4  -1    1.53    0.23
  20  -4  -1    1.67    0.24
  20  -4  -1    1.70    0.15
  20   4   0    0.26    0.16
  20  -4   0    0.02    0.07
  20  -4   0    0.38    0.16
  20   4   1    3.70    0.31
  20  -4   1    3.75    0.30
  20   4   2   -0.04    0.14
 -20   4  -2   -0.04    0.10
  20  -4   2   -0.05    0.13
 -20   4  -3    1.70    0.23
  20   4   3    1.55    0.24
  20  -4   3    1.24    0.22
 -20   4  -4    0.18    0.14
  20   4   4    0.23    0.17
  20  -4   4    0.06    0.16
 -20   4  -5    3.32    0.31
  20   4   5    3.01    0.31
  20  -4   5    3.27    0.23
  20   4   6    0.93    0.23
  20   4   6    0.98    0.10
 -20   4  -6    0.69    0.21
  20  -4   6    1.12    0.16
  20   4   7    0.57    0.22
  20   4   7    0.46    0.11
 -20   4  -7    0.62    0.21
  20  -5  -6   -0.04    0.18
  20   5  -5    0.53    0.12
  20  -5  -5    0.38    0.20
  20  -5  -5    0.46    0.14
  20   5  -4    0.18    0.08
  20  -5  -4    0.27    0.17
  20  -5  -4    0.27    0.12
  20   5  -3    0.73    0.09
  20  -5  -3    0.88    0.21
  20  -5  -3    0.95    0.15
  20   5  -2    1.48    0.26
  20  -5  -2    1.60    0.25
  20  -5  -2    1.76    0.18
  20   5  -1    0.87    0.22
  20  -5  -1    0.67    0.13
  20  -5  -1    0.48    0.17
  20   5   0   -0.16    0.15
  20  -5   0    0.13    0.15
  20   5   1    4.67    0.36
  20  -5   1    5.09    0.36
 -20   5  -2   -0.08    0.10
  20   5   2   -0.04    0.15
  20  -5   2    0.02    0.14
  20   5   3    1.11    0.24
 -20   5  -3    0.93    0.21
  20  -5   3    1.10    0.24
  20   5   4    0.24    0.19
 -20   5  -4    0.35    0.17
  20  -5   4   -0.08    0.16
  20   5   5    1.73    0.28
  20   5   5    1.61    0.13
 -20   5  -5    1.51    0.26
  20  -5   5    1.70    0.20
  20   5   6    0.03    0.19
 -20   5  -6    0.31    0.17
  20  -6  -5    0.13    0.19
  20  -6  -4    0.10    0.17
  20   6  -3    2.24    0.17
  20  -6  -3    2.51    0.30
  20   6  -2    0.09    0.08
  20   6  -2    0.09    0.19
  20  -6  -2    0.07    0.12
  20  -6  -2   -0.14    0.14
  20   6  -1    1.16    0.10
  20   6  -1    1.36    0.27
  20  -6  -1    0.88    0.16
  20  -6  -1    1.15    0.23
  20   6   0    0.64    0.08
[truncated: 381,689 more chars]
