# Supplementary material for: Crystal structures of 2-[(4,6-di­amino­pyrimidin-2-yl)sulfan­yl]-N-(2,4-di­methyl­phen­yl)acetamide and 2-[(4,6-di­amino­pyrimidin-2-yl)sulfan­yl]-N-(3-meth­oxy­phen­yl)acetamide
Source: Acta Crystallogr E Crystallogr Commun. 2017 Jun 13;73(Pt 7):996–1000. doi: 10.1107/S2056989017008143 (PMC5499277; doi:10.1107/S2056989017008143)
Supplement: Supplementary file 2 [file e-73-00996-Isup2.hkl]

data_I                                                                          
_shelx_title ' bns-t-s6-18 in P 21/c'                                           
_shelx_refln_list_code          4                                               
_shelx_F_calc_maximum      142.48                                               
_exptl_crystal_F_000       640.00                                               
_reflns_d_resolution_high  0.7506                                               
                                                                                
loop_                                                                           
 _space_group_symop_operation_xyz                                               
 'x, y, z'                                                                      
 '-x, y+1/2, -z+1/2'                                                            
 '-x, -y, -z'                                                                   
 'x, -y-1/2, z-1/2'                                                             
                                                                                
_cell_length_a    23.7716                                                       
_cell_length_b     7.0073                                                       
_cell_length_c     9.0909                                                       
_cell_angle_alpha  90.000                                                       
_cell_angle_beta   90.086                                                       
_cell_angle_gamma  90.000                                                       
                                                                                
_shelx_F_squared_multiplier     1.000                                           
                                                                                
loop_                                                                           
 _refln_index_h                                                                 
 _refln_index_k                                                                 
 _refln_index_l                                                                 
 _refln_F_squared_calc                                                          
 _refln_F_squared_meas                                                          
 _refln_F_squared_sigma                                                         
 _refln_observed_status                                                         
   2   0   0       3709.85       3595.61        66.81 o                         
   3   0   0        116.61         76.41         2.18 o                         
   4   0   0       6200.76       5970.31       511.81 o                         
   5   0   0       1267.67       1303.95        29.99 o                         
   6   0   0        223.43        226.46         4.34 o                         
   7   0   0       4627.27       4663.67        70.82 o                         
   8   0   0       1980.15       1978.69        30.79 o                         
   9   0   0        404.45        475.10         8.47 o                         
  10   0   0        509.31        538.69         9.52 o                         
  11   0   0        274.17        295.85         6.02 o                         
  12   0   0        197.29        276.25         5.88 o                         
  13   0   0         66.75         76.86         2.73 o                         
  14   0   0         49.74         61.05         2.66 o                         
  15   0   0       4264.24       4365.35        67.60 o                         
  16   0   0        866.81        992.17        17.36 o                         
  17   0   0        220.91        242.58         8.12 o                         
  18   0   0        216.43        219.80         5.81 o                         
  19   0   0         13.24         13.59         2.03 o                         
  20   0   0         41.65         37.02         3.96 o                         
  21   0   0         17.06         16.23         3.17 o                         
  22   0   0         56.49         53.45         4.75 o                         
  23   0   0         71.50         70.27         5.54 o                         
  24   0   0         55.55         64.73         5.54 o                         
  25   0   0          0.68          1.19         2.57 o                         
  26   0   0         10.72         11.00         2.33 o                         
  27   0   0         48.86         46.88         5.44 o                         
  28   0   0          6.31          7.25         2.87 o                         
  29   0   0          0.79          0.51         1.94 o                         
  30   0   0         13.15         16.77         2.90 o                         
  31   0   0         19.16         24.31         3.32 o                         
   1   1   0        876.80        964.42         6.39 o                         
   2   1   0        577.00        596.99         4.22 o                         
   3   1   0       4689.66       4926.79        33.24 o                         
   4   1   0         30.47         31.29         0.43 o                         
   5   1   0        338.23        365.10         3.05 o                         
   6   1   0        839.22        850.84         6.70 o                         
   7   1   0       6297.63       6497.09        61.64 o                         
   8   1   0         26.50         37.64         1.03 o                         
   9   1   0       3511.50       3454.12        96.98 o                         
  10   1   0       2145.54       2274.37        24.82 o                         
  11   1   0          3.90          2.84         0.69 o                         
  12   1   0        788.19        897.65        15.61 o                         
  13   1   0        680.62        682.55        10.08 o                         
  14   1   0       1690.15       1715.56        22.78 o                         
  15   1   0         78.05         85.00         2.66 o                         
  16   1   0        288.88        267.46         5.25 o                         
  17   1   0        485.82        507.02         8.45 o                         
  18   1   0        125.10        149.08         3.95 o                         
  19   1   0          9.84          8.65         1.51 o                         
  20   1   0          2.53         -1.48         1.48 o                         
  21   1   0         75.77         80.72         2.72 o                         
  22   1   0        123.71        137.36         4.14 o                         
  23   1   0         48.22         52.87         2.77 o                         
  24   1   0        116.72        108.40         3.35 o                         
  25   1   0         22.68         27.37         2.76 o                         
  26   1   0         69.02         78.41         3.58 o                         
  27   1   0         23.69         19.64         2.33 o                         
  28   1   0         21.51         22.96         4.75 o                         
  29   1   0         11.57          9.57         2.62 o                         
  30   1   0         11.72         14.93         3.07 o                         
  31   1   0          1.15         -0.68         2.23 o                         
   0   2   0      12807.44      12759.37       129.97 o                         
   1   2   0        933.05        920.47         6.25 o                         
   2   2   0          4.14          4.14         0.27 o                         
   3   2   0        140.47        133.16         1.30 o                         
   4   2   0          4.08          4.08         0.28 o                         
   5   2   0          1.73          2.31         0.41 o                         
   6   2   0       1225.71       1238.05         9.17 o                         
   7   2   0        840.59        940.29         7.55 o                         
   8   2   0       2113.62       2277.55        16.43 o                         
   9   2   0        228.33        233.55         2.30 o                         
  10   2   0        193.34        190.20         1.98 o                         
  11   2   0        200.70        232.35         2.53 o                         
  12   2   0        892.16        886.28         8.84 o                         
  13   2   0         49.81         54.66         1.40 o                         
  14   2   0         80.18         77.65         1.46 o                         
  15   2   0        117.94        117.41         2.14 o                         
  16   2   0        340.39        345.81         3.95 o                         
  17   2   0        100.48        105.70         3.20 o                         
  18   2   0        263.46        255.09         4.59 o                         
  19   2   0        351.94        361.84         5.90 o                         
  20   2   0         12.02         12.67         1.40 o                         
  21   2   0        150.73        144.77         3.57 o                         
  22   2   0        242.60        244.51         4.93 o                         
  23   2   0        502.81        522.52        12.25 o                         
  24   2   0         80.52         86.74         4.97 o                         
  25   2   0          5.62          5.46         2.59 o                         
  26   2   0         36.66         39.69         3.77 o                         
  27   2   0        110.13        119.84         7.13 o                         
  28   2   0          2.36          6.53         3.76 o                         
  29   2   0         14.05         21.38         5.15 o                         
  30   2   0         12.00         14.51         3.09 o                         
   1   3   0       1596.75       1677.90        12.42 o                         
   2   3   0         42.95         38.84         0.81 o                         
   3   3   0        361.97        337.45         3.02 o                         
   4   3   0        153.22        173.02         1.74 o                         
   5   3   0        783.79        786.47         6.36 o                         
   6   3   0         59.35         55.15         1.29 o                         
   7   3   0          6.47          9.09         0.71 o                         
   8   3   0          2.39          1.78         0.70 o                         
   9   3   0        805.43        831.86         6.99 o                         
  10   3   0       1291.23       1332.95        10.72 o                         
  11   3   0        143.05        168.19         2.15 o                         
  12   3   0        139.67        137.96         2.55 o                         
  13   3   0        860.73        874.21         8.48 o                         
  14   3   0        176.97        173.33         2.27 o                         
  15   3   0        213.06        213.50         3.73 o                         
  16   3   0          0.31         -0.31         1.23 o                         
  17   3   0         55.01         55.61         3.45 o                         
  18   3   0         45.82         44.69         1.67 o                         
  19   3   0          2.31          1.16         0.76 o                         
  20   3   0        149.16        137.22         2.67 o                         
  21   3   0         32.89         36.82         3.29 o                         
  22   3   0          0.01         -0.96         1.94 o                         
  23   3   0         10.08          5.74         2.24 o                         
  24   3   0         25.82         32.85         3.43 o                         
  25   3   0         28.02         35.72         3.71 o                         
  26   3   0          0.06          1.30         2.28 o                         
  27   3   0          0.46         -0.24         3.07 o                         
  28   3   0         55.33         67.42        11.98 o                         
  29   3   0          9.08         12.78         3.27 o                         
   0   4   0        426.20        409.30         5.59 o                         
   1   4   0       2098.58       2233.44        17.53 o                         
   2   4   0        382.03        426.23         3.89 o                         
   3   4   0        567.63        658.43         5.52 o                         
   4   4   0        498.35        460.22         4.11 o                         
   5   4   0         75.30         82.20         1.46 o                         
   6   4   0        268.32        267.08         2.88 o                         
   7   4   0        234.23        241.60         2.63 o                         
   8   4   0         12.85         12.49         0.66 o                         
   9   4   0         24.15         22.57         0.96 o                         
  10   4   0          1.82          1.15         0.73 o                         
  11   4   0          0.27          0.11         0.75 o                         
  12   4   0          0.36         -0.83         0.83 o                         
  13   4   0        887.88        847.32        12.06 o                         
  14   4   0        258.71        245.47         4.11 o                         
  15   4   0          0.03         -0.70         0.70 o                         
  16   4   0         90.52         85.26         2.00 o                         
  17   4   0         24.74         23.48         2.73 o                         
  18   4   0          8.01          6.25         2.57 o                         
  19   4   0         21.97         27.35         6.43 o                         
  20   4   0          4.68          3.17         2.15 o                         
  21   4   0          3.70          4.36         1.28 o                         
  22   4   0          2.14          1.97         1.72 o                         
  23   4   0         40.08         43.15         2.13 o                         
  24   4   0          6.72          7.62         2.87 o                         
  25   4   0          5.41          2.65         2.51 o                         
  26   4   0          5.19          4.08         2.73 o                         
  27   4   0          1.19          1.89         3.37 o                         
  28   4   0          3.46          3.40         2.85 o                         
   1   5   0         32.32         34.00         1.03 o                         
   2   5   0         15.32         12.68         0.73 o                         
   3   5   0        343.44        333.93         3.97 o                         
   4   5   0         52.68         55.19         1.47 o                         
   5   5   0         85.96         81.42         1.85 o                         
   6   5   0        160.83        161.86         2.67 o                         
   7   5   0         61.32         56.30         1.62 o                         
   8   5   0          7.02          4.11         1.32 o                         
   9   5   0        279.71        270.16         5.50 o                         
  10   5   0        538.36        509.29         8.69 o                         
  11   5   0          3.21          6.61         2.07 o                         
  12   5   0        311.96        285.55         6.27 o                         
  13   5   0         73.36         67.55         2.93 o                         
  14   5   0        200.36        193.16         5.00 o                         
  15   5   0         79.67         85.34         3.31 o                         
  16   5   0         14.11         14.69         1.54 o                         
  17   5   0          0.02         -0.83         0.98 o                         
  18   5   0          0.58          0.32         2.04 o                         
  19   5   0          5.44          8.36         2.45 o                         
  20   5   0          1.10         -0.30         2.87 o                         
  21   5   0          4.15          2.96         1.54 o                         
  22   5   0          1.76         -0.36         1.39 o                         
  23   5   0          0.72          0.94         1.44 o                         
  24   5   0         11.70         12.28         2.19 o                         
  25   5   0          9.75          9.56         3.19 o                         
  26   5   0          4.76          2.54         2.76 o                         
   0   6   0         12.02         17.42         1.64 o                         
   1   6   0         16.17         18.58         1.29 o                         
   2   6   0          0.03         -0.66         0.66 o                         
   3   6   0         15.94         17.76         1.13 o                         
   4   6   0          1.81          0.56         0.76 o                         
   5   6   0          6.79          6.46         1.09 o                         
   6   6   0         11.38          7.77         1.44 o                         
   7   6   0         49.89         46.94         2.43 o                         
   8   6   0          3.77          2.39         1.32 o                         
   9   6   0        211.43        191.76         5.29 o                         
  10   6   0        191.21        181.45         4.74 o                         
  11   6   0         26.62         33.48         2.24 o                         
  12   6   0         93.37         83.49         3.25 o                         
  13   6   0          2.81          6.04         2.54 o                         
  14   6   0         57.83         53.91         2.73 o                         
  15   6   0          2.36          1.01         1.34 o                         
  16   6   0          0.28          1.50         1.38 o                         
  17   6   0          0.03         -0.86         1.14 o                         
  18   6   0          0.17         -1.23         1.23 o                         
  19   6   0          0.66          2.08         1.32 o                         
  20   6   0         11.14         13.07         1.41 o                         
  21   6   0          1.37          2.08         2.66 o                         
  22   6   0         13.74         18.79         7.82 o                         
  23   6   0         23.07         27.20         3.91 o                         
  24   6   0         21.85         31.67         6.24 o                         
   1   7   0         25.83         29.43         2.51 o                         
   2   7   0          2.98          0.43         1.33 o                         
   3   7   0          5.76          1.39         1.75 o                         
   4   7   0         12.78          9.71         2.28 o                         
   5   7   0          1.93          0.52         1.61 o                         
   6   7   0          1.12         -1.04         1.52 o                         
   7   7   0          7.15          7.60         2.09 o                         
   8   7   0         43.04         41.36         2.57 o                         
   9   7   0          6.74          5.91         1.68 o                         
  10   7   0          0.33         -1.45         1.45 o                         
  11   7   0          0.03          1.95         1.60 o                         
  12   7   0         64.71         63.98         3.72 o                         
  13   7   0         23.66         23.11         2.29 o                         
  14   7   0          0.41         -1.46         1.46 o                         
  15   7   0          1.28         -1.48         1.48 o                         
  16   7   0          7.14          3.33         1.81 o                         
  17   7   0          1.48          0.17         1.58 o                         
  18   7   0         25.33         27.82         3.71 o                         
  19   7   0          5.44          1.29         2.65 o                         
  20   7   0          0.00         -1.39         2.47 o                         
   0   8   0          1.12         -0.20         2.77 o                         
   1   8   0          5.88          1.78         2.77 o                         
   2   8   0          3.81          4.95         3.17 o                         
   3   8   0          0.25         -2.38         2.38 o                         
   4   8   0          7.13         10.69         2.38 o                         
   5   8   0         34.01         39.65         4.65 o                         
   6   8   0         21.22         24.86         2.94 o                         
   7   8   0         21.69         26.44         3.01 o                         
   8   8   0        132.71        155.33         7.52 o                         
   9   8   0         32.60         34.95         3.32 o                         
  10   8   0          5.41          6.28         2.38 o                         
  11   8   0         54.81         58.04         3.99 o                         
  12   8   0         56.05         57.53         3.99 o                         
  13   8   0         23.01         29.30         5.54 o                         
  14   8   0         17.29         18.41         4.95 o                         
  15   8   0          0.17          0.49         2.56 o                         
  16   8   0         17.39         13.19         3.35 o                         
   3   9   0          7.93          2.97         3.37 o                         
   4   9   0          3.24          3.76         3.37 o                         
   5   9   0          3.33          9.90         3.76 o                         
 -31   1   1          0.09         -2.77         3.37 o                         
 -30   1   1          0.83          0.40         3.56 o                         
 -29   1   1          0.10          7.72         3.76 o                         
 -28   1   1          0.27         -2.18         2.97 o                         
 -27   1   1          0.29         -2.38         3.17 o                         
 -26   1   1         18.27         22.32         3.01 o                         
 -25   1   1         16.00         16.52         2.66 o                         
 -24   1   1          1.27          3.87         2.77 o                         
 -23   1   1         40.52         43.61         3.21 o                         
 -22   1   1          6.22          6.10         2.57 o                         
 -21   1   1         44.15         41.95         3.01 o                         
 -20   1   1        132.25        124.77         4.83 o                         
 -19   1   1          8.91         13.72         4.05 o                         
 -18   1   1        406.94        391.55         7.15 o                         
 -17   1   1        288.86        279.91         5.56 o                         
 -16   1   1        230.83        229.59         4.83 o                         
 -15   1   1         65.00         79.03         2.86 o                         
 -14   1   1          5.34          7.19         1.10 o                         
 -13   1   1        153.26        159.78         2.39 o                         
 -12   1   1        569.21        634.65         7.62 o                         
 -11   1   1         68.09         55.39         1.35 o                         
 -10   1   1        232.34        209.49         6.11 o                         
  -9   1   1        836.09        862.32         7.42 o                         
  -8   1   1       2838.31       2969.07        22.49 o                         
  -7   1   1        498.52        585.88         4.50 o                         
  -6   1   1       1121.10       1144.97         8.38 o                         
  -5   1   1         15.04         18.85         0.57 o                         
  -4   1   1      10208.94      10303.58        77.54 o                         
  -3   1   1       3028.73       3140.11        23.66 o                         
  -2   1   1         59.32         58.42         0.71 o                         
  -1   1   1       4890.52       4914.03        34.68 o                         
   0   1   1       5545.06       5486.56        58.14 o                         
   1   1   1         96.96        123.38         1.24 o                         
   2   1   1       8897.21       9027.58        60.62 o                         
   3   1   1       3544.40       3642.77        27.40 o                         
   4   1   1          0.03          6.59         0.25 o                         
   5   1   1        686.32        696.19         5.27 o                         
   6   1   1        651.94        677.43         5.14 o                         
   7   1   1         68.00         63.41         0.77 o                         
   8   1   1        451.20        504.78         4.56 o                         
   9   1   1        451.19        515.18         5.55 o                         
  10   1   1         12.62          9.04         0.50 o                         
  11   1   1       1588.83       1848.11        16.80 o                         
  12   1   1          0.05          0.09         0.60 o                         
  13   1   1         94.94        111.74         2.11 o                         
  14   1   1         73.33         67.58         1.69 o                         
  15   1   1         10.01         10.81         0.87 o                         
  16   1   1         46.31         35.38         1.55 o                         
  17   1   1          0.16         -0.41         0.76 o                         
  18   1   1         54.00         54.12         2.16 o                         
  19   1   1        274.67        267.07         4.87 o                         
  20   1   1          1.82          3.85         1.18 o                         
  21   1   1         23.09         23.02         1.77 o                         
  22   1   1          0.31         -0.03         1.09 o                         
  23   1   1        118.84        119.34         3.11 o                         
  24   1   1         24.52         28.10         1.79 o                         
  25   1   1          2.70          2.31         1.24 o                         
  26   1   1          0.78         -1.08         1.12 o                         
  27   1   1          7.33          6.14         1.47 o                         
  28   1   1          8.30          6.61         1.71 o                         
  29   1   1          2.74          1.74         2.57 o                         
  30   1   1          1.29         -2.09         2.09 o                         
  31   1   1          0.84         -2.47         2.47 o                         
 -30   2   1          1.97         -1.98         3.17 o                         
 -29   2   1         11.46         12.67         4.75 o                         
 -28   2   1         24.24         19.00         4.55 o                         
 -27   2   1          8.33         -1.19         3.37 o                         
 -26   2   1         27.58         19.20         4.16 o                         
 -25   2   1         19.46         20.19         4.36 o                         
 -24   2   1        126.03        126.10         7.92 o                         
 -23   2   1         75.45         80.43         4.55 o                         
 -22   2   1         15.34         18.15         3.56 o                         
 -21   2   1         39.32         44.55         2.56 o                         
 -20   2   1          0.05          3.80         1.40 o                         
 -19   2   1        212.68        202.37         4.83 o                         
 -18   2   1          5.49          8.60         1.51 o                         
 -17   2   1        255.21        236.41         3.27 o                         
 -16   2   1        108.94         98.56         1.88 o                         
 -15   2   1         25.95         17.63         1.43 o                         
 -14   2   1         51.81         49.51         1.30 o                         
 -13   2   1         18.30         24.44         1.18 o                         
 -12   2   1        303.06        290.99         2.79 o                         
 -11   2   1        974.37       1035.16         8.36 o                         
 -10   2   1          0.44          0.10         0.32 o                         
  -9   2   1        278.33        244.25         2.43 o                         
  -8   2   1        108.33        138.66         1.59 o                         
  -7   2   1        374.15        396.82         3.53 o                         
  -6   2   1        771.24        789.72         6.44 o                         
  -5   2   1       1903.77       2026.82        16.69 o                         
  -4   2   1       2374.99       2458.93        20.08 o                         
  -3   2   1         22.75         24.13         0.57 o                         
  -2   2   1         93.45         89.84         1.15 o                         
  -1   2   1       2842.42       2901.27        19.64 o                         
   0   2   1       1100.12       1145.41         8.07 o                         
   1   2   1        107.06        114.10         1.20 o                         
   2   2   1        711.41        658.79         5.11 o                         
   3   2   1          6.55          7.52         0.34 o                         
   4   2   1         63.51         66.99         0.84 o                         
   5   2   1         83.02         82.20         1.05 o                         
   6   2   1        369.49        372.59         3.57 o                         
   7   2   1         36.40         37.02         0.72 o                         
   8   2   1        114.61        111.84         1.31 o                         
   9   2   1        280.29        241.71         2.73 o                         
  10   2   1        176.10        196.89         2.07 o                         
  11   2   1         65.84         52.31         1.09 o                         
  12   2   1          8.98         10.03         1.00 o                         
  13   2   1          0.10          0.08         0.54 o                         
  14   2   1        424.99        427.46         5.28 o                         
  15   2   1        391.33        396.51         5.01 o                         
  16   2   1         24.82         26.18         1.45 o                         
  17   2   1        148.57        147.83         2.47 o                         
  18   2   1         71.06         70.15         2.40 o                         
  19   2   1         25.58         25.26         2.60 o                         
  20   2   1        454.46        447.12         8.28 o                         
  21   2   1          5.54          5.07         1.29 o                         
  22   2   1          0.75         -0.95         0.95 o                         
  23   2   1        200.99        179.98         6.06 o                         
  24   2   1         81.45         91.50         5.03 o                         
  25   2   1         25.43         28.02         2.64 o                         
  26   2   1          0.81          2.43         1.81 o                         
  27   2   1         21.30         12.33         2.24 o                         
  28   2   1          0.49          0.64         1.80 o                         
  29   2   1          7.13          5.48         2.23 o                         
  30   2   1         14.02         11.19         2.99 o                         
 -29   3   1          2.20         -1.78         3.56 o                         
 -28   3   1          1.67          0.20         3.37 o                         
 -27   3   1          3.63          7.32         4.16 o                         
 -26   3   1         61.63         61.40         4.55 o                         
 -25   3   1          7.77          7.77         2.59 o                         
 -24   3   1         90.72         80.02         4.82 o                         
 -23   3   1         12.33         10.06         2.59 o                         
 -22   3   1          5.39          1.94         1.94 o                         
 -21   3   1         36.89         30.94         1.67 o                         
 -20   3   1         47.15         41.19         3.78 o                         
 -19   3   1        104.14         92.97         2.93 o                         
 -18   3   1        249.01        234.59         4.95 o                         
 -17   3   1         27.89         30.81         1.87 o                         
 -16   3   1        352.17        333.69         6.23 o                         
 -15   3   1         63.17         54.54         1.35 o                         
 -14   3   1          0.02         -0.49         0.49 o                         
 -13   3   1          3.80          4.07         0.46 o                         
 -12   3   1          0.37         -0.35         0.35 o                         
 -11   3   1        442.71        433.61         3.77 o                         
 -10   3   1         50.06         43.81         1.09 o                         
  -9   3   1        178.84        197.38         2.76 o                         
  -8   3   1        398.16        411.29         5.20 o                         
  -7   3   1         54.91         45.80         1.19 o                         
  -6   3   1         91.56        123.06         1.81 o                         
  -5   3   1          1.61          1.00         0.38 o                         
  -4   3   1        107.35        154.77         2.40 o                         
  -3   3   1       3969.10       4120.17        31.33 o                         
  -2   3   1       1032.76       1074.50         8.20 o                         
  -1   3   1       1060.88       1090.46         8.30 o                         
   0   3   1        140.79        151.10         1.91 o                         
   1   3   1       3169.85       3403.17        24.45 o                         
   2   3   1        350.24        411.58         3.59 o                         
   3   3   1        628.70        684.96         5.51 o                         
   4   3   1       1646.63       1691.91        11.90 o                         
   5   3   1        579.07        672.52         5.25 o                         
   6   3   1         10.61          7.43         0.39 o                         
   7   3   1        121.62        106.49         1.42 o                         
   8   3   1         28.62         36.36         0.88 o                         
   9   3   1        422.71        400.56         3.60 o                         
  10   3   1        100.46         93.12         1.36 o                         
  11   3   1        790.93        799.98         6.83 o                         
  12   3   1         48.21         44.01         1.28 o                         
  13   3   1         80.78         89.17         1.61 o                         
  14   3   1         25.56         26.78         1.21 o                         
  15   3   1        233.57        225.89         4.49 o                         
  16   3   1        557.41        543.60         7.55 o                         
  17   3   1        158.24        156.81         3.96 o                         
  18   3   1         46.32         41.57         3.08 o                         
  19   3   1        177.91        170.80         4.02 o                         
  20   3   1          0.32         -0.65         0.65 o                         
  21   3   1          0.00         -0.59         1.82 o                         
  22   3   1          0.83          1.69         2.67 o                         
  23   3   1         27.34         27.82         3.15 o                         
  24   3   1          0.05          1.58         2.24 o                         
  25   3   1          2.47          1.04         2.31 o                         
  26   3   1          9.57          6.45         2.04 o                         
  27   3   1          5.03          5.04         2.00 o                         
  28   3   1          0.19         -0.29         1.98 o                         
  29   3   1          0.03         -1.89         1.89 o                         
 -28   4   1          5.45          2.09         2.73 o                         
 -27   4   1         13.05         11.98         3.29 o                         
 -26   4   1         12.25         12.88         3.36 o                         
 -25   4   1         23.98         24.04         3.43 o                         
 -24   4   1         13.60         11.85         2.79 o                         
 -23   4   1          0.20         -1.03         1.03 o                         
 -22   4   1          0.53          0.14         1.17 o                         
 -21   4   1         12.85         14.27         1.57 o                         
 -20   4   1         34.78         32.79         2.20 o                         
 -19   4   1          0.08         -0.74         1.17 o                         
 -18   4   1         13.76         15.39         2.39 o                         
 -17   4   1        217.06        205.04         3.08 o                         
 -16   4   1        415.20        390.93         5.67 o                         
 -15   4   1        220.15        232.64         4.89 o                         
 -14   4   1         20.98         16.03         1.16 o                         
 -13   4   1        140.69        134.54         3.52 o                         
 -12   4   1       1247.51       1235.53        17.38 o                         
 -11   4   1          0.00          0.24         0.75 o                         
 -10   4   1        277.20        282.47         4.59 o                         
  -9   4   1        279.14        283.82         4.09 o                         
  -8   4   1         39.21         36.44         1.16 o                         
  -7   4   1          1.04          0.34         0.46 o                         
  -6   4   1        132.31        112.58         1.90 o                         
  -5   4   1        622.26        635.46         6.23 o                         
  -4   4   1        216.36        228.33         2.90 o                         
  -3   4   1        320.20        283.43         3.09 o                         
  -2   4   1        251.61        275.37         2.87 o                         
  -1   4   1       1525.33       1621.20        12.95 o                         
   0   4   1       1190.83       1282.26        10.50 o                         
   1   4   1         20.91         20.87         1.05 o                         
   2   4   1        785.70        759.09         6.24 o                         
   3   4   1        852.23        912.20         7.32 o                         
   4   4   1        128.34        120.18         1.61 o                         
   5   4   1         78.36         65.72         1.42 o                         
   6   4   1        230.33        210.66         2.18 o                         
   7   4   1        346.34        334.17         3.04 o                         
   8   4   1        169.66        179.74         2.26 o                         
   9   4   1          3.80          3.62         0.66 o                         
  10   4   1        786.13        769.66         8.78 o                         
  11   4   1       1042.81       1005.00        11.05 o                         
  12   4   1         85.64         93.84         2.21 o                         
  13   4   1          1.18         -0.79         0.79 o                         
  14   4   1        155.66        136.29         2.90 o                         
  15   4   1        660.90        652.94         8.52 o                         
  16   4   1        242.70        245.70         3.93 o                         
  17   4   1         13.58         12.69         2.31 o                         
  18   4   1        153.53        145.30         5.60 o                         
  19   4   1         17.04         17.22         2.66 o                         
  20   4   1         69.74         73.76         4.27 o                         
  21   4   1         16.03         15.69         5.64 o                         
  22   4   1          5.17          5.78         1.31 o                         
  23   4   1         46.05         46.96         2.42 o                         
  24   4   1          7.08         14.90         3.01 o                         
  25   4   1         44.66         48.25         4.19 o                         
  26   4   1         33.50         39.80         3.31 o                         
  27   4   1          0.05         -1.29         1.97 o                         
  28   4   1          3.05          3.68         2.11 o                         
 -26   5   1         60.70         68.07         5.94 o                         
 -25   5   1          6.52          8.74         1.65 o                         
 -24   5   1         23.03         20.94         3.30 o                         
 -23   5   1         23.36         20.32         2.10 o                         
 -22   5   1         53.01         60.47         4.74 o                         
 -21   5   1         28.23         28.69         2.85 o                         
 -20   5   1         11.42         13.33         1.85 o                         
 -19   5   1        140.84        142.91         3.97 o                         
 -18   5   1         79.38         78.59         2.82 o                         
 -17   5   1          1.44          0.06         1.14 o                         
 -16   5   1          4.10          5.08         1.37 o                         
 -15   5   1        161.92        154.69         4.11 o                         
 -14   5   1         16.86         18.64         1.75 o                         
 -13   5   1        208.32        184.83         4.54 o                         
 -12   5   1        222.61        219.53         5.04 o                         
 -11   5   1        894.11        872.43        13.28 o                         
 -10   5   1        196.40        200.67         4.71 o                         
  -9   5   1        131.15        139.92         3.89 o                         
  -8   5   1        840.31        819.63        10.62 o                         
  -7   5   1        868.83        815.41         9.43 o                         
  -6   5   1        206.86        194.50         3.34 o                         
  -5   5   1         61.35         56.42         1.79 o                         
  -4   5   1        568.59        529.69         6.06 o                         
  -3   5   1        180.19        173.61         2.81 o                         
  -2   5   1         11.21         15.95         0.97 o                         
  -1   5   1         91.55         82.03         1.45 o                         
   0   5   1        170.90        185.39         2.36 o                         
   1   5   1          3.63          3.53         0.81 o                         
   2   5   1         72.65         79.00         1.54 o                         
   3   5   1        441.18        466.10         4.63 o                         
   4   5   1        518.19        527.99         5.57 o                         
   5   5   1        107.25        115.40         2.22 o                         
   6   5   1         10.15          8.87         1.05 o                         
   7   5   1         60.79         55.48         2.11 o                         
   8   5   1          0.06          1.08         1.00 o                         
   9   5   1       1032.73        980.09        13.54 o                         
  10   5   1         67.10         67.67         2.47 o                         
  11   5   1        206.39        211.33         4.25 o                         
  12   5   1         52.88         44.44         4.64 o                         
  13   5   1          8.55          9.81         1.44 o                         
  14   5   1         40.02         40.55         2.20 o                         
  15   5   1          4.51          0.71         2.92 o                         
  16   5   1         34.51         37.23         2.08 o                         
  17   5   1         21.87         25.00         1.73 o                         
  18   5   1          5.65          6.38         1.48 o                         
  19   5   1         70.51         54.40         5.34 o                         
  20   5   1         93.16         96.78         5.04 o                         
  21   5   1         12.06          9.17         2.65 o                         
  22   5   1          2.81         -0.47         2.31 o                         
  23   5   1          1.71          4.16         1.57 o                         
  24   5   1         95.42        105.55         3.69 o                         
  25   5   1         30.40         34.57         2.89 o                         
  26   5   1          3.99          4.64         2.21 o                         
 -24   6   1         26.18         29.71         4.13 o                         
 -23   6   1          4.98          4.13         2.87 o                         
 -22   6   1         11.75         11.20         3.15 o                         
 -21   6   1         44.07         50.33         3.16 o                         
 -20   6   1         21.32         22.33         1.53 o                         
 -19   6   1          1.52          1.92         1.31 o                         
 -18   6   1          4.27          7.03         1.54 o                         
 -17   6   1         82.66         88.32         3.31 o                         
 -16   6   1         47.68         44.96         2.54 o                         
 -15   6   1          6.20          7.98         1.63 o                         
 -14   6   1          2.55          3.71         1.35 o                         
 -13   6   1         20.10         18.52         2.87 o                         
 -12   6   1         79.81         79.74         3.23 o                         
 -11   6   1          3.14         -1.06         1.30 o                         
 -10   6   1          0.52         -1.37         1.58 o                         
  -9   6   1         94.02         89.60         3.33 o                         
  -8   6   1        160.63        155.83         4.28 o                         
  -7   6   1          1.63          0.77         1.25 o                         
  -6   6   1        167.99        156.01         4.15 o                         
  -5   6   1         83.66         82.83         2.27 o                         
  -4   6   1          6.49          4.00         0.93 o                         
  -3   6   1         21.49         16.49         1.22 o                         
  -2   6   1         65.48         62.72         2.01 o                         
  -1   6   1        151.93        165.73         3.61 o                         
   0   6   1         65.35         67.35         2.17 o                         
   1   6   1         31.33         41.22         1.99 o                         
   2   6   1        185.95        187.93         3.53 o                         
   3   6   1         39.86         40.03         1.73 o                         
   4   6   1          1.37          0.87         0.86 o                         
   5   6   1          1.86          1.64         1.02 o                         
   6   6   1        269.26        269.52         5.03 o                         
   7   6   1        594.72        598.49         8.72 o                         
   8   6   1          0.02          2.73         1.17 o                         
   9   6   1        274.98        259.72         5.00 o                         
  10   6   1        102.45         96.59         3.00 o                         
  11   6   1        104.89         93.87         3.40 o                         
  12   6   1         45.59         38.55         2.37 o                         
  13   6   1        283.07        264.68         6.02 o                         
  14   6   1         96.26        101.67         3.52 o                         
  15   6   1         22.84         24.60         4.17 o                         
  16   6   1          0.63          2.79         1.35 o                         
  17   6   1         43.46         40.50         2.40 o                         
  18   6   1         33.60         29.05         2.14 o                         
  19   6   1          0.06         -0.77         1.15 o                         
  20   6   1         16.50         12.94         3.00 o                         
  21   6   1         13.86         11.19         3.15 o                         
  22   6   1         30.95         38.51         4.27 o                         
  23   6   1         12.31         11.87         2.44 o                         
  24   6   1          5.41          6.07         2.27 o                         
 -20   7   1          5.61          6.09         3.15 o                         
 -19   7   1         23.93         24.81         3.75 o                         
 -18   7   1          6.57          2.57         5.64 o                         
 -17   7   1          1.05          1.07         1.63 o                         
 -16   7   1          0.03         -0.09         1.55 o                         
 -15   7   1          8.30         12.45         1.99 o                         
 -14   7   1         38.79         41.52         2.70 o                         
 -13   7   1          0.14          1.62         1.60 o                         
 -12   7   1          2.43         -0.38         1.43 o                         
 -11   7   1          1.18          3.07         2.45 o                         
 -10   7   1        127.68        132.55         4.32 o                         
  -9   7   1        127.25        123.32         4.12 o                         
  -8   7   1         15.27         15.59         1.95 o                         
  -7   7   1         86.65         80.53         3.30 o                         
  -6   7   1          1.02          0.71         3.46 o                         
  -5   7   1         45.92         38.55         3.01 o                         
  -4   7   1         32.41         33.95         5.64 o                         
  -3   7   1        188.98        181.92         8.51 o                         
  -2   7   1         68.08         75.15         3.20 o                         
  -1   7   1         52.16         45.39         2.16 o                         
   0   7   1        120.37        132.51         4.11 o                         
   1   7   1        131.75        130.40         4.42 o                         
   2   7   1         37.83         41.97         2.55 o                         
   3   7   1          0.25         -1.40         1.52 o                         
   4   7   1         16.80         18.17         1.98 o                         
   5   7   1         64.64         69.63         3.22 o                         
   6   7   1         40.14         46.71         2.69 o                         
   7   7   1         32.48         37.27         2.51 o                         
   8   7   1        224.10        223.66         5.66 o                         
   9   7   1         13.23         14.59         1.97 o                         
  10   7   1        128.68        127.10         4.26 o                         
  11   7   1        144.78        148.67         4.63 o                         
  12   7   1         74.85         73.55         5.76 o                         
  13   7   1         16.14         19.38         2.12 o                         
  14   7   1         36.84         39.02         2.62 o                         
  15   7   1        142.32        147.84         5.50 o                         
  16   7   1         48.40         49.10         2.92 o                         
  17   7   1          0.03          1.90         1.71 o                         
  18   7   1          9.47          4.04         2.66 o                         
  19   7   1         18.35         15.77         3.35 o                         
  20   7   1         17.48         20.54         3.49 o                         
 -16   8   1         18.95         15.19         6.83 o                         
 -15   8   1          3.02          5.54         4.36 o                         
 -14   8   1         11.49         12.12         3.86 o                         
 -13   8   1         22.39         24.15         5.15 o                         
 -12   8   1          4.89          4.95         3.96 o                         
 -11   8   1          0.07         -1.11         1.98 o                         
 -10   8   1         20.12         22.07         5.34 o                         
  -9   8   1         61.15         62.70         4.17 o                         
  -8   8   1         27.65         31.87         3.27 o                         
  -7   8   1          2.61          4.44         2.23 o                         
  -6   8   1         69.28         80.19         5.74 o                         
  -5   8   1         53.70         54.76         3.85 o                         
  -4   8   1          3.36         -0.20         2.77 o                         
  -3   8   1         26.97         21.18         3.76 o                         
  -2   8   1          7.11         10.10         3.56 o                         
  -1   8   1         20.12         22.96         4.16 o                         
   0   8   1          1.57         -0.79         2.57 o                         
   1   8   1         90.44         97.59         6.73 o                         
   2   8   1         24.40         26.72         4.36 o                         
   3   8   1          1.11         -0.02         2.08 o                         
   4   8   1          0.03         -1.20         1.89 o                         
   5   8   1          5.27          3.29         2.38 o                         
   6   8   1        100.80        101.09         5.44 o                         
   7   8   1         92.77         98.15         4.93 o                         
   8   8   1          1.30          3.59         2.23 o                         
   9   8   1         48.24         43.61         4.55 o                         
  10   8   1          5.14          2.36         2.04 o                         
  11   8   1          0.71         -1.20         2.09 o                         
  12   8   1          0.01         -0.99         3.56 o                         
  13   8   1         46.72         48.10         6.33 o                         
  14   8   1         45.98         61.76         6.73 o                         
  15   8   1          1.03          6.73         4.55 o                         
  16   8   1          3.04          4.95         4.55 o                         
  -5   9   1          3.97          1.78         2.97 o                         
  -4   9   1         23.95         22.76         4.55 o                         
  -3   9   1         45.27         41.77         5.34 o                         
   3   9   1          0.83          2.38         3.37 o                         
   4   9   1         15.74         13.26         3.96 o                         
   5   9   1          7.23          9.30         3.76 o                         
   7   9   1          3.44          0.59         3.76 o                         
   8   9   1         19.70         21.38         4.95 o                         
 -30   0   2          6.01         15.04         4.55 o                         
 -29   0   2         65.00         83.14         7.32 o                         
 -28   0   2         32.19         37.61         5.15 o                         
 -27   0   2        108.10        114.42         7.72 o                         
 -26   0   2         89.69        102.74         7.13 o                         
 -25   0   2         26.42         30.88         4.16 o                         
 -24   0   2         66.18         67.11         5.74 o                         
 -23   0   2         57.80         64.14         5.54 o                         
 -22   0   2          0.04          1.19         2.38 o                         
 -21   0   2         47.90         40.19         4.36 o                         
 -20   0   2         31.11         28.11         3.96 o                         
 -19   0   2        696.47        697.20        19.20 o                         
 -18   0   2         42.82         37.02         3.76 o                         
 -17   0   2         68.28         83.74         4.95 o                         
 -16   0   2         15.07         18.21         2.77 o                         
 -15   0   2       2332.64       2317.47        52.26 o                         
 -14   0   2        129.89        125.11         5.54 o                         
 -13   0   2        208.53        194.93         5.34 o                         
 -12   0   2        257.48        298.60         4.41 o                         
 -11   0   2        478.96        504.57         6.97 o                         
 -10   0   2       2448.76       2496.56        31.00 o                         
  -9   0   2         13.58         11.45         1.09 o                         
  -8   0   2       3408.72       3601.33        38.25 o                         
  -7   0   2         48.94         32.94         0.91 o                         
  -6   0   2         32.39         20.87         0.75 o                         
  -5   0   2        589.45        653.55         7.49 o                         
  -4   0   2      12658.42      12614.30       136.15 o                         
  -3   0   2       4748.13       4781.13        50.40 o                         
  -2   0   2      12816.01      13105.39       139.01 o                         
  -1   0   2      14830.55      14492.10       174.32 o                         
   0   0   2       3271.81       3304.41        56.76 o                         
   1   0   2        257.10        237.49         2.76 o                         
   2   0   2        925.22        948.10        10.54 o                         
   3   0   2        908.25       1114.75        12.25 o                         
   4   0   2       7903.98       7816.91        82.44 o                         
   5   0   2        177.97        163.21         2.12 o                         
   6   0   2       1920.31       1848.23        19.94 o                         
   7   0   2          2.77          3.33         0.46 o                         
   8   0   2       3011.69       3128.01        29.92 o                         
   9   0   2        437.81        417.65         5.17 o                         
  10   0   2          0.21          0.32         0.31 o                         
  11   0   2          5.02          7.18         2.38 o                         
  12   0   2         15.34         10.37         1.32 o                         
  13   0   2       4505.82       4669.57        71.60 o                         
  14   0   2       1285.80       1397.58        23.38 o                         
  15   0   2          1.94          6.42         1.52 o                         
  16   0   2       1742.37       1731.98        28.70 o                         
  17   0   2        129.73        140.85         4.76 o                         
  18   0   2         38.97         41.03         2.73 o                         
  19   0   2         95.08         91.64        10.89 o                         
  20   0   2        631.01        613.92        15.84 o                         
  21   0   2          1.14          0.22         1.13 o                         
  22   0   2         89.58         70.63         7.15 o                         
  23   0   2          8.32         10.41         2.23 o                         
  24   0   2          5.83          8.82         2.28 o                         
  25   0   2          0.02         -1.71         1.71 o                         
  26   0   2         11.84         14.72         2.65 o                         
  27   0   2          0.88          0.82         2.03 o                         
  28   0   2          1.06         -0.90         2.04 o                         
  29   0   2          0.00          1.95         2.77 o                         
  30   0   2          0.39          0.50         2.33 o                         
  31   0   2         31.39         37.76         3.91 o                         
 -31   1   2          5.45          5.94         4.16 o                         
 -30   1   2          0.32         -2.97         2.97 o                         
 -29   1   2          0.65         -2.97         2.97 o                         
 -28   1   2          7.68          6.73         3.76 o                         
 -27   1   2        148.73        148.07         8.91 o                         
 -26   1   2          6.04          6.75         2.87 o                         
 -25   1   2         80.14         92.09         4.69 o                         
 -24   1   2         47.52         52.96         3.57 o                         
 -23   1   2         27.32         29.68         3.07 o                         
 -22   1   2          9.39          9.78         2.03 o                         
 -21   1   2         73.89         84.18         4.05 o                         
 -20   1   2        636.79        626.87        29.40 o                         
 -19   1   2        554.06        569.33        11.61 o                         
 -18   1   2         57.52         51.17         3.07 o                         
 -17   1   2        356.94        362.07         8.04 o                         
 -16   1   2        154.81        160.14         4.68 o                         
 -15   1   2        200.09        175.25         3.40 o                         
 -14   1   2        300.08        284.80         6.09 o                         
 -13   1   2       1243.40       1277.67        16.57 o                         
 -12   1   2       1151.72       1167.64        11.58 o                         
 -11   1   2        240.32        278.48         2.99 o                         
 -10   1   2         83.30         88.26         1.37 o                         
  -9   1   2        976.53        980.52         8.33 o                         
  -8   1   2         16.26         10.48         0.42 o                         
  -7   1   2         44.26         40.62         0.78 o                         
  -6   1   2       5094.11       5087.61        37.97 o                         
  -5   1   2       1051.84       1035.22         8.15 o                         
  -4   1   2        629.05        641.48         5.62 o                         
  -3   1   2      16038.23      15904.43       127.11 o                         
  -2   1   2         63.12         82.96         1.18 o                         
  -1   1   2       7669.76       7754.16        64.76 o                         
   0   1   2       2756.22       2752.05        20.76 o                         
   1   1   2       3233.14       3149.82        25.33 o                         
   2   1   2       9640.02       9135.58        72.82 o                         
   3   1   2      20301.67      19373.61       154.76 o                         
   4   1   2       6059.86       6129.14        43.19 o                         
   5   1   2       1100.29       1218.24         9.05 o                         
   6   1   2       3336.87       3385.72        22.95 o                         
   7   1   2       1720.84       1762.13        12.23 o                         
   8   1   2         64.70         88.92         1.07 o                         
   9   1   2       2008.66       2125.32        14.67 o                         
  10   1   2        716.05        668.43         5.01 o                         
  11   1   2         10.04         16.84         0.91 o                         
  12   1   2         55.16         63.49         1.27 o                         
  13   1   2          0.14          0.75         0.36 o                         
  14   1   2         10.58          7.46         0.75 o                         
  15   1   2        146.53        148.25         2.50 o                         
  16   1   2          2.54          2.50         0.75 o                         
  17   1   2        545.86        553.53         6.93 o                         
  18   1   2        557.92        556.44         6.49 o                         
  19   1   2          0.10          2.25         0.93 o                         
  20   1   2        316.35        320.53         5.13 o                         
  21   1   2        167.55        150.67         3.38 o                         
  22   1   2        176.70        180.42         4.50 o                         
  23   1   2         35.45         32.47         1.86 o                         
  24   1   2          9.41          8.92         1.40 o                         
  25   1   2         64.69         79.89         2.81 o                         
  26   1   2         83.44         84.46         3.59 o                         
  27   1   2         10.62         11.79         1.97 o                         
  28   1   2          3.05          1.93         1.49 o                         
  29   1   2         33.50         39.04         3.68 o                         
  30   1   2          9.63         10.09         2.81 o                         
  31   1   2          0.05         -0.07         2.47 o                         
 -30   2   2          0.19          0.20         3.37 o                         
 -29   2   2         18.84         22.37         4.95 o                         
 -28   2   2          5.20          2.38         3.56 o                         
 -27   2   2         49.04         53.65         5.94 o                         
 -26   2   2         19.72         19.99         4.55 o                         
 -25   2   2         40.13         35.24         4.95 o                         
 -24   2   2          8.98          9.11         3.56 o                         
 -23   2   2          0.66          3.76         2.97 o                         
 -22   2   2          6.28          5.94         3.17 o                         
 -21   2   2         12.95         17.22         3.56 o                         
 -20   2   2         26.58         26.41         4.55 o                         
 -19   2   2          1.22          1.92         0.83 o                         
 -18   2   2          0.53         -0.80         1.03 o                         
 -17   2   2         43.68         44.33         2.40 o                         
 -16   2   2          0.50          0.02         0.75 o                         
 -15   2   2         29.31         28.79         1.18 o                         
 -14   2   2        192.20        208.86         2.37 o                         
 -13   2   2        122.26        131.98         1.66 o                         
 -12   2   2        138.85        134.11         1.70 o                         
 -11   2   2        739.81        797.10         6.85 o                         
 -10   2   2       2177.92       2243.15        16.36 o                         
  -9   2   2        313.59        370.59         3.30 o                         
  -8   2   2        221.37        253.07         2.44 o                         
  -7   2   2       4012.89       4143.62        29.50 o                         
  -6   2   2       1930.86       2111.66        15.38 o                         
  -5   2   2        195.57        233.22         2.40 o                         
  -4   2   2       2181.04       2213.33        17.03 o                         
  -3   2   2        379.67        410.21         3.94 o                         
  -2   2   2        197.11        205.77         3.53 o                         
  -1   2   2         19.80         18.25         0.82 o                         
   0   2   2        274.34        244.59         3.06 o                         
   1   2   2        210.86        179.96         2.77 o                         
   2   2   2       1109.42       1131.22         9.84 o                         
   3   2   2       4110.87       4458.85        33.63 o                         
   4   2   2       1252.26       1275.84         9.59 o                         
   5   2   2       1609.73       1719.72        12.68 o                         
   6   2   2         59.36         77.31         1.14 o                         
   7   2   2        152.75        188.34         2.01 o                         
   8   2   2       5857.41       6278.37        44.42 o                         
   9   2   2         85.17         55.82         1.00 o                         
  10   2   2         49.01         54.68         1.04 o                         
  11   2   2          5.82          9.01         0.54 o                         
  12   2   2        360.08        342.67         3.14 o                         
  13   2   2        142.27        151.73         2.34 o                         
  14   2   2         11.37          8.96         0.71 o                         
  15   2   2          4.20          1.27         0.62 o                         
  16   2   2        162.12        163.40         2.85 o                         
  17   2   2        131.50        123.76         2.44 o                         
  18   2   2          0.21          0.43         1.05 o                         
  19   2   2        237.85        253.94         5.00 o                         
  20   2   2        128.25        113.86         3.34 o                         
  21   2   2         10.51         12.41         1.56 o                         
  22   2   2          9.09         10.39         1.58 o                         
  23   2   2         38.20         40.21         2.47 o                         
  24   2   2         61.67         62.56         2.91 o                         
  25   2   2        112.82        122.96         4.49 o                         
  26   2   2          6.72          5.59         1.98 o                         
  27   2   2          0.73          0.70         1.77 o                         
  28   2   2         12.32         15.29         2.69 o                         
  29   2   2          1.57          3.43         2.42 o                         
  30   2   2          0.12         -0.79         2.42 o                         
 -29   3   2          5.71          7.92         4.16 o                         
 -28   3   2         12.55          6.14         3.96 o                         
 -27   3   2          0.94          0.40         3.17 o                         
 -26   3   2         41.59         37.41         5.34 o                         
 -25   3   2          0.87          2.77         3.17 o                         
 -24   3   2         52.47         50.48         5.54 o                         
 -23   3   2         26.35         25.73         4.36 o                         
 -22   3   2          0.03          0.99         2.57 o                         
 -21   3   2         36.37         38.61         2.10 o                         
 -20   3   2        141.83        140.64         7.16 o                         
 -19   3   2        378.34        371.59         8.77 o                         
 -18   3   2         37.77         51.71         2.37 o                         
 -17   3   2         37.92         43.18         2.48 o                         
 -16   3   2         43.02         37.14         1.11 o                         
 -15   3   2        292.00        287.12         3.87 o                         
 -14   3   2        184.80        186.16         3.27 o                         
 -13   3   2        322.62        308.52         4.15 o                         
 -12   3   2          2.16          1.70         0.67 o                         
 -11   3   2          0.96          0.85         0.40 o                         
 -10   3   2         62.35         70.32         1.24 o                         
  -9   3   2        141.23        184.94         2.36 o                         
  -8   3   2          0.29          0.93         0.36 o                         
  -7   3   2        138.74        151.91         1.87 o                         
  -6   3   2        415.04        369.21         3.57 o                         
  -5   3   2        291.88        280.28         2.89 o                         
  -4   3   2        186.77        250.02         2.81 o                         
  -3   3   2          1.31          3.00         0.44 o                         
  -2   3   2         88.44         80.01         1.79 o                         
  -1   3   2         22.20         16.83         0.71 o                         
   0   3   2         92.28         93.50         1.50 o                         
   1   3   2        184.19        196.50         2.10 o                         
   2   3   2       1929.52       2030.76        17.01 o                         
   3   3   2       3632.01       3720.13        28.37 o                         
   4   3   2        405.02        419.81         3.78 o                         
   5   3   2        135.05        123.75         1.63 o                         
   6   3   2        333.42        347.85         3.28 o                         
   7   3   2         39.33         38.59         1.24 o                         
   8   3   2        148.22        181.47         2.11 o                         
   9   3   2        227.19        245.51         3.14 o                         
  10   3   2       1796.62       1791.66        13.48 o                         
  11   3   2        209.43        203.99         2.51 o                         
  12   3   2         42.65         42.12         1.21 o                         
  13   3   2        206.21        213.15         2.53 o                         
  14   3   2          5.74          5.91         0.55 o                         
  15   3   2          0.19         -0.09         0.45 o                         
  16   3   2         36.95         36.33         1.93 o                         
  17   3   2        200.86        209.10         4.35 o                         
  18   3   2        399.62        394.26         6.58 o                         
  19   3   2         54.85         48.76         2.81 o                         
  20   3   2         43.03         30.27         2.47 o                         
  21   3   2          8.28          7.43         1.77 o                         
  22   3   2         47.29         49.51         2.97 o                         
  23   3   2         69.37         71.67         3.56 o                         
  24   3   2         12.54         13.42         2.20 o                         
  25   3   2         60.93         68.49         4.95 o                         
  26   3   2         86.43        102.94         4.49 o                         
  27   3   2         10.04         10.93         2.44 o                         
  28   3   2          4.04         -0.24         1.88 o                         
  29   3   2         11.99         15.40         2.71 o                         
 -28   4   2          5.78          1.78         3.96 o                         
 -27   4   2          0.08         -0.20         3.17 o                         
 -26   4   2          4.63          8.12         3.96 o                         
 -25   4   2         10.93          9.70         3.76 o                         
 -24   4   2          4.27          5.56         1.28 o                         
 -23   4   2         10.19         14.89         1.64 o                         
 -22   4   2         47.63         61.63         3.20 o                         
 -21   4   2          0.37          0.03         1.35 o                         
 -20   4   2         88.90         75.97         3.07 o                         
 -19   4   2         23.15         19.50         2.03 o                         
 -18   4   2         50.31         52.30         1.42 o                         
 -17   4   2         52.46         53.87         3.63 o                         
 -16   4   2        105.47         99.70         2.66 o                         
 -15   4   2         12.92         13.01         1.27 o                         
 -14   4   2          0.50          0.29         0.83 o                         
 -13   4   2         30.48         27.41         1.77 o                         
 -12   4   2          0.84         -0.28         0.96 o                         
 -11   4   2         39.34         45.16         2.13 o                         
 -10   4   2         85.41         84.56         3.17 o                         
  -9   4   2         25.72         30.79         1.51 o                         
  -8   4   2          1.62          1.65         0.80 o                         
  -7   4   2        338.24        355.24         4.86 o                         
  -6   4   2        164.17        171.12         2.72 o                         
  -5   4   2          2.93          2.42         0.61 o                         
  -4   4   2        180.58        151.61         2.01 o                         
  -3   4   2        948.09       1003.04         8.53 o                         
  -2   4   2         44.71         44.70         1.17 o                         
  -1   4   2        116.19        117.65         1.89 o                         
   0   4   2         85.63        112.48         1.83 o                         
   1   4   2         56.34         63.81         1.28 o                         
   2   4   2        199.66        216.32         2.54 o                         
   3   4   2         79.24         87.08         1.39 o                         
   4   4   2          9.41         15.51         0.83 o                         
   5   4   2         76.49         83.35         1.50 o                         
   6   4   2         23.39         25.40         0.90 o                         
   7   4   2        222.26        212.59         2.86 o                         
   8   4   2        287.68        275.83         3.36 o                         
   9   4   2        176.60        155.86         2.47 o                         
  10   4   2         53.90         50.40         1.50 o                         
  11   4   2        184.90        189.86         3.38 o                         
  12   4   2       1380.71       1270.88        13.88 o                         
  13   4   2        300.95        290.77         4.44 o                         
  14   4   2         25.05         25.45         1.32 o                         
  15   4   2        259.69        253.36         4.08 o                         
  16   4   2        279.03        283.21         4.17 o                         
  17   4   2        334.54        314.14         7.17 o                         
  18   4   2         11.07         14.33         2.04 o                         
  19   4   2         65.53         54.80         3.05 o                         
  20   4   2          0.22         -0.85         1.37 o                         
  21   4   2         11.71         11.56         1.99 o                         
  22   4   2          0.53         -0.39         1.46 o                         
  23   4   2         16.48         13.20         1.39 o                         
  24   4   2          3.12          2.30         1.89 o                         
  25   4   2          0.61          1.87         1.89 o                         
  26   4   2         37.10         39.91         4.12 o                         
  27   4   2         31.80         37.46         3.33 o                         
  28   4   2          1.50          2.74         2.07 o                         
 -26   5   2          7.07          6.53         3.96 o                         
 -25   5   2          1.09          2.57         3.76 o                         
 -24   5   2          6.29          4.75         2.10 o                         
 -23   5   2          2.09          1.81         1.54 o                         
 -22   5   2          1.50          0.62         1.44 o                         
 -21   5   2         16.93         15.12         1.94 o                         
 -20   5   2         34.83         32.85         2.52 o                         
 -19   5   2          5.43          7.70         1.08 o                         
 -18   5   2          0.63         -1.10         1.10 o                         
 -17   5   2         34.65         37.46         1.90 o                         
 -16   5   2         75.63         77.08         3.86 o                         
 -15   5   2         13.04         12.83         1.64 o                         
 -14   5   2         27.11         30.53         2.04 o                         
 -13   5   2          2.28          5.35         1.37 o                         
 -12   5   2         27.79         26.82         2.22 o                         
 -11   5   2         58.59         59.00         2.68 o                         
 -10   5   2         61.00         59.81         2.29 o                         
  -9   5   2          8.52          8.93         1.29 o                         
  -8   5   2         18.90         18.56         1.50 o                         
  -7   5   2         61.23         61.35         2.01 o                         
  -6   5   2          8.39          7.55         1.04 o                         
  -5   5   2        123.45        115.81         2.58 o                         
  -4   5   2        295.56        306.98         4.16 o                         
  -3   5   2          2.90          2.75         0.76 o                         
  -2   5   2        131.99        124.48         2.38 o                         
  -1   5   2        173.40        156.98         2.67 o                         
   0   5   2          0.10          0.51         0.58 o                         
   1   5   2         17.82         16.17         0.82 o                         
   2   5   2          8.45          9.06         0.71 o                         
   3   5   2         71.44         61.30         1.41 o                         
   4   5   2        451.21        434.90         4.42 o                         
   5   5   2          1.57          1.99         0.59 o                         
   6   5   2         87.40         86.63         2.06 o                         
   7   5   2         39.37         38.02         1.62 o                         
   8   5   2         18.84         15.79         1.24 o                         
   9   5   2         60.28         62.31         4.31 o                         
  10   5   2        128.48        102.76         2.60 o                         
  11   5   2         69.44         65.93         2.19 o                         
  12   5   2          0.60          0.11         0.80 o                         
  13   5   2         38.52         38.83         1.72 o                         
  14   5   2         66.80         65.32         2.12 o                         
  15   5   2         64.97         59.48         2.01 o                         
  16   5   2         50.34         48.99         2.13 o                         
  17   5   2          0.90          2.20         1.01 o                         
  18   5   2         20.34         17.66         1.40 o                         
  19   5   2          1.27          3.16         1.68 o                         
  20   5   2          0.16         -0.77         1.42 o                         
  21   5   2          0.41          0.38         1.54 o                         
  22   5   2          1.52          1.99         1.72 o                         
  23   5   2          7.08          6.27         2.07 o                         
  24   5   2          0.02         -0.94         1.89 o                         
  25   5   2         16.54         10.81         1.57 o                         
  26   5   2          7.23          7.58         2.35 o                         
 -23   6   2          0.12         -2.47         2.47 o                         
 -22   6   2          9.38         17.39         4.65 o                         
 -21   6   2          4.68          3.05         1.09 o                         
 -20   6   2          2.67          0.70         1.13 o                         
 -19   6   2         13.51         15.46         1.91 o                         
 -18   6   2          0.15         -0.52         1.10 o                         
 -17   6   2         20.22         24.93         2.11 o                         
 -16   6   2          0.07         -1.33         1.33 o                         
 -15   6   2          9.37          9.50         1.87 o                         
 -14   6   2          5.90          3.63         1.51 o                         
 -13   6   2          1.04         -0.15         1.31 o                         
 -12   6   2          0.85          1.90         1.33 o                         
 -11   6   2        266.65        251.98         5.83 o                         
 -10   6   2        431.86        399.66         7.71 o                         
  -9   6   2         50.79         54.54         3.10 o                         
  -8   6   2         57.93         51.13         2.62 o                         
  -7   6   2        140.49        141.66         4.10 o                         
  -6   6   2        438.69        442.05         6.92 o                         
  -5   6   2        243.07        216.42         4.30 o                         
  -4   6   2         30.85         28.10         1.54 o                         
  -3   6   2        107.93         97.36         2.49 o                         
  -2   6   2          1.77          3.90         1.02 o                         
  -1   6   2        180.27        178.56         3.38 o                         
   0   6   2         85.60         81.59         2.09 o                         
   1   6   2         31.96         38.01         1.68 o                         
   2   6   2        132.81        134.98         3.43 o                         
   3   6   2         38.91         30.86         1.85 o                         
   4   6   2         11.29          7.34         1.01 o                         
   5   6   2        205.19        179.77         3.62 o                         
   6   6   2         11.18         11.60         1.45 o                         
   7   6   2        121.90        112.46         2.82 o                         
   8   6   2         40.59         47.32         2.22 o                         
   9   6   2         22.79         17.36         1.46 o                         
  10   6   2         12.63         10.32         1.27 o                         
  11   6   2          2.02          0.42         0.97 o                         
  12   6   2          0.66         -0.90         0.90 o                         
  13   6   2          0.54          0.02         1.07 o                         
  14   6   2         42.04         41.03         1.96 o                         
  15   6   2         78.11         75.79         2.84 o                         
  16   6   2          0.73         -0.52         1.13 o                         
  17   6   2         12.89         15.52         1.58 o                         
  18   6   2          1.05          0.66         1.16 o                         
  19   6   2          6.87          6.23         1.29 o                         
  20   6   2          0.05         -0.23         0.99 o                         
  21   6   2          6.39          8.36         2.27 o                         
  22   6   2          1.81          3.27         2.06 o                         
  23   6   2          0.47         -0.72         1.97 o                         
 -20   7   2          0.35          3.06         2.93 o                         
 -19   7   2          2.37          3.46         2.79 o                         
 -18   7   2          2.95          2.90         2.66 o                         
 -17   7   2          0.00         -1.73         2.31 o                         
 -16   7   2          1.41          1.01         1.58 o                         
 -15   7   2         13.53         14.28         2.13 o                         
 -14   7   2          1.56         -0.06         1.54 o                         
 -13   7   2          2.80          0.37         2.09 o                         
 -12   7   2          2.20          2.97         1.77 o                         
 -11   7   2         32.62         35.18         2.56 o                         
 -10   7   2          5.03         10.21         2.08 o                         
  -9   7   2        130.18        140.89         4.47 o                         
  -8   7   2        144.93        148.82         5.07 o                         
  -7   7   2         79.01         75.01         3.30 o                         
  -6   7   2          2.68          2.91         1.56 o                         
  -5   7   2         52.43         48.18         4.75 o                         
  -4   7   2          0.00          2.38         1.82 o                         
  -3   7   2          0.21         -1.22         1.22 o                         
  -2   7   2          3.54          1.34         1.21 o                         
  -1   7   2         15.76         18.20         2.02 o                         
   0   7   2         27.07         34.48         2.40 o                         
   1   7   2         10.43         10.18         1.79 o                         
   2   7   2         26.22         26.36         2.65 o                         
   3   7   2          8.75          5.89         1.89 o                         
   4   7   2         20.69         15.93         2.02 o                         
   5   7   2          3.80          3.45         1.56 o                         
   6   7   2          0.93          1.82         1.44 o                         
   7   7   2         15.87         19.13         2.12 o                         
   8   7   2         72.50         68.73         3.56 o                         
   9   7   2          0.78          0.01         1.51 o                         
  10   7   2         11.60         13.84         1.50 o                         
  11   7   2          1.33          0.00         1.41 o                         
  12   7   2          0.02          0.29         1.12 o                         
  13   7   2          0.91         -0.66         1.26 o                         
  14   7   2         19.43         20.70         2.42 o                         
  15   7   2         40.42         42.28         2.43 o                         
  16   7   2         25.86         23.66         2.08 o                         
  17   7   2          0.15          0.38         1.83 o                         
  18   7   2          1.14         -1.75         1.77 o                         
  19   7   2          2.40          2.27         1.95 o                         
  20   7   2          2.37          3.96         2.75 o                         
 -15   8   2         12.56         14.91         3.29 o                         
 -14   8   2          0.44          0.59         3.46 o                         
 -13   8   2          0.87         -3.37         3.37 o                         
 -12   8   2          2.58          4.16         3.96 o                         
 -11   8   2          1.74          4.58         2.38 o                         
 -10   8   2         15.43         23.88         3.09 o                         
  -9   8   2         11.06         13.41         2.71 o                         
  -8   8   2          2.81          2.48         3.27 o                         
  -7   8   2         27.93         34.70         3.43 o                         
  -6   8   2         17.40         17.62         3.76 o                         
  -5   8   2          0.98          3.56         2.97 o                         
  -4   8   2          0.86         -0.20         2.57 o                         
  -3   8   2          5.20         12.27         3.56 o                         
  -2   8   2         42.47         54.04         5.54 o                         
  -1   8   2          5.08          0.79         2.57 o                         
   1   8   2          9.23          7.35         2.47 o                         
   2   8   2          0.44          0.51         2.57 o                         
   3   8   2          0.06         -1.89         1.89 o                         
   4   8   2          0.87          1.05         2.03 o                         
   5   8   2          3.76          6.04         2.38 o                         
   6   8   2         44.57         45.87         3.69 o                         
   7   8   2         35.27         28.83         4.36 o                         
   8   8   2          3.00          3.46         1.83 o                         
   9   8   2         10.61         10.35         2.15 o                         
  10   8   2         13.38         14.14         2.24 o                         
  11   8   2         15.62         20.22         2.99 o                         
  12   8   2         11.19         10.10         4.36 o                         
  13   8   2          6.32          7.72         4.36 o                         
  14   8   2          8.18         22.17         5.34 o                         
  15   8   2         41.27         41.17         6.14 o                         
  -4   9   2         12.85         12.08         3.96 o                         
   3   9   2          2.29          2.57         3.56 o                         
   4   9   2          7.03          9.11         3.76 o                         
   6   9   2          0.80          0.99         3.56 o                         
 -30   1   3          1.13          0.99         3.56 o                         
 -29   1   3          0.91          2.77         3.76 o                         
 -28   1   3          0.44          4.95         3.76 o                         
 -27   1   3          0.01         -1.39         2.97 o                         
 -26   1   3         10.31          7.72         3.76 o                         
 -25   1   3          4.47          0.50         2.77 o                         
 -24   1   3          0.25         -0.32         1.89 o                         
 -23   1   3          0.39         -1.61         1.61 o                         
 -22   1   3          8.02          5.55         2.03 o                         
 -21   1   3         20.88         23.09         2.51 o                         
 -20   1   3          8.74          9.40         2.03 o                         
 -19   1   3        336.55        334.60         8.10 o                         
 -18   1   3          0.29          0.33         0.53 o                         
 -17   1   3         13.75         17.13         0.93 o                         
 -16   1   3        103.42        105.52         1.86 o                         
 -15   1   3         89.84         90.76         1.79 o                         
 -14   1   3         96.12        103.89         1.66 o                         
 -13   1   3          0.13          0.41         0.43 o                         
 -12   1   3        133.73        133.75         1.83 o                         
 -11   1   3         80.53         83.88         1.32 o                         
 -10   1   3        868.78        834.93         6.94 o                         
  -9   1   3        474.29        498.97         4.46 o                         
  -8   1   3         97.21        107.87         1.49 o                         
  -7   1   3        412.53        361.80         3.42 o                         
  -6   1   3        945.05        905.44         7.42 o                         
  -5   1   3        118.61        115.06         1.52 o                         
  -4   1   3       4741.79       5223.28        40.15 o                         
  -3   1   3        896.95        965.80         7.85 o                         
  -2   1   3          1.44          0.31         0.28 o                         
  -1   1   3        495.25        476.25         4.52 o                         
   0   1   3       1152.29       1224.43        10.41 o                         
   1   1   3        177.67        168.07         2.89 o                         
   2   1   3        385.45        424.50         3.84 o                         
   3   1   3        339.41        314.24         3.02 o                         
   4   1   3       2852.76       2953.29        24.02 o                         
   5   1   3       2772.64       2772.06        22.59 o                         
   6   1   3       1577.80       1530.36        12.09 o                         
   7   1   3         59.87         50.61         1.51 o                         
   8   1   3       2176.48       2380.26        17.35 o                         
   9   1   3         46.75         58.67         0.96 o                         
  10   1   3         16.08         15.04         0.54 o                         
  11   1   3         30.44         34.75         1.08 o                         
  12   1   3         58.95         57.71         1.08 o                         
  13   1   3         49.65         56.50         0.94 o                         
  14   1   3         71.58         78.69         1.45 o                         
  15   1   3        344.31        333.26         3.67 o                         
  16   1   3        130.87        108.56         2.48 o                         
  17   1   3        235.49        224.66         3.83 o                         
  18   1   3         46.79         52.75         2.29 o                         
  19   1   3        130.23        121.66         3.39 o                         
  20   1   3          0.11         -0.25         1.13 o                         
  21   1   3         76.84         77.04         2.84 o                         
  22   1   3         19.30         18.89         1.76 o                         
  23   1   3         10.65         11.31         1.82 o                         
  24   1   3          0.43         -1.20         1.20 o                         
  25   1   3         13.31         11.86         2.06 o                         
  26   1   3         18.90         17.95         2.33 o                         
  27   1   3         17.85         19.95         2.45 o                         
  28   1   3          2.36          1.69         1.71 o                         
  29   1   3          0.31         -1.10         1.71 o                         
  30   1   3          0.96          2.44         3.27 o                         
 -29   2   3          0.37         -2.38         3.37 o                         
 -28   2   3         13.56         10.49         4.16 o                         
 -27   2   3          1.50          1.39         3.37 o                         
 -26   2   3         26.82         17.42         4.36 o                         
 -25   2   3          6.57          0.59         3.17 o                         
 -24   2   3         33.26         19.00         4.16 o                         
 -23   2   3          4.45          6.73         2.97 o                         
 -22   2   3         51.81         65.33         5.74 o                         
 -21   2   3          1.64         -0.40         2.38 o                         
 -20   2   3         13.20         11.77         0.94 o                         
 -19   2   3        124.93        117.22         2.46 o                         
 -18   2   3          5.29          6.40         1.97 o                         
 -17   2   3         56.97         52.15         4.45 o                         
 -16   2   3         96.82         83.15         1.44 o                         
 -15   2   3          8.92          7.08         0.58 o                         
 -14   2   3          3.68          4.33         0.54 o                         
 -13   2   3         22.93         26.05         1.12 o                         
 -12   2   3         19.64         10.53         0.59 o                         
 -11   2   3         66.60         59.43         1.15 o                         
 -10   2   3          2.23          3.27         0.52 o                         
  -9   2   3       1532.41       1533.04        12.18 o                         
  -8   2   3        780.20        780.10         6.63 o                         
  -7   2   3       5233.89       5869.55        43.99 o                         
  -6   2   3         26.74         26.79         1.27 o                         
  -5   2   3         72.92         74.50         1.34 o                         
  -4   2   3       1346.53       1318.77        10.76 o                         
  -3   2   3          8.22          9.43         0.54 o                         
  -2   2   3        125.30        108.75         1.62 o                         
  -1   2   3        472.23        411.43         5.33 o                         
   0   2   3          0.56          0.92         0.39 o                         
   1   2   3        101.60         91.08         1.57 o                         
   2   2   3         66.24         71.40         1.40 o                         
   3   2   3          3.45          6.18         0.57 o                         
   4   2   3        439.10        509.74         4.86 o                         
   5   2   3        286.38        277.54         3.10 o                         
   6   2   3       1924.14       2075.52        16.26 o                         
   7   2   3        530.36        521.27         4.52 o                         
   8   2   3        112.71        118.91         1.63 o                         
   9   2   3          5.08          6.07         0.42 o                         
  10   2   3        144.67        132.44         1.50 o                         
  11   2   3         50.70         51.91         0.94 o                         
  12   2   3         59.67         59.48         1.00 o                         
  13   2   3          2.20          2.46         0.42 o                         
  14   2   3          3.15          1.71         0.41 o                         
  15   2   3         10.01          9.03         0.79 o                         
  16   2   3         14.16         13.41         0.86 o                         
  17   2   3         55.51         49.04         1.62 o                         
  18   2   3         82.22         83.71         2.61 o                         
  19   2   3        420.00        400.42         6.84 o                         
  20   2   3         38.20         31.43         2.09 o                         
  21   2   3          2.63          2.10         1.29 o                         
  22   2   3         30.82         32.52         2.19 o                         
  23   2   3         50.23         48.48         2.51 o                         
  24   2   3          5.22          5.91         1.60 o                         
  25   2   3          1.23         -1.28         1.60 o                         
  26   2   3          4.65          2.72         1.83 o                         
  27   2   3          1.92          0.85         1.86 o                         
  28   2   3          0.06          2.35         2.47 o                         
  29   2   3          1.38          2.89         3.66 o                         
 -28   3   3          6.07          2.77         3.76 o                         
 -27   3   3          7.42          7.32         3.96 o                         
 -26   3   3         31.57         25.73         4.95 o                         
 -25   3   3         16.28          9.50         3.56 o                         
 -24   3   3          0.33          0.99         2.77 o                         
 -23   3   3         14.06         13.98         1.39 o                         
 -22   3   3         62.57         58.47         7.52 o                         
 -21   3   3         21.48         19.02         1.93 o                         
 -20   3   3          0.05          0.71         2.08 o                         
 -19   3   3         24.06         23.78         3.56 o                         
 -18   3   3        262.33        247.80         6.36 o                         
 -17   3   3        255.55        222.97         3.50 o                         
 -16   3   3          3.63          4.06         0.89 o                         
 -15   3   3         64.16         54.33         2.14 o                         
 -14   3   3         48.53         32.88         1.40 o                         
 -13   3   3        138.14        120.50         2.57 o                         
 -12   3   3        102.90        104.99         2.04 o                         
 -11   3   3         67.01         60.57         1.62 o                         
 -10   3   3        543.08        530.10         6.10 o                         
  -9   3   3         96.50        111.49         1.69 o                         
  -8   3   3         53.59         50.58         1.70 o                         
  -7   3   3        245.15        235.24         2.67 o                         
  -6   3   3         27.44         30.65         1.04 o                         
  -5   3   3        187.66        229.38         3.14 o                         
  -4   3   3        298.83        342.66         4.01 o                         
  -3   3   3        155.07        170.76         2.55 o                         
  -2   3   3        217.64        188.34         2.85 o                         
  -1   3   3        147.71        156.40         2.54 o                         
   0   3   3          2.16          3.78         0.61 o                         
   1   3   3        131.06        119.20         2.47 o                         
   2   3   3        595.39        584.94         6.20 o                         
   3   3   3       1291.41       1373.26        12.17 o                         
   4   3   3        930.95       1036.16         9.35 o                         
   5   3   3        312.09        267.57         2.84 o                         
   6   3   3         73.38         64.78         1.37 o                         
   7   3   3         42.78         49.08         1.12 o                         
   8   3   3        147.90        177.51         2.18 o                         
   9   3   3        175.81        182.62         2.27 o                         
  10   3   3        200.59        197.50         3.74 o                         
  11   3   3          0.00          0.22         0.52 o                         
  12   3   3        160.26        157.14         2.36 o                         
  13   3   3        306.13        305.07         3.62 o                         
  14   3   3        283.53        265.25         3.28 o                         
  15   3   3         96.69         96.90         1.76 o                         
  16   3   3          1.04          3.22         1.39 o                         
  17   3   3       1092.00       1032.53        11.87 o                         
  18   3   3        461.30        443.70         8.94 o                         
  19   3   3          0.08          1.38         1.66 o                         
  20   3   3          3.39          4.32         1.63 o                         
  21   3   3          0.89          0.36         1.44 o                         
  22   3   3          0.36          1.12         1.66 o                         
  23   3   3         23.75         25.68         2.54 o                         
  24   3   3         31.55         30.67         2.82 o                         
  25   3   3         25.70         29.13         2.84 o                         
  26   3   3          1.56          2.29         2.04 o                         
  27   3   3         47.79         54.23         3.65 o                         
  28   3   3         22.69         25.96         4.53 o                         
 -27   4   3         37.19         38.21         5.94 o                         
 -26   4   3          2.51          3.37         3.37 o                         
 -25   4   3         15.76         13.25         1.62 o                         
 -24   4   3         40.45         34.50         2.57 o                         
 -23   4   3         13.22         17.05         2.28 o                         
 -22   4   3          3.80          4.89         1.68 o                         
 -21   4   3         43.88         43.14         2.96 o                         
 -20   4   3        109.83        106.29         4.28 o                         
 -19   4   3          3.05          2.14         0.96 o                         
 -18   4   3         38.78         39.39         1.95 o                         
 -17   4   3         51.28         46.32         2.19 o                         
 -16   4   3        626.68        573.86         9.18 o                         
 -15   4   3         25.71         21.82         1.63 o                         
 -14   4   3          6.01          7.31         1.13 o                         
 -13   4   3         24.57         25.13         1.55 o                         
 -12   4   3         92.13         86.08         2.50 o                         
 -11   4   3        145.22        152.38         4.50 o                         
 -10   4   3          9.25          9.22         1.21 o                         
  -9   4   3        361.17        349.51         6.55 o                         
  -8   4   3        626.33        616.80         8.48 o                         
  -7   4   3          3.71          3.83         1.09 o                         
  -6   4   3         67.44         63.08         1.87 o                         
  -5   4   3        426.14        421.72         4.89 o                         
  -4   4   3        444.41        439.27         5.94 o                         
  -3   4   3        125.04        121.42         3.34 o                         
  -2   4   3         40.83         44.85         1.44 o                         
  -1   4   3        189.68        185.58         2.82 o                         
   0   4   3        941.16        892.25         9.04 o                         
   1   4   3        180.37        183.64         2.80 o                         
   2   4   3         48.51         46.33         1.38 o                         
   3   4   3        147.34        143.83         5.04 o                         
   4   4   3         89.21         73.32         1.61 o                         
   5   4   3        109.40        128.82         2.15 o                         
   6   4   3         15.31         23.13         1.00 o                         
   7   4   3        109.10        113.06         2.05 o                         
   8   4   3        213.76        222.68         3.05 o                         
   9   4   3         41.53         47.45         1.52 o                         
  10   4   3        332.88        306.91         4.11 o                         
  11   4   3         48.74         46.47         1.58 o                         
  12   4   3         23.45         25.39         1.28 o                         
  13   4   3          9.01          6.09         0.94 o                         
  14   4   3         81.21         74.66         2.63 o                         
  15   4   3          0.65          0.09         0.76 o                         
  16   4   3         10.95         10.87         1.05 o                         
  17   4   3          2.41          1.91         0.82 o                         
  18   4   3         33.44         32.06         2.49 o                         
  19   4   3         32.57         31.92         2.61 o                         
  20   4   3         31.34         29.95         2.62 o                         
  21   4   3         19.16         16.70         2.31 o                         
  22   4   3          0.18         -1.05         1.57 o                         
  23   4   3          9.91         10.86         2.17 o                         
  24   4   3         25.36         26.08         2.81 o                         
  25   4   3          0.54         -1.54         1.72 o                         
  26   4   3         11.31         13.78         2.62 o                         
  27   4   3          7.30          8.95         2.55 o                         
 -25   5   3         18.48         17.02         4.75 o                         
 -24   5   3          3.40          0.99         3.56 o                         
 -23   5   3          2.81          1.31         1.68 o                         
 -22   5   3         20.80         19.60         2.45 o                         
 -21   5   3         10.68         12.20         2.28 o                         
 -20   5   3         20.61         16.05         1.43 o                         
 -19   5   3          3.98          2.48         1.18 o                         
 -18   5   3         28.83         33.59         2.18 o                         
 -17   5   3         11.82         11.30         1.44 o                         
 -16   5   3          4.17          3.09         1.20 o                         
 -15   5   3         48.95         45.20         2.14 o                         
 -14   5   3         86.19         86.45         2.80 o                         
 -13   5   3         34.23         35.43         2.06 o                         
 -12   5   3         10.40          9.11         1.30 o                         
 -11   5   3         14.48         16.37         1.80 o                         
 -10   5   3        413.55        403.53         8.98 o                         
  -9   5   3        684.42        635.62        10.49 o                         
  -8   5   3        118.11        135.26         4.42 o                         
  -7   5   3         78.56         65.19         2.79 o                         
  -6   5   3        829.91        806.79         9.59 o                         
  -5   5   3        198.49        183.33         3.50 o                         
  -4   5   3         11.39         12.42         1.18 o                         
  -3   5   3          6.08          8.61         1.18 o                         
  -2   5   3        198.29        206.57         4.05 o                         
  -1   5   3        249.32        267.05         4.26 o                         
   0   5   3        152.62        130.81         2.48 o                         
   1   5   3       1066.81       1070.69        10.87 o                         
   2   5   3        200.61        217.76         3.37 o                         
   3   5   3         13.30          9.12         0.99 o                         
   4   5   3          3.35          3.92         0.81 o                         
   5   5   3        792.09        740.33         8.03 o                         
   6   5   3        290.85        283.45         4.00 o                         
   7   5   3          5.15          5.67         1.08 o                         
   8   5   3         22.71         24.20         1.54 o                         
   9   5   3        854.11        833.78        10.63 o                         
  10   5   3        295.69        287.41         4.73 o                         
  11   5   3         37.30         35.17         1.69 o                         
  12   5   3         23.25         23.03         1.46 o                         
  13   5   3          0.70          0.36         0.86 o                         
  14   5   3          7.44          6.87         1.12 o                         
  15   5   3          0.65          2.04         1.00 o                         
  16   5   3        126.16        121.87         2.96 o                         
  17   5   3        150.83        151.33         3.59 o                         
  18   5   3          3.39          4.86         1.18 o                         
  19   5   3          8.59          6.51         1.10 o                         
  20   5   3         25.42         20.65         2.61 o                         
  21   5   3          0.15         -1.57         1.57 o                         
  22   5   3          2.48          2.03         1.94 o                         
  23   5   3          3.06          4.01         2.01 o                         
  24   5   3         14.02         15.55         2.69 o                         
  25   5   3         25.40         22.43         2.93 o                         
 -22   6   3         14.82         20.98         4.95 o                         
 -21   6   3          3.29          2.30         2.38 o                         
 -20   6   3         38.33         45.76         2.93 o                         
 -19   6   3         10.74         14.78         1.80 o                         
 -18   6   3          6.52          7.23         1.48 o                         
 -17   6   3         27.97         23.45         2.20 o                         
 -16   6   3        119.58        123.81         3.91 o                         
 -15   6   3          2.17          3.25         1.32 o                         
 -14   6   3         13.26          6.88         2.10 o                         
 -13   6   3         25.57         22.00         2.07 o                         
 -12   6   3         10.77         15.99         3.58 o                         
 -11   6   3          0.26          1.93         1.46 o                         
 -10   6   3          0.66         -1.27         1.27 o                         
  -9   6   3         68.73         72.82         3.25 o                         
  -8   6   3        238.36        225.32         4.72 o                         
  -7   6   3         10.49         13.23         1.55 o                         
  -6   6   3         54.22         52.34         3.03 o                         
  -5   6   3         91.72         96.06         2.96 o                         
  -4   6   3        149.24        154.94         3.32 o                         
  -3   6   3         18.81         21.42         1.46 o                         
  -2   6   3         93.34         93.02         3.05 o                         
  -1   6   3        218.87        216.50         4.39 o                         
   0   6   3        128.50        131.18         3.33 o                         
   1   6   3          1.49          2.00         1.11 o                         
   2   6   3        141.06        133.82         3.59 o                         
   3   6   3        177.54        179.18         4.15 o                         
   4   6   3          2.22          4.55         1.46 o                         
   5   6   3          0.03         -0.67         0.91 o                         
   6   6   3         21.29         17.14         1.68 o                         
   7   6   3        250.18        255.09         4.48 o                         
   8   6   3        196.54        212.67         5.33 o                         
   9   6   3         17.50         16.52         1.48 o                         
  10   6   3         69.71         66.26         2.32 o                         
  11   6   3         92.07         92.99         2.70 o                         
  12   6   3         52.87         60.60         2.55 o                         
  13   6   3          2.08         -0.29         1.01 o                         
  14   6   3         88.79         93.95         2.79 o                         
  15   6   3         81.02         83.10         2.63 o                         
  16   6   3          5.67          5.69         1.26 o                         
  17   6   3         15.37         15.07         1.68 o                         
  18   6   3         55.14         54.01         2.53 o                         
  19   6   3         34.11         37.61         3.49 o                         
  20   6   3          0.34         -0.27         1.11 o                         
  21   6   3          1.22         -1.07         1.80 o                         
  22   6   3         22.84         25.22         3.05 o                         
 -19   7   3         18.46         24.55         5.15 o                         
 -18   7   3        101.54        116.00         8.71 o                         
 -17   7   3         12.86         14.09         3.18 o                         
 -16   7   3          3.25          0.90         1.90 o                         
 -15   7   3         16.56         15.71         1.89 o                         
 -14   7   3         46.40         51.75         4.18 o                         
 -13   7   3          8.99          9.50         1.98 o                         
 -12   7   3          4.16          3.79         1.70 o                         
 -11   7   3          3.79          4.18         1.65 o                         
 -10   7   3          0.37         -0.89         1.39 o                         
  -9   7   3          0.38         -1.37         1.37 o                         
  -8   7   3          8.82          9.03         1.82 o                         
  -7   7   3        108.38        102.27         3.88 o                         
  -6   7   3         36.38         34.00         2.51 o                         
  -5   7   3         15.79         11.93         3.47 o                         
  -4   7   3         48.31         48.40         2.82 o                         
  -3   7   3        127.96        130.32         6.04 o                         
  -2   7   3         76.53         82.05         4.27 o                         
  -1   7   3          2.09          1.41         1.41 o                         
   0   7   3        101.89        101.34         3.85 o                         
   1   7   3         62.66         68.62         4.98 o                         
   2   7   3          0.10          0.49         2.57 o                         
   3   7   3         10.07          6.55         2.00 o                         
   4   7   3          0.67          0.21         1.66 o                         
   5   7   3          0.02         -1.21         1.73 o                         
   6   7   3         25.46         32.81         2.57 o                         
   7   7   3          6.70          8.78         1.88 o                         
   8   7   3         89.83         83.55         4.10 o                         
   9   7   3        106.43        105.66         4.04 o                         
  10   7   3         91.38        101.58         9.79 o                         
  11   7   3          1.90          5.13         1.31 o                         
  12   7   3         82.56         81.99         2.83 o                         
  13   7   3        173.50        182.74         4.15 o                         
  14   7   3         53.39         53.46         2.47 o                         
  15   7   3         15.66         19.86         1.82 o                         
  16   7   3         85.01         86.46         4.26 o                         
  17   7   3         96.41        103.29         4.71 o                         
  18   7   3         12.44         16.69         2.69 o                         
  19   7   3          0.13          1.19         2.71 o                         
 -14   8   3          0.54         -0.81         2.47 o                         
 -13   8   3          6.53          6.41         2.81 o                         
 -12   8   3          3.53          4.95         4.16 o                         
 -11   8   3          5.03          3.96         3.96 o                         
 -10   8   3          1.74          1.18         2.97 o                         
  -9   8   3          8.63          8.32         2.56 o                         
  -8   8   3         29.88         30.18         3.27 o                         
  -7   8   3         26.62         32.46         4.55 o                         
  -6   8   3         12.64         12.27         3.56 o                         
  -5   8   3         20.67         18.01         3.96 o                         
  -4   8   3         83.11         89.48         6.93 o                         
  -3   8   3          6.02          4.16         3.17 o                         
  -2   8   3         25.50         29.10         4.75 o                         
   0   8   3         61.29         73.05         6.33 o                         
   1   8   3          7.84          9.38         2.59 o                         
   2   8   3         37.54         37.51         3.55 o                         
   3   8   3         78.98         81.79         4.75 o                         
   4   8   3         28.26         31.30         4.36 o                         
   5   8   3          7.17          8.80         2.56 o                         
   6   8   3          1.70          0.19         2.09 o                         
   7   8   3         54.72         56.48         5.64 o                         
   8   8   3         24.27         23.99         3.18 o                         
   9   8   3         12.46          8.50         2.03 o                         
  10   8   3         22.90         25.28         2.61 o                         
  11   8   3         12.72         13.41         2.99 o                         
  12   8   3          9.45         10.94         6.43 o                         
  13   8   3          3.21          4.55         4.36 o                         
  14   8   3         50.06         46.72         6.73 o                         
   3   9   3          3.79          4.36         3.56 o                         
 -29   0   4          4.70          3.96         3.56 o                         
 -28   0   4         42.44         51.47         5.74 o                         
 -27   0   4         10.49          6.73         3.56 o                         
 -26   0   4         27.57         22.37         4.36 o                         
 -25   0   4         83.86         87.10         6.73 o                         
 -24   0   4          7.17          9.30         3.17 o                         
 -23   0   4         20.17         14.85         3.56 o                         
 -22   0   4          0.55          1.39         2.77 o                         
 -21   0   4        212.79        241.31        10.10 o                         
 -20   0   4        436.83        448.57        14.65 o                         
 -19   0   4        185.04        175.31         4.10 o                         
 -18   0   4        387.36        389.27         6.07 o                         
 -17   0   4       1258.85       1224.39        16.43 o                         
 -16   0   4        962.54        966.30        13.24 o                         
 -15   0   4        121.42        110.06         2.71 o                         
 -14   0   4         99.49         95.99         2.48 o                         
 -13   0   4        911.89        922.66        12.97 o                         
 -12   0   4        593.52        600.34        16.31 o                         
 -11   0   4        267.45        261.80         4.07 o                         
 -10   0   4       1806.30       1915.97        22.69 o                         
  -9   0   4       1004.89       1024.59        14.37 o                         
  -8   0   4       1102.96       1137.05        17.60 o                         
  -7   0   4        434.26        421.22         6.09 o                         
  -6   0   4       1230.78       1252.60        14.67 o                         
  -5   0   4         46.36         55.43         1.63 o                         
  -4   0   4       1910.65       2045.10        36.24 o                         
  -3   0   4       1089.85       1032.33        12.37 o                         
  -2   0   4       2091.95       1973.79        25.26 o                         
  -1   0   4        362.37        399.45         6.25 o                         
   0   0   4       2150.47       2067.95        26.36 o                         
   1   0   4          7.38         10.37         2.12 o                         
   2   0   4          4.64          5.83         0.66 o                         
   3   0   4        489.63        472.28         8.46 o                         
   4   0   4        119.13        100.87         2.77 o                         
   5   0   4       1878.68       1882.19        22.06 o                         
   6   0   4       1468.62       1407.96        23.37 o                         
   7   0   4        358.93        330.89         5.23 o                         
   8   0   4          1.77          3.63         1.22 o                         
   9   0   4        980.85        933.37         9.90 o                         
  10   0   4        101.22         92.36         1.83 o                         
  11   0   4         64.17         75.71         1.69 o                         
  12   0   4        690.97        630.98         8.49 o                         
  13   0   4        116.38        121.69         2.68 o                         
  14   0   4        103.09         96.07         2.96 o                         
  15   0   4        438.26        414.97         8.41 o                         
  16   0   4        648.48        620.41        11.08 o                         
  17   0   4        365.01        324.38        25.64 o                         
  18   0   4          2.51         -0.10         1.40 o                         
  19   0   4         83.84         85.48         6.04 o                         
  20   0   4        319.22        328.53         8.17 o                         
  21   0   4        131.39        124.71         7.32 o                         
  22   0   4          0.04          0.40         2.38 o                         
  23   0   4         10.92         12.27         3.37 o                         
  24   0   4         45.88         44.54         4.95 o                         
  25   0   4         25.97         20.98         3.96 o                         
  26   0   4          3.38          4.36         3.17 o                         
  27   0   4         78.35         82.55         6.73 o                         
  28   0   4         44.25         41.57         5.34 o                         
  29   0   4         44.78         40.98         5.74 o                         
 -29   1   4          4.23          4.16         3.76 o                         
 -28   1   4          0.63          2.57         3.76 o                         
 -27   1   4         76.73         88.29         7.13 o                         
 -26   1   4         45.38         44.34         5.54 o                         
 -25   1   4          9.79          7.13         3.76 o                         
 -24   1   4         87.89         90.44         4.95 o                         
 -23   1   4         15.63         16.45         3.56 o                         
 -22   1   4         58.43         62.19         3.83 o                         
 -21   1   4          5.52         11.33         5.34 o                         
 -20   1   4          6.42          8.99         1.23 o                         
 -19   1   4         28.47         34.45         1.79 o                         
 -18   1   4          4.51          2.21         0.67 o                         
 -17   1   4        141.40        139.70         2.38 o                         
 -16   1   4         69.75         70.22         2.38 o                         
 -15   1   4          1.04          0.70         0.68 o                         
 -14   1   4          0.27          0.16         0.50 o                         
 -13   1   4         15.11         15.93         0.88 o                         
 -12   1   4        196.21        167.61         2.50 o                         
 -11   1   4       1708.84       1794.34        15.73 o                         
 -10   1   4          9.68          8.55         0.66 o                         
  -9   1   4         59.60         51.42         1.17 o                         
  -8   1   4         14.06         13.35         0.75 o                         
  -7   1   4       4576.90       4755.06        35.92 o                         
  -6   1   4         13.03          7.38         0.59 o                         
  -5   1   4        288.69        276.50         3.59 o                         
  -4   1   4         84.26         65.61         1.22 o                         
  -3   1   4        675.08        684.21         6.39 o                         
  -2   1   4         86.13        103.70         1.80 o                         
  -1   1   4        235.99        204.32         2.71 o                         
   0   1   4        701.71        684.48         6.91 o                         
   1   1   4        853.75        936.93         9.06 o                         
   2   1   4        227.71        211.18         2.56 o                         
   3   1   4         49.48         50.43         1.08 o                         
   4   1   4        163.25        177.22         2.16 o                         
   5   1   4        311.11        308.39         3.17 o                         
   6   1   4         30.32         43.24         1.01 o                         
   7   1   4          9.70          9.45         0.61 o                         
   8   1   4          3.20          0.87         0.42 o                         
   9   1   4        207.32        219.60         2.96 o                         
  10   1   4         69.15         69.05         1.20 o                         
  11   1   4        330.83        332.35         3.23 o                         
  12   1   4         55.26         51.66         1.23 o                         
  13   1   4         60.73         66.85         1.39 o                         
  14   1   4         20.50         19.62         0.84 o                         
  15   1   4         72.77         83.08         1.76 o                         
  16   1   4        668.33        688.44         6.54 o                         
  17   1   4         44.15         41.46         1.67 o                         
  18   1   4         14.78         15.66         0.99 o                         
  19   1   4         47.62         39.97         2.44 o                         
  20   1   4        153.46        143.98         4.65 o                         
  21   1   4          2.91          2.62         1.52 o                         
  22   1   4         20.60         18.11         2.03 o                         
  23   1   4         32.34         42.26         2.74 o                         
  24   1   4          1.48          2.84         1.89 o                         
  25   1   4         14.37         16.79         2.73 o                         
  26   1   4         20.25         23.52         3.27 o                         
  27   1   4          8.14          2.69         2.17 o                         
  28   1   4         11.70         12.98         3.46 o                         
  29   1   4          4.04          7.69         2.73 o                         
 -29   2   4          5.78          9.90         4.36 o                         
 -28   2   4          5.92          6.53         3.96 o                         
 -27   2   4          1.15         -2.97         2.97 o                         
 -26   2   4         17.51         17.62         4.55 o                         
 -25   2   4         54.19         50.68         5.54 o                         
 -24   2   4         17.19         18.41         4.36 o                         
 -23   2   4          4.22          6.93         3.37 o                         
 -22   2   4          0.22         -0.93         1.88 o                         
 -21   2   4         25.66         30.49         2.06 o                         
 -20   2   4         29.60         27.45         2.28 o                         
 -19   2   4         43.91         43.48         2.87 o                         
 -18   2   4         59.83         57.02         1.76 o                         
 -17   2   4        156.21        152.85         2.56 o                         
 -16   2   4         67.60         67.26         1.71 o                         
 -15   2   4          7.52          6.17         0.77 o                         
 -14   2   4        173.83        175.54         2.89 o                         
 -13   2   4         26.02         30.31         1.36 o                         
 -12   2   4         24.23         19.30         1.02 o                         
 -11   2   4        267.41        249.64         3.61 o                         
 -10   2   4         90.17        100.33         1.66 o                         
  -9   2   4        990.22       1010.14         8.54 o                         
  -8   2   4        158.49        159.83         2.15 o                         
  -7   2   4        283.40        253.00         3.07 o                         
  -6   2   4         25.75         30.12         0.98 o                         
  -5   2   4         17.57         15.24         0.74 o                         
  -4   2   4         29.13         27.56         0.99 o                         
  -3   2   4         46.14         42.80         2.08 o                         
  -2   2   4        318.30        288.24         4.00 o                         
  -1   2   4        478.67        474.66         5.20 o                         
   0   2   4         59.27         56.82         2.18 o                         
   1   2   4        463.32        428.07         4.83 o                         
   2   2   4       2549.78       2606.34        23.40 o                         
   3   2   4        394.74        385.68         4.51 o                         
   4   2   4       3053.19       3151.67        25.93 o                         
   5   2   4        861.39        804.47         7.50 o                         
   6   2   4       5378.54       5368.98        40.69 o                         
   7   2   4       3906.11       4002.56        30.67 o                         
   8   2   4        153.88        175.47         2.37 o                         
   9   2   4       1617.55       1625.79        13.18 o                         
  10   2   4        747.74        771.07         6.41 o                         
  11   2   4         70.79         66.36         2.04 o                         
  12   2   4        223.96        207.53         2.68 o                         
  13   2   4         83.92         82.82         1.74 o                         
  14   2   4         38.94         42.48         1.21 o                         
  15   2   4          5.50          4.92         0.62 o                         
  16   2   4        390.40        380.91         4.19 o                         
  17   2   4        135.92        142.85         3.05 o                         
  18   2   4         10.28         13.29         1.74 o                         
  19   2   4        192.57        204.35         3.67 o                         
  20   2   4        165.04        159.78         5.37 o                         
  21   2   4        172.80        174.78         4.66 o                         
  22   2   4         34.94         37.44         2.34 o                         
  23   2   4         10.93         10.00         1.73 o                         
  24   2   4         23.08         26.53         2.22 o                         
  25   2   4         10.12          9.81         1.83 o                         
  26   2   4          1.96          2.91         1.90 o                         
  27   2   4          0.33         -0.51         2.14 o                         
  28   2   4         11.43         10.74         3.27 o                         
  29   2   4          0.10         -0.79         2.97 o                         
 -28   3   4          2.65          8.12         4.36 o                         
 -27   3   4          0.28         -1.98         3.37 o                         
 -26   3   4          3.78          3.17         3.37 o                         
 -25   3   4         12.83         16.83         4.36 o                         
 -24   3   4          4.68          5.60         1.29 o                         
 -23   3   4         85.31         81.88         5.74 o                         
 -22   3   4          9.17          7.52         1.73 o                         
 -21   3   4          0.18         -0.67         1.35 o                         
 -20   3   4         18.12         11.38         1.98 o                         
 -19   3   4         95.35        108.40         3.70 o                         
 -18   3   4         12.72          9.44         1.19 o                         
 -17   3   4         25.10         21.74         1.57 o                         
 -16   3   4         28.45         31.94         1.84 o                         
 -15   3   4         44.68         51.14         3.30 o                         
 -14   3   4         33.57         27.20         2.12 o                         
 -13   3   4        118.93        109.36         3.06 o                         
 -12   3   4         41.45         41.44         1.99 o                         
 -11   3   4         18.49         17.21         1.18 o                         
 -10   3   4        111.13        110.72         3.16 o                         
  -9   3   4         37.79         37.98         1.63 o                         
  -8   3   4        731.12        741.80         7.69 o                         
  -7   3   4        332.51        295.56         3.82 o                         
  -6   3   4          0.23          1.88         0.59 o                         
  -5   3   4        600.09        625.48         6.20 o                         
  -4   3   4        590.64        623.16         6.58 o                         
  -3   3   4        117.30        121.60         2.16 o                         
  -2   3   4         18.93         15.88         0.88 o                         
  -1   3   4        541.27        481.46         5.41 o                         
   0   3   4        928.46        934.76        10.25 o                         
   1   3   4         59.13         70.64         2.31 o                         
   2   3   4       1611.46       1545.67        14.55 o                         
   3   3   4        402.02        362.99         4.65 o                         
   4   3   4        333.77        331.23         3.88 o                         
   5   3   4         12.34         15.99         0.86 o                         
   6   3   4         14.00         11.34         0.92 o                         
   7   3   4         76.35         65.05         1.53 o                         
   8   3   4         92.47         96.13         2.05 o                         
   9   3   4          4.90          5.23         0.84 o                         
  10   3   4        125.07        121.64         2.56 o                         
  11   3   4        310.52        306.77         4.13 o                         
  12   3   4        136.40        119.29         2.39 o                         
  13   3   4         43.68         49.38         1.61 o                         
  14   3   4         40.50         39.65         1.45 o                         
  15   3   4        290.71        280.80         5.22 o                         
  16   3   4        346.92        352.06         4.64 o                         
  17   3   4         32.12         27.73         1.13 o                         
  18   3   4        262.87        261.21         5.87 o                         
  19   3   4        134.26        123.04         2.94 o                         
  20   3   4         16.09         16.06         1.79 o                         
  21   3   4         25.29         20.62         2.40 o                         
  22   3   4          0.11          0.51         1.64 o                         
  23   3   4         31.52         32.40         2.78 o                         
  24   3   4         22.02         29.11         2.89 o                         
  25   3   4          3.04          6.00         2.28 o                         
  26   3   4         20.65         21.87         2.89 o                         
  27   3   4          0.59          0.52         2.07 o                         
  28   3   4         14.44         18.09         2.81 o                         
 -26   4   4          0.04         -1.98         3.17 o                         
 -25   4   4          0.85          2.27         3.17 o                         
 -24   4   4          2.70          3.88         3.27 o                         
 -23   4   4          5.29          3.49         1.68 o                         
 -22   4   4          4.14          2.98         1.68 o                         
 -21   4   4         38.82         38.37         5.44 o                         
 -20   4   4          3.08          4.36         1.10 o                         
 -19   4   4          2.65          1.75         1.14 o                         
 -18   4   4         40.66         44.27         2.32 o                         
 -17   4   4        325.18        301.35         5.96 o                         
 -16   4   4        122.61        122.51         6.25 o                         
 -15   4   4         11.73         11.66         1.55 o                         
 -14   4   4        100.28         98.11         3.17 o                         
 -13   4   4          4.15          6.43         1.75 o                         
 -12   4   4          8.84         12.12         1.67 o                         
 -11   4   4         29.51         35.54         2.04 o                         
 -10   4   4         23.80         21.21         1.77 o                         
  -9   4   4         30.45         27.79         1.85 o                         
  -8   4   4          9.56          7.56         1.39 o                         
  -7   4   4        268.13        230.60         4.30 o                         
  -6   4   4         25.28         31.16         1.65 o                         
  -5   4   4        170.02        165.01         2.73 o                         
  -4   4   4         98.96         89.16         1.95 o                         
  -3   4   4        473.50        458.63         5.43 o                         
  -2   4   4        498.91        437.50         5.70 o                         
  -1   4   4         25.45         30.71         1.36 o                         
   0   4   4         91.85         73.80         2.00 o                         
   1   4   4          2.82          2.49         0.70 o                         
   2   4   4         10.45         16.75         1.17 o                         
   3   4   4         20.32         18.22         1.08 o                         
   4   4   4        223.35        222.19         3.39 o                         
   5   4   4          0.48          0.63         0.97 o                         
   6   4   4          0.65          2.07         0.74 o                         
   7   4   4         95.04         87.11         2.44 o                         
   8   4   4         16.72         13.01         1.20 o                         
   9   4   4         20.00         20.42         1.69 o                         
  10   4   4          3.68          3.68         0.88 o                         
  11   4   4         12.42         13.53         1.08 o                         
  12   4   4         27.31         24.88         1.29 o                         
  13   4   4        210.53        185.01         3.21 o                         
  14   4   4         62.26         63.80         2.11 o                         
  15   4   4         15.62         18.12         1.32 o                         
  16   4   4         34.33         28.59         1.52 o                         
  17   4   4          1.63          2.21         0.90 o                         
  18   4   4          6.43          7.11         1.11 o                         
  19   4   4         31.43         29.02         1.98 o                         
  20   4   4          4.14          3.10         1.77 o                         
  21   4   4          0.01         -0.41         1.55 o                         
  22   4   4          0.07          0.54         1.71 o                         
  23   4   4          0.33          0.12         2.02 o                         
  24   4   4          9.21          7.56         2.16 o                         
  25   4   4         28.53         28.15         3.01 o                         
  26   4   4          5.26          5.74         2.43 o                         
 -24   5   4          0.63          2.97         3.56 o                         
 -23   5   4         13.39         22.17         4.95 o                         
 -22   5   4          3.24          4.55         3.56 o                         
 -21   5   4          3.12         -0.29         1.07 o                         
 -20   5   4          4.14          4.51         1.23 o                         
 -19   5   4          6.11          8.65         1.45 o                         
 -18   5   4         15.97         17.09         1.76 o                         
 -17   5   4          7.90          7.29         1.53 o                         
 -16   5   4         54.29         48.35         2.51 o                         
 -15   5   4          7.26          7.42         1.80 o                         
 -14   5   4          0.12         -0.16         1.19 o                         
 -13   5   4          0.03          0.53         1.18 o                         
 -12   5   4          0.02          0.01         1.22 o                         
 -11   5   4         11.27         13.78         1.62 o                         
 -10   5   4          5.65          6.31         1.41 o                         
  -9   5   4         22.45         19.43         1.79 o                         
  -8   5   4         29.58         35.31         2.20 o                         
  -7   5   4         70.30         66.42         3.38 o                         
  -6   5   4        194.79        188.85         5.67 o                         
  -5   5   4          8.04         11.41         2.55 o                         
  -4   5   4        405.67        401.15         7.43 o                         
  -3   5   4        317.07        323.71         5.74 o                         
  -2   5   4         38.02         35.80         1.71 o                         
  -1   5   4         91.47         79.22         2.33 o                         
   0   5   4         53.44         47.52         1.69 o                         
   1   5   4        132.67        139.53         2.74 o                         
   2   5   4         17.59         16.44         1.22 o                         
   3   5   4         14.01         16.67         1.20 o                         
   4   5   4         16.93         17.41         1.33 o                         
   5   5   4         18.63         19.00         1.56 o                         
   6   5   4        316.55        285.57         4.59 o                         
   7   5   4          0.10          0.60         0.94 o                         
   8   5   4         91.13         94.58         2.90 o                         
   9   5   4          1.03          0.05         1.05 o                         
  10   5   4          3.94          4.97         1.06 o                         
  11   5   4         55.82         52.92         2.06 o                         
  12   5   4         65.09         64.94         2.22 o                         
  13   5   4         14.98         13.32         1.35 o                         
  14   5   4         84.82         81.25         2.55 o                         
  15   5   4         24.29         22.13         1.55 o                         
  16   5   4         16.45         17.97         1.48 o                         
  17   5   4         43.20         39.05         2.45 o                         
  18   5   4         68.65         65.95         2.28 o                         
  19   5   4         30.64         33.15         1.70 o                         
  20   5   4          1.80          3.21         2.37 o                         
  21   5   4         20.25         22.72         2.70 o                         
  22   5   4          0.47          2.83         3.86 o                         
  23   5   4          2.64          0.03         2.09 o                         
  24   5   4          8.83          9.12         2.52 o                         
 -21   6   4          0.04          0.00         3.76 o                         
 -20   6   4          2.19          1.98         3.37 o                         
 -19   6   4          0.00          0.01         1.83 o                         
 -18   6   4          0.54          0.32         1.49 o                         
 -17   6   4          0.16         -1.33         1.33 o                         
 -16   6   4          0.09         -1.43         1.72 o                         
 -15   6   4          6.81          6.02         1.63 o                         
 -14   6   4          7.22          7.04         1.62 o                         
 -13   6   4          1.71          0.86         1.36 o                         
 -12   6   4          4.20          2.64         1.48 o                         
 -11   6   4          0.05         -0.10         1.36 o                         
 -10   6   4         15.06         17.55         1.97 o                         
  -9   6   4          0.59          0.93         1.89 o                         
  -8   6   4          0.60          1.82         2.76 o                         
  -7   6   4        290.61        279.24        13.05 o                         
  -6   6   4        233.47        237.73         5.68 o                         
  -5   6   4          5.48          7.19         1.62 o                         
  -4   6   4          8.55          9.25         1.71 o                         
  -3   6   4          0.10          1.23         1.15 o                         
  -2   6   4          1.30          2.13         1.20 o                         
  -1   6   4         42.91         43.88         2.57 o                         
   0   6   4          5.83          6.28         1.31 o                         
   1   6   4          2.88          1.04         1.07 o                         
   2   6   4          5.19          7.05         1.21 o                         
   3   6   4        118.91        119.13         5.54 o                         
   4   6   4         60.13         56.83         3.00 o                         
   5   6   4        310.45        305.27         6.80 o                         
   6   6   4         13.66         11.77         1.83 o                         
   7   6   4          1.79          2.35         1.89 o                         
   8   6   4        102.55         95.32         3.13 o                         
   9   6   4         33.54         30.59         2.01 o                         
  10   6   4          2.35          2.97         1.24 o                         
  11   6   4          0.42          0.63         1.07 o                         
  12   6   4         17.38         20.96         1.71 o                         
  13   6   4         18.23         16.63         1.58 o                         
  14   6   4         24.87         27.80         1.83 o                         
  15   6   4         72.13         72.07         2.61 o                         
  16   6   4          8.34          8.89         1.40 o                         
  17   6   4         52.69         56.93         2.39 o                         
  18   6   4         50.79         52.79         2.32 o                         
  19   6   4         18.06         17.13         2.46 o                         
  20   6   4         18.99         20.54         1.70 o                         
  21   6   4          0.16         -2.04         2.04 o                         
 -18   7   4          0.07          4.36         3.76 o                         
 -17   7   4          1.04          1.19         3.56 o                         
 -16   7   4          0.04          2.57         3.56 o                         
 -15   7   4          1.25         -0.93         1.94 o                         
 -14   7   4          2.27          3.16         1.68 o                         
 -13   7   4          0.00          2.14         1.63 o                         
 -12   7   4         11.54         12.10         2.01 o                         
 -11   7   4          0.54          0.41         1.55 o                         
 -10   7   4         24.81         22.60         2.28 o                         
  -9   7   4         14.04          9.00         2.17 o                         
  -8   7   4         14.70         11.75         2.97 o                         
  -7   7   4          9.43          9.31         2.24 o                         
  -6   7   4          0.18         -0.82         1.75 o                         
  -5   7   4         22.83         26.50         3.82 o                         
  -4   7   4         67.25         64.64         3.92 o                         
  -3   7   4          8.25         10.70         2.45 o                         
  -2   7   4         14.32         14.03         2.59 o                         
  -1   7   4         12.50         12.36         2.00 o                         
   0   7   4         18.81         23.09         4.42 o                         
   1   7   4         74.02         82.35         4.53 o                         
   2   7   4          0.77          1.48         2.57 o                         
   3   7   4          5.07          4.61         2.14 o                         
   4   7   4          1.45          5.05         2.14 o                         
   5   7   4         75.38         73.99         4.31 o                         
   6   7   4         90.81         90.61         5.59 o                         
   7   7   4          7.36          9.59         1.99 o                         
   8   7   4         39.70         39.41         2.80 o                         
   9   7   4         30.79         28.99         2.55 o                         
  10   7   4          0.03         -0.11         1.71 o                         
  11   7   4          1.65          0.99         1.54 o                         
  12   7   4          8.56          7.13         2.80 o                         
  13   7   4          7.85          7.14         1.58 o                         
  14   7   4         27.70         28.32         2.01 o                         
  15   7   4          0.15          0.57         1.62 o                         
  16   7   4         10.83          6.98         2.35 o                         
  17   7   4          1.99          5.34         2.24 o                         
  18   7   4         14.12         14.33         2.66 o                         
 -12   8   4         12.29         17.78         3.96 o                         
 -11   8   4          3.37          4.75         3.56 o                         
  -9   8   4         25.96         21.97         4.16 o                         
  -8   8   4         43.05         60.18         5.74 o                         
  -7   8   4          6.36         10.49         3.76 o                         
  -6   8   4         20.38         17.02         4.16 o                         
  -5   8   4         72.25         74.83         6.33 o                         
  -4   8   4         95.19        116.99         7.92 o                         
  -3   8   4         32.90         33.65         5.15 o                         
  -1   8   4         45.52         60.18         6.33 o                         
   0   8   4          0.16          7.92         3.56 o                         
   1   8   4          3.62          2.97         3.56 o                         
   2   8   4          2.80          3.01         2.42 o                         
   3   8   4          2.19          6.26         2.77 o                         
   4   8   4          0.14          2.09         2.28 o                         
   5   8   4          2.13         -0.77         2.09 o                         
   6   8   4          1.35         -1.36         2.09 o                         
   7   8   4         23.92         23.83         6.24 o                         
   8   8   4          3.07          2.54         2.27 o                         
   9   8   4          3.02          5.95         2.71 o                         
  10   8   4         20.52         24.64         3.61 o                         
  11   8   4         17.05         23.62         3.52 o                         
  12   8   4          1.41         -3.76         3.76 o                         
 -28   1   5          5.41          1.78         3.76 o                         
 -27   1   5          1.48         -1.58         2.97 o                         
 -26   1   5          1.46         -1.58         2.97 o                         
 -25   1   5         16.11         14.85         4.16 o                         
 -24   1   5          5.03          5.94         3.37 o                         
 -23   1   5          2.06          0.35         2.03 o                         
 -22   1   5          6.69          5.82         2.13 o                         
 -21   1   5          0.41         -0.31         1.23 o                         
 -20   1   5          8.71          7.45         0.98 o                         
 -19   1   5          5.63          7.02         1.03 o                         
 -18   1   5         58.43         54.44         1.88 o                         
 -17   1   5          0.36         -0.86         0.86 o                         
 -16   1   5        110.32        109.62         2.72 o                         
 -15   1   5        128.14        119.79         2.85 o                         
 -14   1   5         58.79         56.01         2.09 o                         
 -13   1   5         10.50          7.45         1.04 o                         
 -12   1   5          8.65          8.41         1.02 o                         
 -11   1   5         56.49         50.21         1.90 o                         
 -10   1   5         72.11         74.10         2.49 o                         
  -9   1   5         29.50         21.79         1.07 o                         
  -8   1   5          2.06          1.42         0.52 o                         
  -7   1   5        108.31        123.44         1.92 o                         
  -6   1   5        133.89        151.99         2.72 o                         
  -5   1   5         72.47         91.95         1.73 o                         
  -4   1   5         38.61         50.23         1.41 o                         
  -3   1   5         67.37         65.14         1.56 o                         
  -2   1   5         55.97         52.86         1.67 o                         
  -1   1   5        160.30        169.98         2.64 o                         
   0   1   5        343.11        338.51         4.16 o                         
   1   1   5        350.64        393.53         4.66 o                         
   2   1   5        248.68        242.15         3.30 o                         
   3   1   5        971.04       1014.84         9.71 o                         
   4   1   5         48.62         48.86         1.42 o                         
   5   1   5          1.80          1.77         0.56 o                         
   6   1   5        364.91        396.79         5.95 o                         
   7   1   5        305.74        325.43         5.01 o                         
   8   1   5        131.62        121.55         1.86 o                         
   9   1   5          1.00          0.97         0.48 o                         
  10   1   5        126.38        122.01         2.61 o                         
  11   1   5        118.86        124.10         2.30 o                         
  12   1   5         99.93         93.56         2.03 o                         
  13   1   5        584.58        553.84         6.25 o                         
  14   1   5         26.23         22.55         1.16 o                         
  15   1   5         68.06         65.73         1.73 o                         
  16   1   5        236.70        235.92         3.73 o                         
  17   1   5         97.87         99.43         1.89 o                         
  18   1   5        107.81        101.59         2.05 o                         
  19   1   5          4.04          5.07         1.20 o                         
  20   1   5          6.67          8.40         1.75 o                         
  21   1   5         35.53         33.46         2.49 o                         
  22   1   5          6.40         10.24         1.86 o                         
  23   1   5         20.49         18.23         2.80 o                         
  24   1   5          0.74          1.11         2.47 o                         
  25   1   5          0.25         -1.80         1.80 o                         
  26   1   5          2.25          2.90         2.38 o                         
  27   1   5          6.16          5.06         2.51 o                         
  28   1   5          5.57          6.33         3.96 o                         
 -28   2   5          0.24          0.20         3.37 o                         
 -27   2   5          1.26         -0.59         3.56 o                         
 -26   2   5          1.53         -2.97         2.97 o                         
 -25   2   5          8.41          5.15         3.56 o                         
 -24   2   5          0.92          3.76         3.37 o                         
 -23   2   5         42.98         44.04         2.77 o                         
 -22   2   5         32.05         30.31         2.38 o                         
 -21   2   5          6.63          4.81         1.55 o                         
 -20   2   5          0.13          0.15         1.27 o                         
 -19   2   5         57.54         49.64         2.28 o                         
 -18   2   5          2.91          1.69         1.05 o                         
 -17   2   5          0.00         -0.80         0.80 o                         
 -16   2   5          1.65          0.37         0.86 o                         
 -15   2   5          5.46          3.12         1.66 o                         
 -14   2   5         70.98         64.63         2.14 o                         
 -13   2   5          2.68          3.19         1.75 o                         
 -12   2   5         23.68         17.18         1.30 o                         
 -11   2   5         46.56         56.80         3.92 o                         
 -10   2   5        774.24        747.54        11.30 o                         
  -9   2   5         54.85         64.78         2.14 o                         
  -8   2   5        961.42        962.53        10.69 o                         
  -7   2   5          8.25         12.43         1.18 o                         
  -6   2   5        293.38        294.44         3.88 o                         
  -5   2   5          8.40          7.39         0.93 o                         
  -4   2   5        220.19        196.16         2.97 o                         
  -3   2   5        216.82        239.46         3.32 o                         
  -2   2   5         10.40          8.91         0.78 o                         
  -1   2   5         14.04          7.45         0.73 o                         
   0   2   5          0.01         -0.30         0.51 o                         
   1   2   5         15.65          9.87         0.87 o                         
   2   2   5        110.12        121.83         2.54 o                         
   3   2   5         15.42         19.79         1.02 o                         
   4   2   5        671.51        643.12         6.94 o                         
   5   2   5        818.53        817.97         9.29 o                         
   6   2   5          0.25          1.48         0.64 o                         
   7   2   5         40.39         41.72         1.31 o                         
   8   2   5        200.97        182.01         2.92 o                         
   9   2   5        353.40        326.26         4.73 o                         
  10   2   5        172.76        169.17         3.14 o                         
  11   2   5        109.85        107.61         2.19 o                         
  12   2   5        285.36        267.86         4.19 o                         
  13   2   5          3.66          2.29         0.84 o                         
  14   2   5          2.66          4.29         0.86 o                         
  15   2   5          6.22          2.76         0.88 o                         
  16   2   5          8.30          9.82         1.04 o                         
  17   2   5        312.49        296.49         4.72 o                         
  18   2   5          3.21          2.85         0.85 o                         
  19   2   5        114.27        108.07         3.00 o                         
  20   2   5        145.11        151.99         3.52 o                         
  21   2   5         39.11         46.14         2.92 o                         
  22   2   5          8.10          9.11         1.94 o                         
  23   2   5          1.73          0.08         1.67 o                         
  24   2   5         17.16         17.16         2.38 o                         
  25   2   5         24.88         24.98         2.70 o                         
  26   2   5          7.56          4.36         3.37 o                         
  27   2   5          9.98         19.00         4.75 o                         
  28   2   5          0.16         -0.40         3.37 o                         
 -27   3   5          6.57          7.92         4.36 o                         
 -26   3   5          2.81          2.18         3.37 o                         
 -25   3   5          8.23          7.42         1.47 o                         
 -24   3   5          3.19          5.46         1.61 o                         
 -23   3   5         11.13         13.47         1.95 o                         
 -22   3   5         30.29         33.25         2.67 o                         
 -21   3   5         18.19         16.44         1.45 o                         
 -20   3   5          0.97          0.00         2.43 o                         
 -19   3   5         35.49         29.95         1.90 o                         
 -18   3   5          2.60          3.41         1.27 o                         
 -17   3   5         79.77         73.27         2.77 o                         
 -16   3   5         66.47         56.93         2.47 o                         
 -15   3   5          0.30          0.61         1.10 o                         
 -14   3   5         24.44         19.36         1.69 o                         
 -13   3   5          1.95         -0.95         0.95 o                         
 -12   3   5        141.56        124.52         3.64 o                         
 -11   3   5        195.89        188.15         4.14 o                         
 -10   3   5        149.93        145.96         3.24 o                         
  -9   3   5        178.41        159.14         3.37 o                         
  -8   3   5         29.18         34.20         1.60 o                         
  -7   3   5        337.10        332.62         4.74 o                         
  -6   3   5        467.97        427.16         5.17 o                         
  -5   3   5         25.47         26.11         1.20 o                         
  -4   3   5         18.86         25.30         1.17 o                         
  -3   3   5        109.23        113.39         2.28 o                         
  -2   3   5        536.12        518.80         6.60 o                         
  -1   3   5        555.53        528.94         6.07 o                         
   0   3   5         17.70         17.62         1.04 o                         
   1   3   5         84.22         74.95         1.84 o                         
   2   3   5          0.97          1.65         0.65 o                         
   3   3   5         11.78         13.01         0.95 o                         
   4   3   5         22.78         22.82         1.13 o                         
   5   3   5         48.59         63.51         1.62 o                         
   6   3   5         24.38         28.86         1.31 o                         
   7   3   5         51.93         61.20         1.80 o                         
   8   3   5        293.18        284.01         4.44 o                         
   9   3   5        340.97        337.10         5.48 o                         
  10   3   5         41.08         44.39         2.23 o                         
  11   3   5         38.23         33.12         1.50 o                         
  12   3   5         13.79         18.38         1.26 o                         
  13   3   5        162.62        138.27         2.92 o                         
  14   3   5         13.22         12.83         1.72 o                         
  15   3   5          0.24         -0.71         0.92 o                         
  16   3   5        300.59        262.98         4.29 o                         
  17   3   5         28.63         24.86         1.46 o                         
  18   3   5          0.52         -0.33         0.78 o                         
  19   3   5          6.83          6.45         1.34 o                         
  20   3   5          0.07         -1.04         1.04 o                         
  21   3   5          1.34         -0.10         1.19 o                         
  22   3   5          7.48          5.92         2.37 o                         
  23   3   5          1.44         -0.49         2.67 o                         
  24   3   5          0.58          1.08         2.28 o                         
  25   3   5         53.67         53.70         4.55 o                         
  26   3   5         26.78         34.03         4.95 o                         
 -25   4   5          2.60          6.53         3.96 o                         
 -24   4   5          5.69          3.76         3.37 o                         
 -23   4   5          5.94          6.85         2.67 o                         
 -22   4   5         27.71         25.93         2.75 o                         
 -21   4   5          1.40          0.00         1.10 o                         
 -20   4   5         11.42         12.91         2.28 o                         
 -19   4   5          4.58          6.17         1.39 o                         
 -18   4   5        132.72        126.50         5.50 o                         
 -17   4   5         47.14         38.20         2.26 o                         
 -16   4   5         23.23         20.88         1.92 o                         
 -15   4   5         68.21         66.54         2.80 o                         
 -14   4   5          6.21          6.19         1.41 o                         
 -13   4   5         13.02         13.69         1.57 o                         
 -12   4   5         16.07         15.26         2.29 o                         
 -11   4   5         26.11         23.08         1.89 o                         
 -10   4   5        301.10        285.48         6.01 o                         
  -9   4   5         76.26         73.44         2.96 o                         
  -8   4   5        245.19        225.52         7.06 o                         
  -7   4   5        225.25        208.96         4.91 o                         
  -6   4   5         35.76         39.06         1.92 o                         
  -5   4   5         15.15         17.18         1.24 o                         
  -4   4   5         24.51         28.82         1.48 o                         
  -3   4   5         58.29         59.16         1.84 o                         
  -2   4   5        827.36        788.83         8.52 o                         
  -1   4   5         53.12         55.00         1.77 o                         
   0   4   5        302.97        281.76         4.04 o                         
   1   4   5         50.98         44.40         1.95 o                         
   2   4   5          9.69         12.12         0.99 o                         
   3   4   5          5.01          3.81         0.93 o                         
   4   4   5        117.21        117.95         2.52 o                         
   5   4   5        123.03        114.86         2.51 o                         
   6   4   5        126.33        130.75         2.92 o                         
   7   4   5          0.02          0.18         0.92 o                         
   8   4   5        250.09        239.20         5.57 o                         
   9   4   5        148.08        140.98         3.07 o                         
  10   4   5          0.91         -0.27         0.87 o                         
  11   4   5         43.06         44.43         1.83 o                         
  12   4   5         23.59         27.12         1.54 o                         
  13   4   5          8.89          7.41         1.39 o                         
  14   4   5         29.61         28.19         1.58 o                         
  15   4   5         45.43         48.56         2.12 o                         
  16   4   5         67.92         70.67         2.49 o                         
  17   4   5          8.40          8.85         1.30 o                         
  18   4   5         37.34         40.06         1.94 o                         
  19   4   5        101.23         99.17         3.86 o                         
  20   4   5         65.80         63.74         3.14 o                         
  21   4   5          6.65          5.54         1.61 o                         
  22   4   5          1.15         -1.58         2.18 o                         
  23   4   5         12.31         13.07         2.93 o                         
  24   4   5          1.46         -0.63         2.23 o                         
  25   4   5          4.24          6.53         2.94 o                         
 -23   5   5          7.72          6.93         4.16 o                         
 -22   5   5         15.34         15.17         1.80 o                         
 -21   5   5          4.40          5.08         1.73 o                         
 -20   5   5          9.21          9.47         1.64 o                         
 -19   5   5         10.25         13.10         1.73 o                         
 -18   5   5         20.04         18.80         1.92 o                         
 -17   5   5         66.79         59.10         2.92 o                         
 -16   5   5         11.88         13.87         1.76 o                         
 -15   5   5         57.88         51.27         2.71 o                         
 -14   5   5        166.53        148.92         4.41 o                         
 -13   5   5         16.78         16.39         1.90 o                         
 -12   5   5          2.53          4.07         1.41 o                         
 -11   5   5         48.34         42.44         2.55 o                         
 -10   5   5         71.44         70.22         3.11 o                         
  -9   5   5        106.30         98.50         3.53 o                         
  -8   5   5          6.86         11.50         1.69 o                         
  -7   5   5          0.02          1.67         1.23 o                         
  -6   5   5          6.92          8.89         1.54 o                         
  -5   5   5          3.27          2.44         1.26 o                         
  -4   5   5          1.91          0.49         1.12 o                         
  -3   5   5         13.43         12.61         1.49 o                         
  -2   5   5          0.04         -0.68         0.97 o                         
  -1   5   5        160.08        168.89         3.55 o                         
   0   5   5         87.37         97.87         2.78 o                         
   1   5   5        378.94        367.92         5.05 o                         
   2   5   5         80.58         91.40         2.38 o                         
   3   5   5          0.39         -0.05         0.95 o                         
   4   5   5        263.49        232.56         4.17 o                         
   5   5   5          0.66          1.57         1.07 o                         
   6   5   5         95.89         93.04         2.65 o                         
   7   5   5        199.37        197.12         3.82 o                         
   8   5   5         50.30         49.61         2.01 o                         
   9   5   5         27.09         31.64         1.97 o                         
  10   5   5         36.84         43.37         2.16 o                         
  11   5   5          2.85          3.36         1.22 o                         
  12   5   5          0.04         -1.11         1.11 o                         
  13   5   5          7.22          5.08         1.28 o                         
  14   5   5         48.70         51.32         2.38 o                         
  15   5   5         10.36         10.81         1.80 o                         
  16   5   5         40.73         40.92         2.20 o                         
  17   5   5         57.59         61.23         2.55 o                         
  18   5   5         24.88         30.01         1.87 o                         
  19   5   5          2.94          4.01         1.21 o                         
  20   5   5         34.68         32.33         1.87 o                         
  21   5   5         18.88         24.20         3.49 o                         
  22   5   5          6.73          4.42         2.71 o                         
  23   5   5          0.04         -1.11         2.31 o                         
 -20   6   5          1.16          2.57         3.76 o                         
 -19   6   5         10.30         13.07         4.36 o                         
 -18   6   5         26.91         28.11         5.34 o                         
 -17   6   5          1.34         -1.63         2.09 o                         
 -16   6   5         24.25         21.60         2.28 o                         
 -15   6   5         27.48         28.06         2.39 o                         
 -14   6   5          8.36         11.55         1.92 o                         
 -13   6   5          2.65          2.40         1.54 o                         
 -12   6   5         46.39         45.15         2.77 o                         
 -11   6   5         29.63         31.16         2.46 o                         
 -10   6   5         29.36         32.12         2.47 o                         
  -9   6   5          7.53         10.10         1.86 o                         
  -8   6   5         92.38         84.15         3.61 o                         
  -7   6   5        111.22        114.36         3.57 o                         
  -6   6   5          8.71          9.89         1.62 o                         
  -5   6   5          0.55         -0.48         1.28 o                         
  -4   6   5         48.47         52.52         2.92 o                         
  -3   6   5        223.86        229.25         5.82 o                         
  -2   6   5        101.11        107.42         3.49 o                         
  -1   6   5         66.04         64.50         4.11 o                         
   0   6   5        243.98        235.31         5.02 o                         
   1   6   5         30.44         35.20         2.17 o                         
   2   6   5          0.65          0.11         1.37 o                         
   3   6   5        152.57        142.72         4.66 o                         
   4   6   5        132.55        141.37         4.63 o                         
   5   6   5          3.35          6.94         1.79 o                         
   6   6   5          5.42          9.88         1.74 o                         
   7   6   5         13.26         12.52         1.66 o                         
   8   6   5         91.64         94.51         3.25 o                         
   9   6   5         24.07         34.10         2.19 o                         
  10   6   5          3.94          2.23         1.35 o                         
  11   6   5         25.77         27.62         2.05 o                         
  12   6   5         84.56         91.10         3.21 o                         
  13   6   5         86.28         87.06         3.24 o                         
  14   6   5         10.54          8.61         1.77 o                         
  15   6   5         36.21         36.49         2.31 o                         
  16   6   5         74.78         71.85         3.02 o                         
  17   6   5         16.00         16.43         2.20 o                         
  18   6   5         14.41         16.26         3.29 o                         
  19   6   5         29.19         33.89         4.75 o                         
  20   6   5         24.38         29.07         3.96 o                         
 -16   7   5         14.41         12.47         4.36 o                         
 -15   7   5          2.62         10.10         4.36 o                         
 -14   7   5          6.03          3.88         2.37 o                         
 -13   7   5         23.79         22.50         3.13 o                         
 -12   7   5          3.52          3.73         1.89 o                         
 -11   7   5         13.96         13.41         2.30 o                         
 -10   7   5         30.02         35.20         2.72 o                         
  -9   7   5          9.35         11.25         2.06 o                         
  -8   7   5          0.10         -1.28         1.59 o                         
  -7   7   5         19.87         16.93         2.66 o                         
  -6   7   5         84.02         84.05         3.81 o                         
  -5   7   5        151.88        170.09         5.21 o                         
  -4   7   5         23.29         28.61         2.56 o                         
  -3   7   5         57.41         66.01         4.27 o                         
  -2   7   5        141.46        149.38         6.08 o                         
  -1   7   5        101.94         97.00         7.52 o                         
   0   7   5         33.77         46.97         3.85 o                         
   1   7   5         54.69         54.45         4.03 o                         
   2   7   5        246.69        255.38         8.24 o                         
   3   7   5          7.31         12.67         2.76 o                         
   4   7   5         15.26         11.30         2.71 o                         
   5   7   5         21.83         17.98         2.99 o                         
   6   7   5         76.57         70.39         6.73 o                         
   7   7   5         18.56         20.39         2.71 o                         
   8   7   5          5.43          0.67         1.55 o                         
   9   7   5         30.20         27.56         2.64 o                         
  10   7   5         35.30         33.06         2.78 o                         
  11   7   5         22.43         21.99         3.55 o                         
  12   7   5          2.17          4.85         1.85 o                         
  13   7   5         39.90         39.02         3.90 o                         
  14   7   5         42.98         38.60         3.94 o                         
  15   7   5          9.19          8.42         2.93 o                         
  16   7   5          0.85          2.15         3.96 o                         
  -7   8   5          1.71         -0.40         3.17 o                         
  -6   8   5          0.47          0.20         3.17 o                         
  -5   8   5          3.80         -1.78         3.37 o                         
  -4   8   5         30.51         26.33         4.95 o                         
  -2   8   5          1.26          0.99         3.56 o                         
  -1   8   5          8.73          6.53         4.16 o                         
   0   8   5         16.89         13.26         4.55 o                         
   1   8   5         20.44         34.64         5.74 o                         
   2   8   5          0.34          4.10         2.51 o                         
   3   8   5         29.66         25.36         4.95 o                         
   4   8   5         22.11         30.28         5.34 o                         
   5   8   5          0.23          0.58         2.23 o                         
   6   8   5          7.57          4.58         4.36 o                         
   7   8   5          2.97          1.78         3.96 o                         
   8   8   5          6.15          8.31         4.55 o                         
   9   8   5          3.77          1.39         4.16 o                         
 -26   0   6          0.03          1.98         3.56 o                         
 -25   0   6         15.12         21.58         4.55 o                         
 -24   0   6         37.35         36.62         4.95 o                         
 -23   0   6          4.98          5.20         3.27 o                         
 -22   0   6          1.54          1.02         1.29 o                         
 -21   0   6         22.11         24.52         2.19 o                         
 -20   0   6        127.75        129.41         6.04 o                         
 -19   0   6         32.26         38.84         3.07 o                         
 -18   0   6          0.29         -1.27         1.32 o                         
 -17   0   6         12.96         12.78         1.85 o                         
 -16   0   6         15.53          9.74         1.71 o                         
 -15   0   6          3.02          2.10         1.46 o                         
 -14   0   6        208.10        198.02         5.69 o                         
 -13   0   6          0.33         -1.07         1.88 o                         
 -12   0   6          0.59         -0.31         1.68 o                         
 -11   0   6         13.20         12.62         2.18 o                         
 -10   0   6         10.87          9.87         3.56 o                         
  -9   0   6         35.49         36.70         2.47 o                         
  -8   0   6        209.42        206.69         5.66 o                         
  -7   0   6        342.53        330.17         6.13 o                         
  -6   0   6         57.52         53.12         2.27 o                         
  -5   0   6        842.79        801.38        11.92 o                         
  -4   0   6        902.07        834.14        12.38 o                         
  -3   0   6          2.69          2.83         1.51 o                         
  -2   0   6        298.84        342.19         9.07 o                         
  -1   0   6        195.28        160.70         3.84 o                         
   0   0   6        932.01        971.00        13.98 o                         
   1   0   6          0.54          0.28         0.95 o                         
   2   0   6         13.31         12.77         1.28 o                         
   3   0   6        129.92        124.77         3.30 o                         
   4   0   6         10.65          8.62         1.18 o                         
   5   0   6        356.01        344.36         6.31 o                         
   6   0   6         16.98         18.66         1.50 o                         
   7   0   6         11.02         10.88         1.49 o                         
   8   0   6          0.50          0.55         1.14 o                         
   9   0   6          5.09          6.42         3.07 o                         
  10   0   6        885.56        853.38        15.65 o                         
  11   0   6         20.07         21.54         2.28 o                         
  12   0   6       1851.24       1856.15        25.12 o                         
  13   0   6         85.13         78.57         3.03 o                         
  14   0   6         41.02         43.41         2.30 o                         
  15   0   6        115.26        125.70         3.60 o                         
  16   0   6         26.04         29.55         3.07 o                         
  17   0   6          0.09          1.02         1.44 o                         
  18   0   6         62.51         71.41         3.56 o                         
  19   0   6         18.56         15.42         1.73 o                         
  20   0   6          0.09         -0.29         0.92 o                         
  21   0   6          0.03          0.59         2.57 o                         
  22   0   6         10.61          7.13         2.97 o                         
  23   0   6          4.12         13.26         3.96 o                         
  24   0   6          1.17         -2.38         2.38 o                         
  25   0   6         38.82         51.86         5.94 o                         
  26   0   6         24.46         25.34         4.95 o                         
  27   0   6          0.37          3.96         3.56 o                         
 -27   1   6          0.21          1.98         3.76 o                         
 -26   1   6         64.66         61.96         6.53 o                         
 -25   1   6          0.16         -0.40         2.97 o                         
 -24   1   6          1.98         -0.79         2.77 o                         
 -23   1   6          0.66          1.39         1.42 o                         
 -22   1   6         76.14         81.97         2.31 o                         
 -21   1   6         13.06         14.57         1.30 o                         
 -20   1   6          0.32         -0.69         0.99 o                         
 -19   1   6         24.12         25.50         1.59 o                         
 -18   1   6         79.04         80.92         2.57 o                         
 -17   1   6         32.63         33.58         2.20 o                         
 -16   1   6         36.46         40.62         1.88 o                         
 -15   1   6        286.75        288.23         5.09 o                         
 -14   1   6        142.09        141.82         4.26 o                         
 -13   1   6        316.24        305.95         5.30 o                         
 -12   1   6        150.39        151.42         3.69 o                         
 -11   1   6        671.06        641.29         8.83 o                         
 -10   1   6         56.29         55.93         2.21 o                         
  -9   1   6         10.79         10.71         1.23 o                         
  -8   1   6         41.53         33.69         2.03 o                         
  -7   1   6        628.78        625.86         6.99 o                         
  -6   1   6        107.38        113.38         2.32 o                         
  -5   1   6        123.24        134.71         2.53 o                         
  -4   1   6        533.82        520.06         6.05 o                         
  -3   1   6         50.47         43.64         1.46 o                         
  -2   1   6        190.18        194.34         4.75 o                         
  -1   1   6        105.01         97.14         2.10 o                         
   0   1   6         38.93         42.51         1.45 o                         
   1   1   6       1039.63       1040.92        10.52 o                         
   2   1   6         97.36        101.80         2.14 o                         
   3   1   6         64.10         79.00         1.87 o                         
   4   1   6         15.97         14.89         0.97 o                         
   5   1   6          1.33          1.24         0.64 o                         
   6   1   6         96.36         84.93         1.96 o                         
   7   1   6         16.94         17.72         1.34 o                         
   8   1   6        726.64        734.74         9.83 o                         
   9   1   6       1633.09       1578.93        18.69 o                         
  10   1   6          4.24          7.65         1.34 o                         
  11   1   6        313.11        320.41         4.85 o                         
  12   1   6         82.29         76.29         2.04 o                         
  13   1   6         68.44         68.44         1.93 o                         
  14   1   6          5.04          6.90         0.95 o                         
  15   1   6         32.14         38.13         1.66 o                         
  16   1   6         50.82         54.28         2.95 o                         
  17   1   6          1.23          0.37         0.97 o                         
  18   1   6         16.91         18.74         1.23 o                         
  19   1   6         91.34         96.77         2.30 o                         
  20   1   6          0.17          0.99         1.14 o                         
  21   1   6         13.48         15.50         2.02 o                         
  22   1   6         29.71         27.81         4.16 o                         
  23   1   6         46.89         43.50         3.78 o                         
  24   1   6         73.24         87.00         5.11 o                         
  25   1   6          2.65          2.18         3.37 o                         
  26   1   6          6.40          8.20         2.87 o                         
  27   1   6         17.18         18.83         3.43 o                         
 -26   2   6         11.95         14.45         4.55 o                         
 -25   2   6         16.68         20.82         1.84 o                         
 -24   2   6         48.93         54.81         3.11 o                         
 -23   2   6          0.01          0.82         1.57 o                         
 -22   2   6          0.91          0.35         1.06 o                         
 -21   2   6          6.94          8.51         1.29 o                         
 -20   2   6         37.79         43.89         2.21 o                         
 -19   2   6         11.97         15.01         1.58 o                         
 -18   2   6         27.51         28.34         1.90 o                         
 -17   2   6        109.27        118.89         3.57 o                         
 -16   2   6          5.62          6.12         1.69 o                         
 -15   2   6        100.87         95.18         3.22 o                         
 -14   2   6         91.30         97.44         3.42 o                         
 -13   2   6        202.42        193.56         8.73 o                         
 -12   2   6         15.00         15.53         2.11 o                         
 -11   2   6         93.27         78.13         2.89 o                         
 -10   2   6          7.06          5.77         1.21 o                         
  -9   2   6        342.42        330.14         5.50 o                         
  -8   2   6        199.78        190.61         3.89 o                         
  -7   2   6         21.96         19.84         1.26 o                         
  -6   2   6         61.86         59.37         1.73 o                         
  -5   2   6          3.05          2.59         0.72 o                         
  -4   2   6         27.96         26.87         1.28 o                         
  -3   2   6         58.65         61.54         1.84 o                         
  -2   2   6         21.21         21.04         1.16 o                         
  -1   2   6        354.15        328.81         4.40 o                         
   0   2   6         14.58         14.73         1.14 o                         
   1   2   6         30.92         28.31         1.25 o                         
   2   2   6        400.57        402.42         5.08 o                         
   3   2   6        128.92        131.19         2.50 o                         
   4   2   6          8.67          6.52         0.86 o                         
   5   2   6         70.79         71.06         1.85 o                         
   6   2   6         31.34         24.81         1.35 o                         
   7   2   6        118.65        119.67         3.00 o                         
   8   2   6        193.63        198.92         3.62 o                         
   9   2   6         16.62         14.19         1.33 o                         
  10   2   6         14.22         15.30         1.34 o                         
  11   2   6          0.17         -0.08         0.86 o                         
  12   2   6          6.49          4.60         0.99 o                         
  13   2   6          9.70          9.12         1.10 o                         
  14   2   6         15.61         17.94         1.97 o                         
  15   2   6        213.68        217.14         3.88 o                         
  16   2   6         29.02         28.96         2.45 o                         
  17   2   6        101.87        110.39         2.69 o                         
  18   2   6        186.18        194.88         3.95 o                         
  19   2   6        154.03        151.37         3.02 o                         
  20   2   6         24.02         19.62         1.67 o                         
  21   2   6          0.54          1.94         1.16 o                         
  22   2   6         90.84         94.98         2.87 o                         
  23   2   6        111.80        128.14         4.90 o                         
  24   2   6          1.25          4.32         2.77 o                         
  25   2   6          3.59          3.84         2.59 o                         
  26   2   6          0.37         -1.58         2.24 o                         
 -25   3   6          0.87          1.39         3.56 o                         
 -24   3   6          2.16          0.79         3.76 o                         
 -23   3   6         48.65         52.16         3.41 o                         
 -22   3   6          1.24          0.50         1.08 o                         
 -21   3   6          0.04         -0.65         1.06 o                         
 -20   3   6          5.31          1.61         1.25 o                         
 -19   3   6          8.35          4.72         1.33 o                         
 -18   3   6         35.39         35.22         2.16 o                         
 -17   3   6          8.54          7.54         1.49 o                         
 -16   3   6         32.49         30.45         2.70 o                         
 -15   3   6        103.76        101.20         3.49 o                         
 -14   3   6        185.47        179.43         4.64 o                         
 -13   3   6          4.68          7.57         1.48 o                         
 -12   3   6          0.48         -1.06         1.06 o                         
 -11   3   6          5.08          5.37         1.41 o                         
 -10   3   6        346.42        331.39         5.62 o                         
  -9   3   6         18.42         19.35         1.57 o                         
  -8   3   6        433.21        437.15         6.73 o                         
  -7   3   6        112.83        118.93         3.10 o                         
  -6   3   6          0.05          0.14         1.08 o                         
  -5   3   6          0.14         -0.45         0.88 o                         
  -4   3   6          2.15          2.08         0.82 o                         
  -3   3   6        191.18        184.61         3.15 o                         
  -2   3   6          7.94          6.49         0.99 o                         
  -1   3   6         93.36         78.88         2.67 o                         
   0   3   6        180.75        179.23         3.12 o                         
   1   3   6        899.21        891.64         9.45 o                         
   2   3   6          8.95         10.48         1.21 o                         
   3   3   6         43.47         51.87         1.69 o                         
   4   3   6          2.22          1.13         0.81 o                         
   5   3   6        276.37        259.58         4.26 o                         
   6   3   6        224.80        207.87         3.82 o                         
   7   3   6         85.15         80.21         2.44 o                         
   8   3   6        510.49        498.89         6.80 o                         
   9   3   6        185.22        183.28         3.59 o                         
  10   3   6         42.65         31.93         1.62 o                         
  11   3   6          9.16          7.94         1.41 o                         
  12   3   6         35.44         30.28         1.61 o                         
  13   3   6        135.07        129.75         3.07 o                         
  14   3   6          2.43          2.54         1.00 o                         
  15   3   6         27.24         31.12         1.67 o                         
  16   3   6         62.25         63.22         2.16 o                         
  17   3   6          6.82          5.80         1.12 o                         
  18   3   6          0.33          0.20         0.91 o                         
  19   3   6          0.99          0.01         0.90 o                         
  20   3   6          0.94         -0.02         0.77 o                         
  21   3   6          3.68          6.02         1.38 o                         
  22   3   6          3.53          1.81         1.47 o                         
  23   3   6          0.40          0.41         2.31 o                         
  24   3   6          9.00          9.85         3.01 o                         
  25   3   6          0.41         -1.97         2.14 o                         
 -23   4   6          0.05         -3.17         3.17 o                         
 -22   4   6          0.55          1.22         3.27 o                         
 -21   4   6          4.35          2.86         1.32 o                         
 -20   4   6          1.43          3.38         1.39 o                         
 -19   4   6          5.21          6.22         1.93 o                         
 -18   4   6          1.75         -0.36         1.33 o                         
 -17   4   6          6.82         11.19         1.76 o                         
 -16   4   6         18.83         22.56         2.04 o                         
 -15   4   6          0.83          0.67         1.27 o                         
 -14   4   6          8.22         10.04         1.67 o                         
 -13   4   6          0.15         -0.14         1.23 o                         
 -12   4   6          0.18         -1.16         1.16 o                         
 -11   4   6          9.35         11.26         2.15 o                         
 -10   4   6          2.27          2.28         1.32 o                         
  -9   4   6          9.77         13.23         1.71 o                         
  -8   4   6         28.15         30.51         2.71 o                         
  -7   4   6          9.86          7.46         1.45 o                         
  -6   4   6         66.04         65.77         2.89 o                         
  -5   4   6         79.11         78.35         3.16 o                         
  -4   4   6        284.40        260.82         4.39 o                         
  -3   4   6        257.29        260.39         4.41 o                         
  -2   4   6        241.90        243.59         4.29 o                         
  -1   4   6       1018.77       1005.49        11.76 o                         
   0   4   6         73.46         77.95         3.05 o                         
   1   4   6          0.30          1.59         1.00 o                         
   2   4   6         18.82         18.51         1.53 o                         
   3   4   6        102.37         96.15         2.44 o                         
   4   4   6         29.37         33.21         1.74 o                         
   5   4   6        223.36        212.10         4.02 o                         
   6   4   6        187.75        171.15         3.57 o                         
   7   4   6         15.98         19.34         1.50 o                         
   8   4   6        263.57        244.94         4.41 o                         
   9   4   6        265.56        252.34         4.51 o                         
  10   4   6         11.89         14.85         2.45 o                         
  11   4   6          5.90          5.50         1.17 o                         
  12   4   6          1.73         -0.12         1.02 o                         
  13   4   6        124.76        112.29         2.92 o                         
  14   4   6         38.66         33.53         1.80 o                         
  15   4   6          9.69          9.11         1.29 o                         
  16   4   6          5.46          3.10         1.23 o                         
  17   4   6         19.18         20.34         1.69 o                         
  18   4   6          1.91          2.40         1.11 o                         
  19   4   6          5.26          4.22         1.22 o                         
  20   4   6         15.36         19.48         1.47 o                         
  21   4   6         16.68         14.26         2.10 o                         
  22   4   6          0.33          1.18         2.23 o                         
  23   4   6          0.01          3.50         5.54 o                         
 -21   5   6          0.01          2.38         3.56 o                         
 -20   5   6          0.00         -0.79         3.56 o                         
 -19   5   6          1.20         -2.18         3.17 o                         
 -18   5   6          1.48          3.04         1.55 o                         
 -17   5   6         19.82         20.83         2.23 o                         
 -16   5   6          1.72          3.74         1.62 o                         
 -15   5   6         20.54         22.20         2.20 o                         
 -14   5   6         15.23         17.45         2.04 o                         
 -13   5   6          1.23          2.87         1.58 o                         
 -12   5   6          0.43          1.98         1.50 o                         
 -11   5   6          4.80          5.17         2.01 o                         
 -10   5   6          0.10          2.06         1.40 o                         
  -9   5   6         51.96         54.73         2.89 o                         
  -8   5   6          9.58          9.89         1.78 o                         
  -7   5   6         21.78         16.36         1.92 o                         
  -6   5   6          1.07          0.74         1.32 o                         
  -5   5   6          2.23          2.14         1.39 o                         
  -4   5   6          8.33          7.25         1.69 o                         
  -3   5   6         81.86         81.94         2.97 o                         
  -2   5   6         68.23         70.73         3.23 o                         
  -1   5   6         71.04         68.41         3.12 o                         
   0   5   6          2.73          2.15         2.89 o                         
   1   5   6         42.22         43.43         2.10 o                         
   2   5   6          7.08          5.59         1.77 o                         
   3   5   6          0.84          1.03         1.08 o                         
   4   5   6         20.14         19.10         1.95 o                         
   5   5   6          7.50          6.42         1.26 o                         
   6   5   6         17.27         18.99         1.55 o                         
   7   5   6         19.36         17.08         1.55 o                         
   8   5   6          4.06          4.58         1.34 o                         
   9   5   6          2.97          1.93         1.09 o                         
  10   5   6         51.63         43.75         2.29 o                         
  11   5   6         13.03         10.95         1.55 o                         
  12   5   6          1.31          0.93         2.03 o                         
  13   5   6          0.03          1.58         1.23 o                         
  14   5   6         33.50         34.52         2.15 o                         
  15   5   6         42.95         40.84         2.30 o                         
  16   5   6          3.81          2.49         1.32 o                         
  17   5   6          1.61          0.31         1.24 o                         
  18   5   6          2.27          0.16         1.33 o                         
  19   5   6         14.09         13.27         1.94 o                         
  20   5   6          2.73          3.52         2.77 o                         
  21   5   6         18.59         21.06         3.55 o                         
 -18   6   6          2.92          0.79         3.56 o                         
 -17   6   6          0.05          1.39         3.37 o                         
 -16   6   6          1.86         -0.20         3.17 o                         
 -15   6   6          0.95         -0.79         1.96 o                         
 -14   6   6         35.99         37.59         2.81 o                         
 -13   6   6         35.93         36.70         3.62 o                         
 -12   6   6          0.98          2.05         1.63 o                         
 -11   6   6          4.18          6.33         1.77 o                         
 -10   6   6         15.26         16.53         2.13 o                         
  -9   6   6          4.90          2.92         2.58 o                         
  -8   6   6          9.68          9.21         1.86 o                         
  -7   6   6          1.31          1.30         2.63 o                         
  -6   6   6          0.25         -1.36         1.36 o                         
  -5   6   6          0.18         -0.36         2.04 o                         
  -4   6   6          3.58          1.68         1.74 o                         
  -3   6   6         20.69         17.97         2.28 o                         
  -2   6   6         16.02         19.09         3.01 o                         
  -1   6   6          6.30          6.33         1.55 o                         
   0   6   6          2.33          4.72         1.80 o                         
   1   6   6         25.46         22.57         3.36 o                         
   2   6   6         10.01         10.27         1.95 o                         
   3   6   6          1.18          4.08         1.74 o                         
   4   6   6          0.98          1.73         2.00 o                         
   5   6   6        125.68        137.78         4.68 o                         
   6   6   6          2.13          2.72         2.86 o                         
   7   6   6        123.32        123.13         4.47 o                         
   8   6   6         79.76         82.60         3.24 o                         
   9   6   6          0.34          0.54         1.79 o                         
  10   6   6          5.44          3.94         1.49 o                         
  11   6   6          1.55          2.13         1.44 o                         
  12   6   6         28.19         35.26         2.36 o                         
  13   6   6         34.04         34.85         3.51 o                         
  14   6   6          7.24          5.45         2.43 o                         
  15   6   6          1.27          2.84         1.88 o                         
  16   6   6         16.18         17.15         3.13 o                         
  17   6   6         13.79         15.95         3.23 o                         
  18   6   6         12.66         13.35         3.27 o                         
 -13   7   6          0.02          0.40         3.56 o                         
 -12   7   6          2.13          4.51         2.45 o                         
 -11   7   6          0.03         -2.09         2.09 o                         
 -10   7   6         10.12         10.44         2.20 o                         
  -9   7   6          3.42          1.61         2.17 o                         
  -8   7   6          0.43          4.08         2.57 o                         
  -7   7   6          0.06         -0.48         1.72 o                         
  -6   7   6          0.22         -0.15         1.78 o                         
  -5   7   6          3.61          5.39         2.05 o                         
  -4   7   6          0.01          2.56         1.94 o                         
  -3   7   6         41.59         40.59         3.13 o                         
  -2   7   6         35.19         36.42         5.54 o                         
  -1   7   6         32.37         37.02         5.54 o                         
   0   7   6          0.00          6.73         3.76 o                         
   1   7   6         31.02         33.95         5.64 o                         
   2   7   6          0.32          1.92         2.31 o                         
   3   7   6          1.02          2.77         2.38 o                         
   4   7   6         10.80          9.22         2.76 o                         
   5   7   6          0.16          1.66         2.19 o                         
   6   7   6          0.08          1.99         2.23 o                         
   7   7   6          0.61         -1.94         1.94 o                         
   8   7   6          0.68         -1.30         1.60 o                         
   9   7   6          1.12          1.12         1.82 o                         
  10   7   6          2.66          2.88         2.52 o                         
  11   7   6          7.21          8.35         3.46 o                         
  12   7   6          0.27         -0.65         2.23 o                         
  13   7   6          4.97         13.26         4.75 o                         
  -3   8   6          5.45          9.50         4.55 o                         
  -2   8   6         20.54         25.93         5.15 o                         
  -1   8   6          6.20         13.86         4.55 o                         
   0   8   6          7.40          7.52         4.36 o                         
   1   8   6          0.20          4.16         4.16 o                         
   2   8   6          0.43          1.39         3.96 o                         
   3   8   6          2.07          4.30         2.65 o                         
   4   8   6          2.46          6.14         4.36 o                         
 -25   1   7          0.37          5.74         3.96 o                         
 -24   1   7          0.90          0.67         0.94 o                         
 -23   1   7          2.89          1.79         1.20 o                         
 -22   1   7          3.25          1.33         1.28 o                         
 -21   1   7          0.24         -0.18         1.11 o                         
 -20   1   7          2.38          1.27         1.16 o                         
 -19   1   7          0.60          0.69         1.29 o                         
 -18   1   7          8.83          7.89         1.36 o                         
 -17   1   7          3.89          1.87         1.17 o                         
 -16   1   7         37.18         37.96         2.00 o                         
 -15   1   7         33.87         36.36         1.95 o                         
 -14   1   7         12.20         15.00         1.51 o                         
 -13   1   7         25.74         27.77         1.81 o                         
 -12   1   7         68.35         65.43         2.53 o                         
 -11   1   7         50.72         50.75         2.26 o                         
 -10   1   7         24.20         26.57         1.70 o                         
  -9   1   7          8.95          9.32         1.31 o                         
  -8   1   7        134.20        134.80         3.36 o                         
  -7   1   7         64.64         61.46         2.36 o                         
  -6   1   7         55.58         65.81         3.06 o                         
  -5   1   7         69.40         68.65         1.97 o                         
  -4   1   7          1.06         -0.08         0.71 o                         
  -3   1   7          0.81          2.84         0.82 o                         
  -2   1   7        195.58        199.81         3.35 o                         
  -1   1   7         32.43         30.52         1.40 o                         
   0   1   7          2.33          3.62         0.83 o                         
   1   1   7         43.38         45.51         1.68 o                         
   2   1   7         72.08         64.31         1.88 o                         
   3   1   7         51.48         51.37         1.68 o                         
   4   1   7          0.09          1.11         0.78 o                         
   5   1   7         22.99         22.59         1.58 o                         
   6   1   7        125.23        119.62         3.53 o                         
   7   1   7          0.53          1.02         1.03 o                         
   8   1   7        261.61        266.00         4.99 o                         
   9   1   7         12.57          9.85         1.34 o                         
  10   1   7        102.46         99.96         2.73 o                         
  11   1   7          0.79          0.66         1.16 o                         
  12   1   7         60.89         58.97         2.14 o                         
  13   1   7         33.17         32.44         1.71 o                         
  14   1   7         81.43         78.32         2.41 o                         
  15   1   7          8.21          7.22         1.16 o                         
  16   1   7         58.94         58.74         2.13 o                         
  17   1   7         23.33         22.70         1.50 o                         
  18   1   7          5.41          6.50         1.24 o                         
  19   1   7         39.03         39.56         1.78 o                         
  20   1   7          4.84          2.38         1.14 o                         
  21   1   7         30.22         32.48         1.63 o                         
  22   1   7          1.94          1.96         1.20 o                         
  23   1   7         30.85         37.52         3.85 o                         
  24   1   7         17.81         21.38         3.50 o                         
  25   1   7         24.99         23.93         3.71 o                         
 -24   2   7          0.77          5.15         3.76 o                         
 -23   2   7         23.17         25.04         2.12 o                         
 -22   2   7          2.30          3.60         1.67 o                         
 -21   2   7          6.37          8.92         1.82 o                         
 -20   2   7          0.46          0.94         1.26 o                         
 -19   2   7          8.61         12.93         1.70 o                         
 -18   2   7         28.60         21.46         1.95 o                         
 -17   2   7          1.07          2.84         1.51 o                         
 -16   2   7         12.09         12.52         1.76 o                         
 -15   2   7          0.54         -0.45         1.31 o                         
 -14   2   7         72.76         65.75         2.62 o                         
 -13   2   7         32.37         41.66         2.17 o                         
 -12   2   7         62.83         71.88         3.48 o                         
 -11   2   7         33.21         33.38         1.95 o                         
 -10   2   7        134.01        123.46         3.33 o                         
  -9   2   7         82.01         79.79         2.72 o                         
  -8   2   7         10.23          8.91         1.34 o                         
  -7   2   7        146.61        158.39         3.71 o                         
  -6   2   7         43.75         40.86         1.98 o                         
  -5   2   7          0.27         -0.49         0.86 o                         
  -4   2   7         10.68         11.65         1.67 o                         
  -3   2   7         23.29         22.39         1.31 o                         
  -2   2   7          1.09         -0.60         0.74 o                         
  -1   2   7          0.00          0.03         0.77 o                         
   0   2   7         22.21         22.94         1.32 o                         
   1   2   7        133.98        128.86         2.89 o                         
   2   2   7          8.60         11.33         1.04 o                         
   3   2   7          0.40          1.01         0.91 o                         
   4   2   7          2.63          0.72         1.20 o                         
   5   2   7          0.11         -0.27         0.90 o                         
   6   2   7        189.82        177.44         3.97 o                         
   7   2   7        105.39        105.54         3.02 o                         
   8   2   7          1.39          2.70         1.15 o                         
   9   2   7          2.24          1.29         0.99 o                         
  10   2   7        125.52        121.16         3.00 o                         
  11   2   7          7.74          9.69         1.23 o                         
  12   2   7         90.11         87.46         2.60 o                         
  13   2   7         11.12          9.12         1.35 o                         
  14   2   7         13.71         11.52         1.46 o                         
  15   2   7         15.24         12.25         1.32 o                         
  16   2   7          0.34         -1.41         1.41 o                         
  17   2   7          7.85          8.30         1.21 o                         
  18   2   7         16.71         15.98         1.37 o                         
  19   2   7          4.65          2.90         1.07 o                         
  20   2   7          5.63          6.25         1.13 o                         
  21   2   7         15.47         15.44         1.75 o                         
  22   2   7          0.08          0.04         1.40 o                         
  23   2   7         24.08         21.87         1.85 o                         
  24   2   7          4.09          3.53         4.06 o                         
 -23   3   7          4.89          3.96         3.76 o                         
 -22   3   7          0.11         -0.99         3.17 o                         
 -21   3   7          2.69          4.31         3.96 o                         
 -20   3   7          4.55          3.96         1.52 o                         
 -19   3   7          5.54          6.87         1.57 o                         
 -18   3   7          0.84         -0.83         1.30 o                         
 -17   3   7          0.12          0.10         1.38 o                         
 -16   3   7         28.57         26.60         2.20 o                         
 -15   3   7         15.53         15.32         1.88 o                         
 -14   3   7         13.37         16.60         1.97 o                         
 -13   3   7         97.97         87.88         3.49 o                         
 -12   3   7         33.70         28.88         3.04 o                         
 -11   3   7         59.36         48.27         2.66 o                         
 -10   3   7         46.28         47.82         2.57 o                         
  -9   3   7          0.66          2.13         1.18 o                         
  -8   3   7         78.91         79.20         3.55 o                         
  -7   3   7         34.40         27.83         3.31 o                         
  -6   3   7         28.16         25.61         1.81 o                         
  -5   3   7         10.84         10.73         1.45 o                         
  -4   3   7         70.97         67.03         2.32 o                         
  -3   3   7        479.02        477.20         6.72 o                         
  -2   3   7         64.84         58.30         2.02 o                         
  -1   3   7        137.09        129.01         2.83 o                         
   0   3   7        231.15        234.62         3.88 o                         
   1   3   7         92.48         91.73         2.63 o                         
   2   3   7         67.05         66.69         2.63 o                         
   3   3   7          1.25          1.44         1.63 o                         
   4   3   7          3.72          3.41         1.20 o                         
   5   3   7         16.70         12.74         1.45 o                         
   6   3   7         29.77         34.66         1.97 o                         
   7   3   7        271.33        256.02         4.61 o                         
   8   3   7        239.03        216.74         4.17 o                         
   9   3   7         41.10         38.92         1.94 o                         
  10   3   7        193.86        197.71         4.01 o                         
  11   3   7        214.36        212.56         4.17 o                         
  12   3   7        185.37        164.56         4.54 o                         
  13   3   7         12.55         16.72         1.51 o                         
  14   3   7         25.69         25.66         1.70 o                         
  15   3   7         19.59         24.01         1.62 o                         
  16   3   7         19.29         16.58         1.48 o                         
  17   3   7          0.28          0.70         1.01 o                         
  18   3   7          4.66          0.79         1.06 o                         
  19   3   7          4.62          3.37         1.14 o                         
  20   3   7          1.22          0.41         1.05 o                         
  21   3   7         63.43         68.21         4.48 o                         
  22   3   7          7.25          7.11         2.71 o                         
  23   3   7         13.61         19.49         3.43 o                         
 -22   4   7          5.60          7.13         4.16 o                         
 -21   4   7          7.23         18.41         4.95 o                         
 -20   4   7          4.97          8.71         3.96 o                         
 -19   4   7          0.83         -2.38         2.97 o                         
 -18   4   7         12.36         14.55         2.03 o                         
 -17   4   7         55.41         57.12         3.06 o                         
 -16   4   7          4.30          5.46         1.89 o                         
 -15   4   7         28.86         27.92         2.71 o                         
 -14   4   7          6.53          6.02         1.84 o                         
 -13   4   7          1.91          2.28         1.41 o                         
 -12   4   7          1.67          0.56         1.44 o                         
 -11   4   7          4.33          4.17         1.58 o                         
 -10   4   7         58.59         58.03         3.00 o                         
  -9   4   7         34.97         37.31         2.54 o                         
  -8   4   7         18.53         17.75         1.97 o                         
  -7   4   7         52.60         57.21         2.89 o                         
  -6   4   7          9.32          8.96         1.71 o                         
  -5   4   7         52.40         51.75         3.24 o                         
  -4   4   7          2.39          3.20         1.47 o                         
  -3   4   7         80.70         79.44         2.91 o                         
  -2   4   7        116.05        110.98         6.82 o                         
  -1   4   7         15.75         18.93         2.97 o                         
   0   4   7        388.19        387.69         5.98 o                         
   1   4   7          0.01          0.53         1.08 o                         
   2   4   7         29.13         26.46         1.84 o                         
   3   4   7          5.27          4.95         1.31 o                         
   4   4   7          0.18         -0.94         0.94 o                         
   5   4   7         18.76         20.58         1.63 o                         
   6   4   7         53.52         50.52         2.14 o                         
   7   4   7          0.48          0.57         1.06 o                         
   8   4   7         28.50         32.65         1.86 o                         
   9   4   7          0.80          0.39         1.05 o                         
  10   4   7          0.02         -0.98         0.98 o                         
  11   4   7         12.19         11.86         1.42 o                         
  12   4   7         11.62         12.19         1.39 o                         
  13   4   7          3.20          3.31         1.18 o                         
  14   4   7          1.30         -0.58         1.06 o                         
  15   4   7         18.51         18.05         1.96 o                         
  16   4   7         27.72         28.82         1.86 o                         
  17   4   7          4.18          6.24         1.91 o                         
  18   4   7          1.36          2.40         1.28 o                         
  19   4   7          0.34          0.54         1.40 o                         
  20   4   7          9.01         10.24         1.76 o                         
  21   4   7          3.47          4.18         2.87 o                         
 -19   5   7         19.63         23.36         4.95 o                         
 -18   5   7          2.46          7.92         3.96 o                         
 -17   5   7          9.92          7.92         4.16 o                         
 -16   5   7         38.20         37.27         3.61 o                         
 -15   5   7         39.30         37.04         2.72 o                         
 -14   5   7          4.62          3.48         2.08 o                         
 -13   5   7          5.16          5.96         1.81 o                         
 -12   5   7         12.81         17.55         2.20 o                         
 -11   5   7        115.43        116.67         5.77 o                         
 -10   5   7          6.22          4.33         1.71 o                         
  -9   5   7         55.72         53.20         2.97 o                         
  -8   5   7         49.09         43.62         2.81 o                         
  -7   5   7          1.01          0.48         1.45 o                         
  -6   5   7          0.85          0.13         1.33 o                         
  -5   5   7          0.15          1.32         1.44 o                         
  -4   5   7         23.88         22.81         2.80 o                         
  -3   5   7         12.06         12.13         3.17 o                         
  -2   5   7          9.23          2.92         2.09 o                         
  -1   5   7         84.45         85.83         3.69 o                         
   0   5   7        113.23        119.15         5.11 o                         
   1   5   7         14.66         17.17         2.18 o                         
   2   5   7         21.90         27.29         5.08 o                         
   3   5   7          6.56          6.79         1.34 o                         
   4   5   7         11.34         11.65         1.48 o                         
   5   5   7          1.18          0.40         1.18 o                         
   6   5   7         18.64         21.70         1.74 o                         
   7   5   7         33.46         34.05         2.00 o                         
   8   5   7          3.79          4.23         1.49 o                         
   9   5   7          0.09         -0.38         1.17 o                         
  10   5   7          3.95          7.10         1.41 o                         
  11   5   7          0.83         -0.61         1.24 o                         
  12   5   7          0.72         -0.56         1.29 o                         
  13   5   7          4.21          1.07         1.41 o                         
  14   5   7         22.64         25.08         2.06 o                         
  15   5   7         50.30         56.40         3.63 o                         
  16   5   7          9.89         14.01         2.35 o                         
  17   5   7          0.39         -1.74         2.23 o                         
  18   5   7         15.20         15.75         3.32 o                         
  19   5   7         36.96         36.78         4.20 o                         
 -15   6   7          9.52          5.54         3.76 o                         
 -14   6   7         10.40         13.44         2.87 o                         
 -13   6   7         16.31         22.37         3.13 o                         
 -12   6   7          3.19          4.81         1.98 o                         
 -11   6   7         38.17         37.30         2.98 o                         
 -10   6   7         18.28         17.36         2.65 o                         
  -9   6   7          2.46          0.94         1.71 o                         
  -8   6   7          2.33          0.85         2.16 o                         
  -7   6   7         21.30         18.71         2.87 o                         
  -6   6   7         24.12         21.97         3.66 o                         
  -5   6   7          0.11         -1.94         1.94 o                         
  -4   6   7          3.52          4.63         2.00 o                         
  -3   6   7          0.80         -1.00         4.11 o                         
  -2   6   7         66.27         76.11         4.73 o                         
  -1   6   7         26.30         28.98         3.37 o                         
   0   6   7         25.48         24.48         3.32 o                         
   1   6   7         47.66         54.66         3.27 o                         
   2   6   7         72.12         73.19         5.24 o                         
   3   6   7          5.53          4.10         1.95 o                         
   4   6   7         24.59         23.32         2.55 o                         
   5   6   7         42.11         44.28         3.83 o                         
   6   6   7         43.54         46.05         3.17 o                         
   7   6   7          7.57          8.10         2.66 o                         
   8   6   7         18.90         18.36         2.39 o                         
   9   6   7         23.93         23.42         2.21 o                         
  10   6   7         16.01         15.56         2.00 o                         
  11   6   7          3.66          4.25         1.60 o                         
  12   6   7          3.58          4.17         2.04 o                         
  13   6   7         10.38          7.10         2.12 o                         
  14   6   7          5.00         -0.44         2.31 o                         
  15   6   7          1.30          2.05         6.43 o                         
 -10   7   7          6.19          6.53         3.76 o                         
  -9   7   7         21.74         24.15         4.95 o                         
  -8   7   7         14.60         16.47         3.41 o                         
  -7   7   7          3.85          1.36         2.11 o                         
  -6   7   7          0.36          0.97         2.03 o                         
  -5   7   7         12.37         16.28         2.66 o                         
  -4   7   7         56.80         70.82         4.38 o                         
  -3   7   7         20.62         16.77         3.28 o                         
  -2   7   7          0.05          2.18         4.16 o                         
  -1   7   7          2.20          3.56         4.16 o                         
   0   7   7         94.80        126.69         9.50 o                         
   1   7   7         85.37        104.32         8.31 o                         
   2   7   7         20.77         26.04         3.61 o                         
   3   7   7         65.09         76.25         7.42 o                         
   4   7   7          4.49          3.07         5.25 o                         
   5   7   7          4.53          6.47         2.71 o                         
   6   7   7         11.42         12.12         3.04 o                         
   7   7   7         32.17         31.87         5.94 o                         
   8   7   7         22.23         28.31         5.94 o                         
   9   7   7          6.40          5.25         2.73 o                         
  10   7   7         23.36         31.08         5.94 o                         
 -23   0   8         11.31          6.93         3.96 o                         
 -22   0   8          2.69          3.96         3.37 o                         
 -21   0   8          4.81          7.16         2.16 o                         
 -20   0   8          7.32          9.01         2.23 o                         
 -19   0   8         32.70         34.11         2.99 o                         
 -18   0   8         64.49         68.71         3.99 o                         
 -17   0   8         34.26         35.07         5.05 o                         
 -16   0   8         20.39         25.46         4.45 o                         
 -15   0   8         15.89         14.20         2.42 o                         
 -14   0   8          1.29          0.58         1.76 o                         
 -13   0   8         24.57         24.07         2.51 o                         
 -12   0   8         20.14         22.21         2.56 o                         
 -11   0   8         23.43         24.38         2.59 o                         
 -10   0   8         25.44         26.18         2.71 o                         
  -9   0   8          2.29         -0.41         1.68 o                         
  -8   0   8         67.63         73.18         3.89 o                         
  -7   0   8         33.97         30.37         2.73 o                         
  -6   0   8         13.35         10.40         2.14 o                         
  -5   0   8        294.82        291.25         9.11 o                         
  -4   0   8         77.18         77.00         4.06 o                         
  -3   0   8        161.47        162.60         5.48 o                         
  -2   0   8         19.48         18.01         1.82 o                         
  -1   0   8         14.84         15.94         1.78 o                         
   0   0   8        110.83        115.97         5.89 o                         
   1   0   8         60.55         67.39         2.93 o                         
   2   0   8        347.01        378.98         9.10 o                         
   3   0   8         92.71         96.06         4.25 o                         
   4   0   8         14.20         13.65         2.57 o                         
   5   0   8          0.13         -0.34         1.38 o                         
   6   0   8          6.36          7.46         2.38 o                         
   7   0   8         45.15         45.92         3.13 o                         
   8   0   8        162.15        170.06         7.82 o                         
   9   0   8        247.26        223.21         6.76 o                         
  10   0   8        584.67        575.53        12.42 o                         
  11   0   8        554.13        536.33        12.77 o                         
  12   0   8         22.48         23.88         2.18 o                         
  13   0   8         26.59         28.40         2.21 o                         
  14   0   8         31.36         34.11         2.36 o                         
  15   0   8        139.72        132.43         5.14 o                         
  16   0   8        139.01        142.23         5.28 o                         
  17   0   8         21.45         31.37         2.85 o                         
  18   0   8        117.70        131.38         5.02 o                         
  19   0   8          2.76          4.32         1.86 o                         
  20   0   8         23.22         34.30         3.56 o                         
  21   0   8         34.39         38.26         2.90 o                         
  22   0   8          7.14          2.89         1.78 o                         
  23   0   8         11.13         10.10         4.55 o                         
 -23   1   8          1.23          0.99         3.17 o                         
 -22   1   8          0.41          0.20         3.37 o                         
 -21   1   8          6.14          3.96         3.56 o                         
 -20   1   8         11.72         10.86         1.59 o                         
 -19   1   8          1.08          2.04         1.32 o                         
 -18   1   8         17.66         21.52         1.87 o                         
 -17   1   8         26.23         30.70         2.05 o                         
 -16   1   8          4.58          4.45         1.41 o                         
 -15   1   8         46.89         54.20         4.23 o                         
 -14   1   8          0.49         -0.17         1.24 o                         
 -13   1   8          7.32          6.11         1.40 o                         
 -12   1   8          0.01         -1.07         1.07 o                         
 -11   1   8          2.66          3.43         1.29 o                         
 -10   1   8          0.08         -1.13         1.80 o                         
  -9   1   8          0.22         -1.08         1.08 o                         
  -8   1   8          3.65          8.36         1.58 o                         
  -7   1   8         32.72         36.35         2.09 o                         
  -6   1   8         71.74         72.72         2.74 o                         
  -5   1   8          1.40          0.15         1.11 o                         
  -4   1   8         11.64          7.14         1.35 o                         
  -3   1   8          4.32          5.30         1.11 o                         
  -2   1   8         71.42         67.63         2.33 o                         
  -1   1   8        125.50        113.57         2.66 o                         
   0   1   8         53.20         50.31         1.87 o                         
   1   1   8         11.86         15.44         1.37 o                         
   2   1   8         59.50         60.78         2.49 o                         
   3   1   8          1.00          0.18         1.06 o                         
   4   1   8         13.83         15.44         1.52 o                         
   5   1   8          9.05          9.22         1.89 o                         
   6   1   8         33.16         35.94         2.03 o                         
   7   1   8         85.58         74.77         2.78 o                         
   8   1   8         22.64         21.15         1.74 o                         
   9   1   8        484.90        491.98         7.90 o                         
  10   1   8          6.62          8.74         2.63 o                         
  11   1   8         47.96         55.11         2.23 o                         
  12   1   8          0.03         -0.62         1.05 o                         
  13   1   8          2.35          0.86         1.33 o                         
  14   1   8          1.07          0.79         1.03 o                         
  15   1   8          0.57          0.72         1.31 o                         
  16   1   8          9.82         12.02         1.39 o                         
  17   1   8         64.47         72.28         2.52 o                         
  18   1   8          0.88         -0.40         1.15 o                         
  19   1   8          4.71          6.78         1.40 o                         
  20   1   8          2.57          2.80         1.23 o                         
  21   1   8         15.26         14.92         2.63 o                         
  22   1   8         48.77         50.13         2.47 o                         
  23   1   8         17.44         20.82         4.36 o                         
 -22   2   8          0.93          1.78         3.76 o                         
 -21   2   8          0.00          3.76         3.76 o                         
 -20   2   8          0.32          3.37         3.37 o                         
 -19   2   8         12.93         16.35         1.96 o                         
 -18   2   8         20.31         16.45         2.02 o                         
 -17   2   8         14.03         21.21         2.16 o                         
 -16   2   8         50.99         60.31         3.06 o                         
 -15   2   8          4.75          4.68         1.69 o                         
 -14   2   8         26.75         25.99         2.00 o                         
 -13   2   8          2.91          1.92         1.36 o                         
 -12   2   8        122.98        126.75         3.71 o                         
 -11   2   8        288.95        299.29         5.78 o                         
 -10   2   8        178.57        161.86         4.87 o                         
  -9   2   8         11.16         13.91         1.72 o                         
  -8   2   8        143.87        141.57         3.76 o                         
  -7   2   8         62.84         65.09         2.62 o                         
  -6   2   8          5.30          3.58         2.12 o                         
  -5   2   8         88.05         97.89         3.14 o                         
  -4   2   8        122.95        131.36         3.61 o                         
  -3   2   8          1.96          1.14         1.07 o                         
  -2   2   8         75.45         78.14         2.57 o                         
  -1   2   8        262.83        260.99         4.24 o                         
   0   2   8        129.05        129.75         3.22 o                         
   1   2   8         15.88         19.56         1.55 o                         
   2   2   8        257.40        285.71         5.54 o                         
   3   2   8        156.78        171.16         4.13 o                         
   4   2   8         94.85         88.86         3.03 o                         
   5   2   8         27.46         21.97         1.74 o                         
   6   2   8         13.12         13.64         1.55 o                         
   7   2   8         40.67         43.70         2.24 o                         
   8   2   8          5.76          7.44         1.46 o                         
   9   2   8          2.18          3.67         1.20 o                         
  10   2   8          0.01         -1.04         1.04 o                         
  11   2   8         24.87         24.41         1.72 o                         
  12   2   8          2.50          1.80         1.15 o                         
  13   2   8          5.88          7.61         1.31 o                         
  14   2   8          7.03         10.76         1.38 o                         
  15   2   8          3.60          3.75         1.17 o                         
  16   2   8          2.11          1.51         1.39 o                         
  17   2   8          2.27          1.61         1.12 o                         
  18   2   8         12.69         18.00         2.65 o                         
  19   2   8          1.83          4.52         1.22 o                         
  20   2   8         10.81         17.00         1.89 o                         
  21   2   8         20.54         18.79         1.93 o                         
  22   2   8          1.96         -2.45         2.45 o                         
 -21   3   8          1.09         -1.19         2.97 o                         
 -20   3   8         10.26          8.71         3.96 o                         
 -19   3   8          0.01          3.76         3.37 o                         
 -18   3   8         51.71         58.76         3.13 o                         
 -17   3   8          1.14          0.56         1.66 o                         
 -16   3   8          0.28         -0.30         1.45 o                         
 -15   3   8          1.40          2.60         1.62 o                         
 -14   3   8         79.22         83.01         3.81 o                         
 -13   3   8          0.84          0.97         1.44 o                         
 -12   3   8          8.56         12.32         1.89 o                         
 -11   3   8          4.86         10.02         1.90 o                         
 -10   3   8         57.39         64.61         3.23 o                         
  -9   3   8         24.81         24.98         1.98 o                         
  -8   3   8         50.23         58.66         2.63 o                         
  -7   3   8         87.78        105.32         3.33 o                         
  -6   3   8         18.20         18.90         1.77 o                         
  -5   3   8         40.29         40.06         3.34 o                         
  -4   3   8        118.55        121.76         3.55 o                         
  -3   3   8        104.39        110.06         3.74 o                         
  -2   3   8         47.77         50.75         2.97 o                         
  -1   3   8         64.95         62.22         2.66 o                         
   0   3   8         48.77         42.70         2.03 o                         
   1   3   8         15.41         15.62         1.64 o                         
   2   3   8         85.75         84.90         3.37 o                         
   3   3   8        119.39        116.30         3.41 o                         
   4   3   8         15.34         10.15         1.55 o                         
   5   3   8         23.18         24.70         2.31 o                         
   6   3   8         71.67         63.07         2.72 o                         
   7   3   8          5.54          7.10         1.39 o                         
   8   3   8         15.68         19.97         1.70 o                         
   9   3   8          0.64          0.47         1.12 o                         
  10   3   8          0.00         -0.98         1.12 o                         
  11   3   8          0.05          1.16         1.15 o                         
  12   3   8          2.58          3.06         1.22 o                         
  13   3   8          0.83          1.67         1.14 o                         
  14   3   8          0.17          1.46         1.16 o                         
  15   3   8          2.13          1.28         1.12 o                         
  16   3   8          0.07          0.83         1.17 o                         
  17   3   8          1.84          0.96         1.20 o                         
  18   3   8          5.07          3.02         1.25 o                         
  19   3   8          2.45          2.88         1.98 o                         
  20   3   8          0.98          1.47         1.94 o                         
  21   3   8          7.11          8.09         2.47 o                         
 -19   4   8          0.09          3.37         3.56 o                         
 -18   4   8          0.14         -0.79         3.37 o                         
 -17   4   8          0.81          5.74         3.56 o                         
 -16   4   8          8.27          8.41         1.99 o                         
 -15   4   8          0.05         -0.32         1.57 o                         
 -14   4   8          0.51          0.26         1.62 o                         
 -13   4   8          0.27          0.57         1.65 o                         
 -12   4   8         17.34         20.73         2.29 o                         
 -11   4   8          5.04          5.65         1.77 o                         
 -10   4   8         11.74         11.09         2.00 o                         
  -9   4   8         12.65          7.75         1.85 o                         
  -8   4   8          1.34          1.44         1.48 o                         
  -7   4   8          0.30          0.88         1.46 o                         
  -6   4   8         19.47         22.46         2.35 o                         
  -5   4   8         15.19         16.22         2.15 o                         
  -4   4   8          0.04          0.38         2.47 o                         
  -3   4   8         10.00         12.76         3.48 o                         
  -2   4   8          8.48          5.33         1.79 o                         
  -1   4   8          0.58          0.33         1.25 o                         
   0   4   8         38.23         42.52         2.70 o                         
   1   4   8         14.23         14.11         2.09 o                         
   2   4   8          0.31         -0.58         1.39 o                         
   3   4   8          0.48         -0.13         1.14 o                         
   4   4   8         12.82         11.92         1.70 o                         
   5   4   8          0.03          0.16         1.18 o                         
   6   4   8         25.72         24.97         1.82 o                         
   7   4   8         51.84         57.53         2.42 o                         
   8   4   8         18.59         12.95         1.59 o                         
   9   4   8          0.01         -0.76         1.16 o                         
  10   4   8         16.03         17.02         1.70 o                         
  11   4   8         32.48         32.49         2.03 o                         
  12   4   8        159.40        143.42         3.72 o                         
  13   4   8         25.93         23.35         1.94 o                         
  14   4   8          0.27          0.08         1.23 o                         
  15   4   8          0.01          0.46         1.22 o                         
  16   4   8          0.21          0.42         1.54 o                         
  17   4   8          0.64          1.56         2.31 o                         
  18   4   8          3.65          7.72         2.94 o                         
  19   4   8         21.91         28.47         3.91 o                         
 -16   5   8          2.47          2.38         3.56 o                         
 -15   5   8          0.20          0.00         3.17 o                         
 -14   5   8          9.04         14.26         2.95 o                         
 -13   5   8          0.39          0.66         1.60 o                         
 -12   5   8         17.30         18.20         2.41 o                         
 -11   5   8         16.00         18.11         2.39 o                         
 -10   5   8          2.67          4.67         2.12 o                         
  -9   5   8          1.20          0.91         1.71 o                         
  -8   5   8          9.43         12.14         2.01 o                         
  -7   5   8         11.83         15.86         2.79 o                         
  -6   5   8          3.61          3.56         2.17 o                         
  -5   5   8         10.77          8.13         2.45 o                         
  -4   5   8          6.59          2.23         2.03 o                         
  -3   5   8          4.32          5.24         2.37 o                         
  -2   5   8         13.71         15.04         3.76 o                         
  -1   5   8          0.81          2.18         3.17 o                         
   0   5   8          9.75         12.47         3.56 o                         
   1   5   8         32.64         30.78         2.75 o                         
   2   5   8         50.07         44.65         3.43 o                         
   3   5   8          4.33          6.51         2.02 o                         
   4   5   8         30.32         31.28         2.36 o                         
   5   5   8         57.48         57.39         2.56 o                         
   6   5   8          0.45          1.17         1.37 o                         
   7   5   8        102.02        108.01         3.37 o                         
   8   5   8         67.37         70.67         2.82 o                         
   9   5   8          1.15          3.42         1.70 o                         
  10   5   8         17.95         19.13         1.88 o                         
  11   5   8         76.48         83.96         3.41 o                         
  12   5   8         48.02         42.64         2.91 o                         
  13   5   8          3.75          4.00         2.32 o                         
  14   5   8          1.09         -0.10         2.24 o                         
  15   5   8         23.05         24.61         3.63 o                         
  16   5   8         23.68         28.04         3.85 o                         
 -12   6   8          0.83          1.19         3.76 o                         
 -11   6   8          0.67          2.04         2.37 o                         
 -10   6   8          0.16          3.03         2.42 o                         
  -9   6   8          9.70         12.41         5.15 o                         
  -8   6   8          1.64         -0.92         2.28 o                         
  -7   6   8          0.07         -1.39         2.24 o                         
  -6   6   8         14.91         19.63         3.15 o                         
  -5   6   8         16.46         20.47         3.15 o                         
  -4   6   8          2.74          3.48         2.45 o                         
  -3   6   8         39.00         38.52         4.08 o                         
  -2   6   8          9.21          6.67         5.74 o                         
  -1   6   8          1.32         -1.73         2.42 o                         
   0   6   8          3.70          2.98         2.76 o                         
   1   6   8         55.25         59.94         5.64 o                         
   2   6   8         41.66         53.67         3.56 o                         
   3   6   8          4.10          4.97         2.20 o                         
   4   6   8          0.69          0.96         1.94 o                         
   5   6   8          8.24          6.66         2.76 o                         
   6   6   8         29.77         30.77         3.69 o                         
   7   6   8          1.60          2.13         2.42 o                         
   8   6   8         10.33         12.32         2.41 o                         
   9   6   8          3.67          5.59         2.76 o                         
  10   6   8          0.15          1.59         2.56 o                         
  11   6   8          0.46          1.23         2.65 o                         
  12   6   8          1.57          1.96         2.73 o                         
  -1   7   8          1.02          1.19         4.36 o                         
   0   7   8          6.07          6.14         4.75 o                         
   1   7   8          0.68         -3.17         3.96 o                         
 -20   1   9          1.80          2.38         3.56 o                         
 -19   1   9          1.08          3.76         3.17 o                         
 -18   1   9          1.19          2.89         4.75 o                         
 -17   1   9          2.67          0.34         1.45 o                         
 -16   1   9          5.13          6.08         1.62 o                         
 -15   1   9         15.26         16.12         1.87 o                         
 -14   1   9          0.02         -0.79         1.30 o                         
 -13   1   9          0.37         -0.71         1.25 o                         
 -12   1   9          5.75          4.05         1.47 o                         
 -11   1   9          0.10         -0.69         2.00 o                         
 -10   1   9         30.07         32.02         2.34 o                         
  -9   1   9         49.77         52.38         2.62 o                         
  -8   1   9          0.19         -1.31         1.31 o                         
  -7   1   9         40.94         39.96         2.32 o                         
  -6   1   9          0.01         -0.15         1.28 o                         
  -5   1   9          4.29          4.14         1.47 o                         
  -4   1   9          3.23          1.06         1.49 o                         
  -3   1   9         38.34         36.13         2.21 o                         
  -2   1   9         25.32         27.49         2.23 o                         
  -1   1   9          0.69          2.45         1.56 o                         
   0   1   9         68.94         74.76         2.98 o                         
   1   1   9         32.53         26.22         2.51 o                         
   2   1   9          7.48          5.85         1.41 o                         
   3   1   9          5.85          5.85         1.46 o                         
   4   1   9          0.15          0.12         1.22 o                         
   5   1   9          0.01          0.49         1.28 o                         
   6   1   9         79.42         74.53         3.20 o                         
   7   1   9          3.26          3.22         1.44 o                         
   8   1   9          9.96         12.18         1.75 o                         
   9   1   9         15.75         15.68         1.80 o                         
  10   1   9          1.55          1.06         1.23 o                         
  11   1   9          3.67          1.95         1.20 o                         
  12   1   9         20.27         20.21         1.75 o                         
  13   1   9         18.24         14.79         1.61 o                         
  14   1   9          6.17          6.08         1.40 o                         
  15   1   9          0.07          0.35         1.17 o                         
  16   1   9          8.52          6.55         1.43 o                         
  17   1   9          1.76          2.32         1.43 o                         
  18   1   9          7.97         11.85         3.15 o                         
  19   1   9          2.23         -3.60         4.26 o                         
  20   1   9         22.99         13.41         7.32 o                         
 -20   2   9          3.43          6.73         3.76 o                         
 -19   2   9         12.13          7.72         3.96 o                         
 -18   2   9          4.58          5.74         3.76 o                         
 -17   2   9          6.88          6.96         2.33 o                         
 -16   2   9          2.19          3.47         1.74 o                         
 -15   2   9          0.46         -0.11         1.62 o                         
 -14   2   9         34.37         39.70         2.77 o                         
 -13   2   9          2.80          3.33         1.47 o                         
 -12   2   9          0.11         -0.23         1.36 o                         
 -11   2   9         29.03         27.97         3.20 o                         
 -10   2   9         13.49         13.62         2.25 o                         
  -9   2   9        100.52        110.04         3.62 o                         
  -8   2   9         50.76         49.68         2.64 o                         
  -7   2   9          4.24          7.15         1.58 o                         
  -6   2   9          5.01          3.68         1.45 o                         
  -5   2   9          9.92          7.35         1.57 o                         
  -4   2   9         33.88         30.20         2.60 o                         
  -3   2   9          7.58          3.58         1.91 o                         
  -2   2   9          3.77          3.13         1.90 o                         
  -1   2   9        129.36        128.37         4.45 o                         
   0   2   9         48.66         47.37         2.99 o                         
   1   2   9         30.05         37.56         2.32 o                         
   2   2   9         53.38         51.86         2.58 o                         
   3   2   9          3.81          8.10         2.39 o                         
   4   2   9         31.01         29.89         2.12 o                         
   5   2   9        241.83        251.30         5.46 o                         
   6   2   9         39.56         42.72         2.69 o                         
   7   2   9         31.03         32.52         2.23 o                         
   8   2   9          0.03          0.42         1.32 o                         
   9   2   9          6.49          5.35         1.94 o                         
  10   2   9         19.66         19.23         1.72 o                         
  11   2   9          9.13          7.88         1.43 o                         
  12   2   9          0.06          0.17         1.18 o                         
  13   2   9          0.83         -0.10         1.20 o                         
  14   2   9         25.56         29.18         2.09 o                         
  15   2   9         13.53         12.59         1.61 o                         
  16   2   9          0.10         -0.19         1.19 o                         
  17   2   9          1.03          2.78         2.05 o                         
  18   2   9          0.81         -0.42         1.94 o                         
  19   2   9          0.07         -1.50         1.86 o                         
  20   2   9          0.19          0.03         2.59 o                         
 -18   3   9          6.13         13.26         4.55 o                         
 -17   3   9          3.17          4.36         3.96 o                         
 -16   3   9         14.38         19.99         4.75 o                         
 -15   3   9         12.00         10.24         2.08 o                         
 -14   3   9         18.04         13.29         2.17 o                         
 -13   3   9          4.48          8.07         2.30 o                         
 -12   3   9          0.00          0.59         1.60 o                         
 -11   3   9          0.11          0.19         1.60 o                         
 -10   3   9          7.19          7.01         1.90 o                         
  -9   3   9         12.00         10.15         2.08 o                         
  -8   3   9         58.22         59.83         3.23 o                         
  -7   3   9         36.35         38.81         2.42 o                         
  -6   3   9         46.66         50.33         2.59 o                         
  -5   3   9         12.82         13.70         1.82 o                         
  -4   3   9          3.78          5.71         1.79 o                         
  -3   3   9         15.14         13.49         2.70 o                         
  -2   3   9         15.13         13.09         2.13 o                         
  -1   3   9          6.08          7.92         4.06 o                         
   0   3   9          0.12         -1.19         1.59 o                         
   1   3   9         68.60         65.22         3.39 o                         
   2   3   9        104.78        116.10         4.60 o                         
   3   3   9          1.77          2.19         1.51 o                         
   4   3   9         25.02         24.40         2.07 o                         
   5   3   9          6.79          5.07         1.50 o                         
   6   3   9          0.31         -0.43         1.27 o                         
   7   3   9          0.09         -1.07         1.27 o                         
   8   3   9         37.05         42.58         2.26 o                         
   9   3   9         19.48         20.07         1.82 o                         
  10   3   9         23.54         18.81         1.82 o                         
  11   3   9          5.48          2.72         1.33 o                         
  12   3   9          7.11          7.61         1.52 o                         
  13   3   9         27.43         28.65         2.03 o                         
  14   3   9         13.20         14.94         1.74 o                         
  15   3   9          0.00         -1.04         1.49 o                         
  16   3   9          0.01          2.63         2.02 o                         
  17   3   9          1.67          4.26         2.20 o                         
  18   3   9          0.46         -1.12         2.03 o                         
 -16   4   9          0.01         -0.20         3.76 o                         
 -15   4   9          7.68          2.77         3.56 o                         
 -14   4   9          0.54          1.02         2.33 o                         
 -13   4   9          0.41         -1.62         2.57 o                         
 -12   4   9          9.91          9.57         2.32 o                         
 -11   4   9          6.79          2.53         1.88 o                         
 -10   4   9          4.11          5.83         1.97 o                         
  -9   4   9          6.04          5.86         1.88 o                         
  -8   4   9          3.70          6.85         2.03 o                         
  -7   4   9          4.71          2.81         1.77 o                         
  -6   4   9         14.90         13.48         2.73 o                         
  -5   4   9          0.25         -0.65         2.03 o                         
  -4   4   9          1.97          4.20         4.06 o                         
  -3   4   9         15.54         12.00         2.73 o                         
  -2   4   9         56.98         46.12         5.54 o                         
  -1   4   9         66.36         72.11         4.47 o                         
   0   4   9          0.19          0.25         2.23 o                         
   1   4   9         30.23         33.18         2.74 o                         
   2   4   9         43.05         41.74         2.89 o                         
   3   4   9         30.84         30.57         2.66 o                         
   4   4   9          9.39          7.30         1.97 o                         
   5   4   9          0.66         -1.26         1.26 o                         
   6   4   9         43.54         47.70         2.43 o                         
   7   4   9         12.89         12.64         1.75 o                         
   8   4   9         10.40          8.85         1.62 o                         
   9   4   9         32.86         37.54         2.64 o                         
  10   4   9         37.50         44.09         2.43 o                         
  11   4   9          8.61          9.63         1.70 o                         
  12   4   9          7.47          7.45         1.60 o                         
  13   4   9         41.44         46.16         2.88 o                         
  14   4   9         53.99         57.77         3.78 o                         
  15   4   9          3.18          3.72         2.76 o                         
  16   4   9          5.75          6.51         2.43 o                         
 -12   5   9          0.00         -0.99         3.56 o                         
 -11   5   9          5.54          6.11         2.56 o                         
 -10   5   9          5.72          4.79         4.75 o                         
  -9   5   9          2.56          2.28         2.38 o                         
  -8   5   9          7.33          5.07         2.62 o                         
  -7   5   9          7.05          3.73         2.51 o                         
  -6   5   9          2.20          2.70         2.57 o                         
  -5   5   9          0.38         -1.34         2.14 o                         
  -4   5   9          6.58         11.48         4.16 o                         
  -3   5   9          7.31          4.75         3.37 o                         
  -2   5   9          0.01          1.19         3.17 o                         
  -1   5   9         14.84         23.36         4.75 o                         
   0   5   9         37.15         40.38         5.54 o                         
   1   5   9          9.72          7.92         3.96 o                         
   2   5   9          5.93          4.94         2.01 o                         
   3   5   9         21.87         22.43         2.64 o                         
   4   5   9         29.95         32.41         2.93 o                         
   5   5   9         18.17         24.01         2.37 o                         
   6   5   9          7.03          9.60         2.02 o                         
   7   5   9          7.24          5.55         1.90 o                         
   8   5   9          7.19          8.71         1.72 o                         
   9   5   9          7.60          7.12         1.92 o                         
  10   5   9          5.81          2.15         1.83 o                         
  11   5   9         12.22         14.93         3.29 o                         
  12   5   9          0.01         -2.56         2.56 o                         
  -5   6   9          9.45         17.82         4.95 o                         
  -4   6   9          0.23         -1.78         3.56 o                         
  -3   6   9          3.25          2.66         3.17 o                         
  -2   6   9          0.00         -0.47         2.87 o                         
  -1   6   9         12.13         12.02         3.42 o                         
   0   6   9         17.64         18.25         3.52 o                         
   1   6   9          0.56          1.30         2.85 o                         
   2   6   9         22.99         32.08         4.03 o                         
   3   6   9         18.46         25.26         3.01 o                         
   4   6   9          0.87          3.01         2.14 o                         
   5   6   9          1.26         -2.77         4.16 o                         
 -17   0  10          2.30          6.33         3.96 o                         
 -16   0  10         10.25         17.22         4.55 o                         
 -15   0  10          5.20          6.14         3.56 o                         
 -14   0  10          0.17          3.00         3.07 o                         
 -13   0  10          6.72          7.96         2.56 o                         
 -12   0  10          2.47          4.32         2.38 o                         
 -11   0  10          1.46          4.15         2.37 o                         
 -10   0  10         11.05         17.22         4.75 o                         
  -9   0  10         20.93         25.20         3.01 o                         
  -8   0  10         72.01         98.57         5.04 o                         
  -7   0  10          0.08         -0.26         2.04 o                         
  -6   0  10          1.06          3.18         2.77 o                         
  -5   0  10         21.54         28.22         4.55 o                         
  -4   0  10         13.97         17.77         2.71 o                         
  -3   0  10          2.77          4.55         3.17 o                         
  -2   0  10         19.54         12.08         3.96 o                         
  -1   0  10          0.02          2.57         3.37 o                         
   0   0  10         29.52         35.83         4.95 o                         
   1   0  10         27.21         15.84         3.96 o                         
   2   0  10          0.04         -1.07         1.98 o                         
   3   0  10         18.48         25.54         3.07 o                         
   4   0  10          9.79          3.39         2.17 o                         
   5   0  10          3.79          3.46         2.10 o                         
   6   0  10          3.57          0.22         2.18 o                         
   7   0  10          6.08          0.28         1.98 o                         
   8   0  10         16.80         17.95         2.81 o                         
   9   0  10         45.30         37.30         4.55 o                         
  10   0  10          0.68          2.47         4.06 o                         
  11   0  10          2.03          0.78         2.09 o                         
  12   0  10          1.68          2.38         2.14 o                         
  13   0  10          9.66          4.68         2.33 o                         
  14   0  10         74.76         64.55         4.31 o                         
  15   0  10          5.37          2.97         3.76 o                         
  16   0  10         18.22         16.83         4.75 o                         
  17   0  10          1.54         -3.56         3.56 o                         
 -17   1  10         19.68         22.16         3.76 o                         
 -16   1  10         11.50         12.47         3.01 o                         
 -15   1  10          5.31          4.53         2.59 o                         
 -14   1  10          3.12          3.81         1.62 o                         
 -13   1  10          0.43         -1.00         1.46 o                         
 -12   1  10          5.11          4.34         1.59 o                         
 -11   1  10          2.51          1.95         1.53 o                         
 -10   1  10         20.81         26.41         2.24 o                         
  -9   1  10         14.76         16.16         2.01 o                         
  -8   1  10         47.13         46.06         2.70 o                         
  -7   1  10          4.94          1.84         1.50 o                         
  -6   1  10         32.95         36.34         2.45 o                         
  -5   1  10          6.66          6.47         1.68 o                         
  -4   1  10         10.78          7.27         2.02 o                         
  -3   1  10          8.19          7.27         4.36 o                         
  -2   1  10         31.67         35.63         3.50 o                         
  -1   1  10         81.56         92.01         7.13 o                         
   0   1  10          2.05          7.42         2.66 o                         
   1   1  10        137.37        163.21         5.25 o                         
   2   1  10         33.52         39.08         2.50 o                         
   3   1  10          4.07          1.22         1.42 o                         
   4   1  10         20.07         21.36         2.08 o                         
   5   1  10        153.54        172.31         6.26 o                         
   6   1  10          4.68          8.89         1.72 o                         
   7   1  10         25.34         19.83         2.04 o                         
   8   1  10         22.31         15.34         1.91 o                         
   9   1  10         21.81         23.82         2.18 o                         
  10   1  10         28.63         26.63         2.21 o                         
  11   1  10          4.59          3.77         1.42 o                         
  12   1  10          0.47         -0.13         1.30 o                         
  13   1  10          3.71          2.40         1.45 o                         
  14   1  10          6.07          2.82         2.51 o                         
  15   1  10         24.25         20.08         3.57 o                         
  16   1  10          0.29         -1.67         2.45 o                         
  17   1  10         38.39         33.03         4.05 o                         
 -16   2  10          6.93         10.10         4.16 o                         
 -15   2  10          4.36          1.19         3.56 o                         
 -14   2  10          1.43         -2.97         2.97 o                         
 -13   2  10          0.08          0.25         1.71 o                         
 -12   2  10          2.90          2.70         1.64 o                         
 -11   2  10          0.03          0.69         1.77 o                         
 -10   2  10         10.20          9.44         1.85 o                         
  -9   2  10          0.96          1.44         1.61 o                         
  -8   2  10          0.13          3.03         1.59 o                         
  -7   2  10         25.32         24.27         2.24 o                         
  -6   2  10          1.18          1.58         1.54 o                         
  -5   2  10          1.79         -1.63         1.67 o                         
  -4   2  10          0.11          1.15         2.95 o                         
  -3   2  10          3.64          5.01         2.45 o                         
  -2   2  10         10.08          3.55         2.45 o                         
  -1   2  10         12.54          6.91         3.86 o                         
   0   2  10          0.01         -2.17         2.17 o                         
   1   2  10         47.31         46.04         7.72 o                         
   2   2  10        139.90        139.62         6.98 o                         
   3   2  10         19.06         19.33         2.26 o                         
   4   2  10          0.43          0.33         1.56 o                         
   5   2  10          5.93          5.15         2.06 o                         
   6   2  10         71.86         71.33         3.51 o                         
   7   2  10         10.86          8.38         1.81 o                         
   8   2  10          0.04         -0.57         1.44 o                         
   9   2  10          0.23         -1.35         1.35 o                         
  10   2  10          1.64          3.60         1.42 o                         
  11   2  10         15.60         20.63         2.39 o                         
  12   2  10         11.82         13.03         1.81 o                         
  13   2  10          0.67         -0.51         1.55 o                         
  14   2  10         20.29         27.01         3.00 o                         
  15   2  10          7.17         12.16         2.62 o                         
  16   2  10          1.39          3.22         2.35 o                         
 -14   3  10          0.18         -1.78         3.56 o                         
 -13   3  10          9.39          9.30         4.36 o                         
 -12   3  10          4.99          3.34         4.65 o                         
 -11   3  10          2.13          0.21         1.75 o                         
 -10   3  10          2.36          0.40         1.81 o                         
  -9   3  10         32.23         32.42         2.87 o                         
  -8   3  10         32.82         36.35         3.00 o                         
  -7   3  10          0.01          2.97         2.38 o                         
  -6   3  10          4.29          2.02         2.67 o                         
  -5   3  10         10.34         12.97         2.31 o                         
  -4   3  10         15.81         12.15         2.80 o                         
  -3   3  10          5.10          5.35         2.59 o                         
  -2   3  10          4.01          5.31         2.45 o                         
  -1   3  10          0.00         -0.35         2.38 o                         
   0   3  10          0.01         -2.77         3.17 o                         
   1   3  10          0.00          2.97         2.52 o                         
   2   3  10          5.81          7.65         2.08 o                         
   3   3  10          4.31          8.61         2.17 o                         
   4   3  10          3.27          5.61         1.98 o                         
   5   3  10          6.13          8.50         1.86 o                         
   6   3  10         15.16         14.59         2.02 o                         
   7   3  10          6.49          9.82         1.87 o                         
   8   3  10          1.82          0.75         1.40 o                         
   9   3  10          4.52          4.15         1.53 o                         
  10   3  10          0.63          1.10         1.47 o                         
  11   3  10          3.25          1.64         1.66 o                         
  12   3  10          0.33          0.25         2.09 o                         
  13   3  10          2.72          3.57         2.35 o                         
  14   3  10          5.09          6.94         3.08 o                         
 -11   4  10         14.54         13.26         3.21 o                         
 -10   4  10          0.58          3.58         2.67 o                         
  -9   4  10         17.09         20.62         3.86 o                         
  -8   4  10         32.67         45.52         5.94 o                         
  -7   4  10         24.96         30.46         3.69 o                         
  -6   4  10          0.85          3.97         2.51 o                         
  -5   4  10         21.61         22.76         4.95 o                         
  -4   4  10         16.61         12.87         4.55 o                         
  -3   4  10          0.46          2.57         3.76 o                         
  -2   4  10          1.42         -0.79         3.56 o                         
  -1   4  10          0.10          8.51         3.76 o                         
   0   4  10          0.11         -2.09         2.09 o                         
   1   4  10          0.67         -0.16         2.77 o                         
   2   4  10          0.00          1.70         2.45 o                         
   3   4  10          1.28          0.21         1.92 o                         
   4   4  10         13.20         14.59         2.49 o                         
   5   4  10          0.63         -0.52         1.72 o                         
   6   4  10          0.03         -1.20         1.69 o                         
   7   4  10          5.97          4.63         1.89 o                         
   8   4  10          9.45         12.13         1.87 o                         
   9   4  10          0.84          2.35         1.77 o                         
  10   4  10          3.59         10.99         2.68 o                         
  11   4  10          0.24         -0.38         2.52 o                         
  -5   5  10          1.52         -1.78         3.37 o                         
  -4   5  10          7.82         10.69         4.36 o                         
  -3   5  10          4.03          9.90         4.16 o                         
  -2   5  10          2.28          0.59         3.76 o                         
  -1   5  10          1.13         -2.38         3.76 o                         
   0   5  10          0.88          1.58         3.76 o                         
   1   5  10          5.25          9.90         4.55 o                         
   2   5  10          0.55         -2.47         2.47 o                         
   3   5  10          1.04         -2.73         2.73 o                         
   4   5  10          0.18         -1.22         2.13 o                         
   5   5  10          3.99          4.01         3.27 o                         
 -12   1  11          2.64          3.20         2.73 o                         
 -11   1  11          1.79          2.98         2.07 o                         
 -10   1  11          0.01         -1.51         1.51 o                         
  -9   1  11          0.98         -1.35         1.50 o                         
  -8   1  11          1.18         -0.28         1.80 o                         
  -7   1  11          2.11          3.36         2.05 o                         
  -6   1  11         11.77         10.15         2.87 o                         
  -5   1  11          0.03         -2.17         2.17 o                         
  -4   1  11         18.13         11.59         5.05 o                         
  -3   1  11         11.66          8.44         2.79 o                         
  -2   1  11          2.62          2.66         2.45 o                         
  -1   1  11         17.09         13.60         3.01 o                         
   0   1  11          0.01          0.30         2.38 o                         
   1   1  11          0.55         -0.49         2.38 o                         
   2   1  11          0.02          0.22         2.37 o                         
   3   1  11          9.55          8.23         2.87 o                         
   4   1  11         25.46         26.04         2.42 o                         
   5   1  11          2.86          6.03         1.80 o                         
   6   1  11         21.75         20.83         2.31 o                         
   7   1  11         10.09          9.93         1.99 o                         
   8   1  11          1.63         -0.63         1.58 o                         
   9   1  11          4.56          3.14         1.64 o                         
  10   1  11          3.93          5.74         2.94 o                         
  11   1  11          1.24         -0.71         2.20 o                         
  12   1  11          0.01         -1.99         1.99 o                         
 -11   2  11          0.11          3.56         3.56 o                         
 -10   2  11         21.81         17.93         3.53 o                         
  -9   2  11          6.16          5.79         1.95 o                         
  -8   2  11          0.74          1.55         2.05 o                         
  -7   2  11         14.14         11.72         2.36 o                         
  -6   2  11          0.95          1.19         3.37 o                         
  -5   2  11          5.99          4.78         4.65 o                         
  -4   2  11          0.03         -2.32         2.38 o                         
  -3   2  11          6.19         -0.47         3.07 o                         
  -2   2  11          0.21         -1.88         2.38 o                         
  -1   2  11          2.57          1.08         2.47 o                         
   0   2  11          5.57          6.04         2.80 o                         
   1   2  11          0.02          0.66         2.56 o                         
   2   2  11         17.74         22.91         5.25 o                         
   3   2  11         37.57         31.76         3.91 o                         
   4   2  11         26.70         25.14         3.22 o                         
   5   2  11          8.60          8.65         1.96 o                         
   6   2  11          0.77          0.00         1.64 o                         
   7   2  11          1.47          0.96         1.62 o                         
   8   2  11         16.84         13.28         2.11 o                         
   9   2  11          4.16          1.97         2.02 o                         
  10   2  11          3.69          3.93         2.38 o                         
  11   2  11          6.40          5.39         2.51 o                         
  -8   3  11          0.03          2.57         4.16 o                         
  -7   3  11         22.10         20.50         3.50 o                         
  -6   3  11         15.38         18.61         5.34 o                         
  -5   3  11          8.06          5.15         3.96 o                         
  -4   3  11          7.14          3.27         3.07 o                         
  -3   3  11          0.39          2.69         2.73 o                         
  -2   3  11         26.13         22.58         3.57 o                         
  -1   3  11         21.68         20.48         3.57 o                         
   0   3  11         17.06         19.09         3.50 o                         
   1   3  11         29.55         30.34         3.91 o                         
   2   3  11          0.59          0.93         3.37 o                         
   3   3  11          1.26         -1.09         3.27 o                         
   4   3  11         14.24         12.18         2.54 o                         
   5   3  11         22.87         20.53         2.73 o                         
   6   3  11         12.47         13.39         3.20 o                         
   7   3  11          1.15          0.91         2.40 o                         
   8   3  11          6.13          9.12         2.64 o                         
  -4   0  12         22.82         20.98         5.34 o                         
  -3   0  12          2.04         -1.58         3.56 o                         
  -2   0  12         64.10         83.93         7.92 o                         
  -1   0  12          8.79          3.96         4.16 o                         
   0   0  12          2.63          0.79         3.96 o                         
   1   0  12         18.25         19.40         4.95 o                         
   2   0  12         19.75         22.76         5.34 o                         
   3   0  12          2.34          0.59         3.96 o                         
   4   0  12         41.20         61.37         7.32 o                         
  -2   1  12          1.51          0.34         2.56 o                         
  -1   1  12          3.69          2.34         8.71 o                         
   0   1  12          6.90          3.48         2.85 o                         
   1   1  12          0.05         -2.38         2.38 o                         
   2   1  12          2.90          1.72         2.73 o                         
                                                                                
