# Supplementary material for: Crystal structures of 2-[(4,6-di­amino­pyrimidin-2-yl)sulfan­yl]-N-(2,4-di­methyl­phen­yl)acetamide and 2-[(4,6-di­amino­pyrimidin-2-yl)sulfan­yl]-N-(3-meth­oxy­phen­yl)acetamide
Source: Acta Crystallogr E Crystallogr Commun. 2017 Jun 13;73(Pt 7):996–1000. doi: 10.1107/S2056989017008143 (PMC5499277; doi:10.1107/S2056989017008143)
Supplement: Supplementary file 3 [file e-73-00996-IIsup3.hkl]

data_II                                                                         
_shelx_title ' bns_t_s6_20 in P -1'                                             
_shelx_refln_list_code          4                                               
_shelx_F_calc_maximum      105.91                                               
_exptl_crystal_F_000       320.00                                               
_reflns_d_resolution_high  0.7969                                               
                                                                                
loop_                                                                           
 _space_group_symop_operation_xyz                                               
 'x, y, z'                                                                      
 '-x, -y, -z'                                                                   
                                                                                
_cell_length_a     8.0140                                                       
_cell_length_b     8.7240                                                       
_cell_length_c    12.0680                                                       
_cell_angle_alpha 106.561                                                       
_cell_angle_beta   97.888                                                       
_cell_angle_gamma 110.461                                                       
                                                                                
_shelx_F_squared_multiplier     1.000                                           
                                                                                
loop_                                                                           
 _refln_index_h                                                                 
 _refln_index_k                                                                 
 _refln_index_l                                                                 
 _refln_F_squared_calc                                                          
 _refln_F_squared_meas                                                          
 _refln_F_squared_sigma                                                         
 _refln_observed_status                                                         
   1   0   0        338.20        360.56         4.89 o                         
   2   0   0         82.93         80.60         1.28 o                         
   3   0   0         15.66         14.28         0.53 o                         
   4   0   0          2.63          6.10         0.40 o                         
   5   0   0         55.52         50.91         0.83 o                         
   6   0   0         90.53         78.94         1.53 o                         
   7   0   0        206.31        195.05         3.94 o                         
   8   0   0         51.99         53.48         2.12 o                         
   9   0   0          1.19          2.96         1.27 o                         
  -9   1   0         26.69         28.51         2.96 o                         
  -8   1   0          0.55          0.42         0.48 o                         
  -7   1   0          7.81          6.16         0.67 o                         
  -6   1   0          8.18          7.58         0.40 o                         
  -5   1   0         25.83         29.67         1.10 o                         
  -4   1   0        129.27        161.23         3.30 o                         
  -3   1   0         20.23         27.41         0.57 o                         
  -2   1   0        152.57        133.96         1.73 o                         
  -1   1   0        565.23        544.45         4.86 o                         
   0   1   0       3316.51       2939.71        24.46 o                         
   1   1   0         49.52         55.62         0.76 o                         
   2   1   0        175.37        184.02         2.36 o                         
   3   1   0        342.18        353.93         4.43 o                         
   4   1   0          0.59          0.10         0.13 o                         
   5   1   0         23.62         20.26         0.67 o                         
   6   1   0        329.40        324.11         4.82 o                         
   7   1   0         35.47         32.77         1.30 o                         
   8   1   0          0.48          0.32         0.63 o                         
  -9   2   0         38.82         43.18         2.02 o                         
  -8   2   0         51.50         49.72         2.38 o                         
  -7   2   0         29.83         27.72         1.25 o                         
  -6   2   0         19.35         15.89         0.50 o                         
  -5   2   0        387.76        387.74         4.08 o                         
  -4   2   0        392.21        411.87         4.69 o                         
  -3   2   0         21.12         19.62         0.52 o                         
  -2   2   0       4758.10       4418.18        77.06 o                         
  -1   2   0        232.35        253.18         2.28 o                         
   0   2   0       3635.03       3383.28        26.60 o                         
   1   2   0         20.54         22.75         0.34 o                         
   2   2   0        269.78        294.22         3.73 o                         
   3   2   0          1.44          3.93         0.23 o                         
   4   2   0        167.78        161.01         2.21 o                         
   5   2   0          5.12          3.74         0.41 o                         
   6   2   0          3.32          3.73         0.40 o                         
   7   2   0         25.84         27.40         0.99 o                         
   8   2   0         11.99         10.33         1.19 o                         
  -9   3   0          8.94         10.23         0.93 o                         
  -8   3   0         20.05         18.85         1.04 o                         
  -7   3   0        104.96        101.98         1.90 o                         
  -6   3   0         38.67         36.76         0.96 o                         
  -5   3   0        146.76        145.76         1.72 o                         
  -4   3   0        173.45        173.72         1.97 o                         
  -3   3   0          0.16          0.01         0.09 o                         
  -2   3   0       1329.83       1304.18        11.39 o                         
  -1   3   0          4.48          4.14         0.19 o                         
   0   3   0         38.18         50.31         0.63 o                         
   1   3   0       2441.30       2567.81        23.75 o                         
   2   3   0        176.24        182.17         2.52 o                         
   3   3   0         14.50         11.23         1.47 o                         
   4   3   0         33.03         27.89         0.79 o                         
   5   3   0         21.44         19.60         0.72 o                         
   6   3   0         14.04         13.71         0.70 o                         
   7   3   0          2.15          3.37         1.06 o                         
  -9   4   0          1.93          2.37         0.59 o                         
  -8   4   0         27.18         27.97         0.94 o                         
  -7   4   0          0.01         -0.10         0.37 o                         
  -6   4   0         36.03         35.33         0.77 o                         
  -5   4   0         97.47         94.34         1.41 o                         
  -4   4   0        250.41        248.17         3.05 o                         
  -3   4   0         35.91         39.64         0.64 o                         
  -2   4   0         39.50         30.58         0.53 o                         
  -1   4   0          0.07          0.34         0.12 o                         
   0   4   0        603.28        610.16        12.07 o                         
   1   4   0        186.48        246.90         2.73 o                         
   2   4   0        187.62        203.21         2.80 o                         
   3   4   0         81.24         74.22         1.48 o                         
   4   4   0          0.02         -0.29         0.30 o                         
   5   4   0         12.68          9.80         0.69 o                         
   6   4   0          8.14          8.97         0.93 o                         
  -9   5   0         15.88         17.61         0.87 o                         
  -8   5   0          8.17          9.78         0.67 o                         
  -7   5   0         52.21         52.44         1.31 o                         
  -6   5   0          8.63          7.44         0.41 o                         
  -5   5   0         91.00         88.58         1.71 o                         
  -4   5   0        940.30        958.87        10.77 o                         
  -3   5   0         51.22         60.73         0.90 o                         
  -2   5   0        142.18        139.50         1.71 o                         
  -1   5   0        263.23        271.71         3.03 o                         
   0   5   0         67.59         67.31         1.05 o                         
   1   5   0         53.39         52.40         1.04 o                         
   2   5   0          7.15          6.92         0.45 o                         
   3   5   0         55.87         48.86         1.15 o                         
   4   5   0          4.64          5.73         0.49 o                         
   5   5   0         53.53         60.60         1.60 o                         
   6   5   0         50.27         56.47         2.50 o                         
  -9   6   0          1.06          1.49         0.48 o                         
  -8   6   0         66.40         66.01         1.57 o                         
  -7   6   0          7.18          6.59         0.55 o                         
  -6   6   0         14.39         13.12         0.58 o                         
  -5   6   0         41.82         43.93         1.00 o                         
  -4   6   0         11.60         13.67         0.72 o                         
  -3   6   0          2.06          2.21         0.24 o                         
  -2   6   0         53.00         54.11         0.89 o                         
  -1   6   0          3.47          2.61         0.29 o                         
   0   6   0        471.69        478.51         5.51 o                         
   1   6   0         46.91         52.02         1.35 o                         
   2   6   0          1.08         -0.28         0.28 o                         
   3   6   0         16.60         14.59         0.84 o                         
   4   6   0         14.26         12.98         0.87 o                         
   5   6   0          5.70          7.81         1.19 o                         
  -9   7   0         43.66         47.66         2.35 o                         
  -8   7   0          7.37          6.14         0.69 o                         
  -7   7   0          1.75          2.48         0.54 o                         
  -6   7   0         41.98         42.52         1.19 o                         
  -5   7   0         26.84         25.39         0.79 o                         
  -4   7   0         72.06         78.50         1.32 o                         
  -3   7   0         30.77         30.13         1.31 o                         
  -2   7   0        101.24         98.10         1.79 o                         
  -1   7   0          3.13          3.29         0.39 o                         
   0   7   0         51.15         53.19         1.40 o                         
   1   7   0          0.47          0.92         0.42 o                         
   2   7   0          2.16          3.92         0.63 o                         
   3   7   0         82.40         81.59         2.07 o                         
   4   7   0         28.01         33.96         1.93 o                         
  -8   8   0          5.05          6.02         1.59 o                         
  -7   8   0          1.09          0.36         0.54 o                         
  -6   8   0          0.37         -0.15         0.40 o                         
  -5   8   0          2.38          3.16         0.47 o                         
  -4   8   0         20.81         20.69         0.75 o                         
  -3   8   0        249.23        260.73         4.94 o                         
  -2   8   0         67.51         63.97         1.49 o                         
  -1   8   0         84.22         84.41         1.96 o                         
   0   8   0         20.74         22.65         1.71 o                         
   1   8   0          0.06         -0.79         0.95 o                         
   2   8   0         20.53         22.95         1.72 o                         
  -8   9   0          0.60         -1.16         1.16 o                         
  -7   9   0         73.97         83.59         4.23 o                         
  -6   9   0         34.59         38.04         1.62 o                         
  -5   9   0         53.70         55.87         2.22 o                         
  -4   9   0          0.04          0.04         0.53 o                         
  -3   9   0         91.57         86.83         2.68 o                         
  -2   9   0        124.41        127.69         9.14 o                         
  -1   9   0         40.30         40.09         2.01 o                         
   0   9   0         44.23         41.74         3.38 o                         
   1   9   0         40.81         50.73         3.80 o                         
  -6  10   0          0.69          0.11         1.16 o                         
  -5  10   0          2.60          2.11         1.27 o                         
  -4  10   0         12.10         10.85         1.11 o                         
  -3  10   0          1.06          1.27         1.37 o                         
  -2  10   0          0.53          0.95         1.27 o                         
   1 -10   1          0.01         -1.06         1.06 o                         
   2 -10   1         14.64         12.68         2.22 o                         
   3 -10   1         10.19         11.62         2.01 o                         
   4 -10   1          0.53          0.63         1.16 o                         
   5 -10   1          3.30          3.80         1.48 o                         
   6 -10   1          0.37          0.53         1.27 o                         
  -1  -9   1          1.19          0.85         1.16 o                         
   0  -9   1         49.50         46.71         3.38 o                         
   1  -9   1         17.49         18.91         1.48 o                         
   2  -9   1          2.64          2.61         0.64 o                         
   3  -9   1          0.15          1.27         0.54 o                         
   4  -9   1         50.43         50.97         1.92 o                         
   5  -9   1         27.63         30.87         1.49 o                         
   6  -9   1         10.82         10.53         1.20 o                         
   7  -9   1          5.99          6.66         1.48 o                         
   8  -9   1          8.82         10.88         1.90 o                         
  -3  -8   1          1.64          4.59         1.16 o                         
  -2  -8   1          0.64          1.91         1.22 o                         
  -1  -8   1          4.31          4.41         0.67 o                         
   0  -8   1          8.93          9.82         0.80 o                         
   1  -8   1         35.50         35.29         1.16 o                         
   2  -8   1        392.18        376.71         7.15 o                         
   3  -8   1        100.49        103.25         1.79 o                         
   4  -8   1         18.23         16.98         0.69 o                         
   5  -8   1         13.85         14.46         0.65 o                         
   6  -8   1         15.50         15.00         1.04 o                         
   7  -8   1          4.13          4.14         1.00 o                         
   8  -8   1          0.97         -0.32         1.06 o                         
  -4  -7   1         31.67         33.94         1.57 o                         
  -3  -7   1         89.77         89.14         3.00 o                         
  -2  -7   1          0.31          1.54         0.53 o                         
  -1  -7   1         42.14         39.18         1.34 o                         
   0  -7   1         13.00         17.31         1.12 o                         
   1  -7   1        135.30        137.98         2.33 o                         
   2  -7   1        248.00        251.60         3.15 o                         
   3  -7   1         38.08         33.24         0.70 o                         
   4  -7   1        104.50        102.43         1.76 o                         
   5  -7   1          0.41          0.03         0.27 o                         
   6  -7   1         10.46         11.95         0.58 o                         
   7  -7   1         35.71         34.99         1.10 o                         
   8  -7   1         52.50         52.93         1.45 o                         
   9  -7   1         78.08         91.84         3.05 o                         
  -5  -6   1          8.77         11.88         1.32 o                         
  -4  -6   1         10.02         10.80         0.67 o                         
  -3  -6   1         18.84         16.79         0.81 o                         
  -2  -6   1         11.66          8.70         0.58 o                         
  -1  -6   1          4.43          5.56         0.86 o                         
   0  -6   1        265.61        242.84         3.31 o                         
   1  -6   1        161.76        166.74         2.15 o                         
   2  -6   1        127.03        128.37         1.59 o                         
   3  -6   1        179.89        187.22         2.24 o                         
   4  -6   1          4.62          5.19         0.43 o                         
   5  -6   1         12.47         11.09         0.51 o                         
   6  -6   1         36.29         33.62         0.81 o                         
   7  -6   1         35.09         33.87         1.04 o                         
   8  -6   1         52.84         49.72         1.38 o                         
   9  -6   1          1.88          1.59         0.61 o                         
  -6  -5   1         99.62        100.31         3.47 o                         
  -5  -5   1        196.94        188.81         3.74 o                         
  -4  -5   1         25.46         27.49         0.95 o                         
  -3  -5   1        174.47        155.28         2.73 o                         
  -2  -5   1          0.01          0.35         0.27 o                         
  -1  -5   1         13.81         18.16         0.51 o                         
   0  -5   1        157.69        153.55         1.94 o                         
   1  -5   1        380.29        397.48         4.54 o                         
   2  -5   1        329.14        357.23         4.12 o                         
   3  -5   1        741.37        723.01         7.49 o                         
   4  -5   1         43.80         48.55         0.67 o                         
   5  -5   1          0.32          1.13         0.24 o                         
   6  -5   1          8.20          9.54         0.44 o                         
   7  -5   1         73.76         77.69         1.65 o                         
   8  -5   1          0.33          0.19         0.36 o                         
   9  -5   1          8.10          8.97         0.68 o                         
  -6  -4   1         18.10         16.68         0.92 o                         
  -5  -4   1        103.42         97.58         2.25 o                         
  -4  -4   1          7.63          7.95         0.58 o                         
  -3  -4   1          2.09          1.87         0.28 o                         
  -2  -4   1         21.84         23.20         0.56 o                         
  -1  -4   1        189.33        202.08         2.49 o                         
   0  -4   1       1255.43       1384.79        14.97 o                         
   1  -4   1        672.22        687.22         6.96 o                         
   2  -4   1        321.90        342.53         3.90 o                         
   3  -4   1        585.72        627.25         6.47 o                         
   4  -4   1         25.73         24.57         0.58 o                         
   5  -4   1         95.03         78.63         1.24 o                         
   6  -4   1        227.34        223.62         3.18 o                         
   7  -4   1        232.39        235.61         3.76 o                         
   8  -4   1         14.89         15.59         0.76 o                         
   9  -4   1          3.86          3.79         0.53 o                         
  -7  -3   1         58.16         51.89         2.24 o                         
  -6  -3   1          0.60          0.98         0.32 o                         
  -5  -3   1         37.18         34.49         2.38 o                         
  -4  -3   1        211.70        204.61         3.11 o                         
  -3  -3   1        452.77        469.41         5.72 o                         
  -2  -3   1        157.18        167.41         1.90 o                         
  -1  -3   1         85.01        106.88         1.26 o                         
   0  -3   1         42.59         45.34         0.62 o                         
   1  -3   1        981.57        977.63        10.39 o                         
   2  -3   1         96.47         84.05         0.93 o                         
   3  -3   1         44.18         37.50         0.46 o                         
   4  -3   1         10.69         11.36         0.37 o                         
   5  -3   1        306.44        299.08         4.41 o                         
   6  -3   1        177.79        174.89         2.59 o                         
   7  -3   1          4.33          4.51         0.44 o                         
   8  -3   1          1.48          1.15         0.44 o                         
   9  -3   1          0.49         -0.04         0.98 o                         
  -8  -2   1          6.73          6.34         1.48 o                         
  -7  -2   1         84.35         88.21         2.32 o                         
  -6  -2   1          6.68          7.89         1.29 o                         
  -5  -2   1        516.77        495.58         6.91 o                         
  -4  -2   1        262.11        243.02         3.53 o                         
  -3  -2   1       1181.79       1217.86        19.50 o                         
  -2  -2   1        292.62        298.23         4.30 o                         
  -1  -2   1        323.09        318.72         3.28 o                         
   0  -2   1        771.00        713.61         7.08 o                         
   1  -2   1        291.33        301.62         2.70 o                         
   2  -2   1       2592.35       2477.37        21.47 o                         
   3  -2   1        874.89        831.94        11.85 o                         
   4  -2   1        722.23        719.92         8.52 o                         
   5  -2   1        649.06        628.48        11.37 o                         
   6  -2   1         16.54         13.01         0.58 o                         
   7  -2   1         76.61         79.41         1.64 o                         
   8  -2   1         56.03         58.14         1.75 o                         
   9  -2   1         10.09          9.61         1.16 o                         
  -8  -1   1          0.10          0.10         0.44 o                         
  -7  -1   1         37.08         39.81         1.42 o                         
  -6  -1   1          0.60         -0.04         0.37 o                         
  -5  -1   1          6.95          6.51         0.55 o                         
  -4  -1   1        218.64        240.65         3.71 o                         
  -3  -1   1          0.78          2.54         0.26 o                         
  -2  -1   1        344.69        340.24         6.90 o                         
  -1  -1   1        946.21        926.34        17.47 o                         
   0  -1   1        305.15        285.55         3.55 o                         
   1  -1   1        196.58        203.93         2.08 o                         
   2  -1   1       1871.22       1846.94        19.62 o                         
   3  -1   1        104.89         96.00         2.04 o                         
   4  -1   1          3.69          3.47         0.20 o                         
   5  -1   1         30.26         31.37         0.83 o                         
   6  -1   1         35.84         37.50         1.12 o                         
   7  -1   1          2.88          2.32         0.37 o                         
   8  -1   1         79.53         80.96         1.81 o                         
   9  -1   1          9.35          7.78         1.37 o                         
  -9   0   1         41.41         42.73         2.22 o                         
  -8   0   1          2.26          1.94         0.55 o                         
  -7   0   1        271.19        265.33         5.00 o                         
  -6   0   1         75.06         68.26         1.77 o                         
  -5   0   1        608.50        607.51         9.77 o                         
  -4   0   1         10.26          7.90         1.44 o                         
  -3   0   1        103.56        121.00         1.89 o                         
  -2   0   1        410.09        423.60         5.19 o                         
  -1   0   1        632.63        630.46         6.94 o                         
   0   0   1         38.36         44.05         0.37 o                         
   1   0   1        202.89        196.65         1.57 o                         
   2   0   1       1444.72       1385.41        17.02 o                         
   3   0   1        619.60        623.09         6.34 o                         
   4   0   1         29.56         26.20         0.48 o                         
   5   0   1         34.57         31.27         0.81 o                         
   6   0   1        262.13        261.49         4.01 o                         
   7   0   1          1.42          2.13         0.46 o                         
   8   0   1          5.23          5.02         0.54 o                         
  -9   1   1          8.62          9.86         1.16 o                         
  -8   1   1          0.24          1.08         0.46 o                         
  -7   1   1         20.01         21.02         1.00 o                         
  -6   1   1          3.39          2.93         0.44 o                         
  -5   1   1        160.36        176.49         2.76 o                         
  -4   1   1          1.69          4.91         0.43 o                         
  -3   1   1        187.68        194.66         2.58 o                         
  -2   1   1      11216.00       9647.78       338.41 o                         
  -1   1   1       2765.48       2672.42        44.74 o                         
   0   1   1        205.62        211.03         1.82 o                         
   1   1   1        293.45        276.49         2.39 o                         
   2   1   1        972.61       1074.67        10.18 o                         
   3   1   1         60.98         71.89         0.96 o                         
   4   1   1         20.49         22.63         0.58 o                         
   5   1   1         38.45         34.74         0.91 o                         
   6   1   1        560.86        545.62         7.74 o                         
   7   1   1         42.91         42.69         1.21 o                         
   8   1   1          1.09          1.49         0.49 o                         
  -9   2   1         15.88         15.81         1.08 o                         
  -8   2   1         43.60         43.32         1.52 o                         
  -7   2   1         23.36         21.01         0.99 o                         
  -6   2   1         46.07         48.57         1.21 o                         
  -5   2   1        343.54        362.99         4.76 o                         
  -4   2   1        114.94        127.57         1.87 o                         
  -3   2   1        463.35        409.48         7.66 o                         
  -2   2   1        619.71        648.11         5.78 o                         
  -1   2   1        160.11        149.70         1.35 o                         
   0   2   1        573.57        582.56         4.67 o                         
   1   2   1        321.80        334.40         3.06 o                         
   2   2   1       1976.12       2123.92        21.55 o                         
   3   2   1         17.00         16.72         0.45 o                         
   4   2   1         20.37         17.16         0.73 o                         
   5   2   1          0.20          0.23         0.37 o                         
   6   2   1         20.60         20.22         0.81 o                         
   7   2   1         49.35         45.84         1.77 o                         
  -9   3   1         25.03         24.39         1.40 o                         
  -8   3   1         11.97         10.58         0.80 o                         
  -7   3   1          8.47          7.66         0.76 o                         
  -6   3   1         31.60         31.91         0.76 o                         
  -5   3   1         62.43         56.16         1.06 o                         
  -4   3   1        168.23        174.09         1.85 o                         
  -3   3   1          0.72          1.25         0.24 o                         
  -2   3   1       1279.15       1323.50        10.50 o                         
  -1   3   1          3.60          4.59         0.16 o                         
   0   3   1        170.22        160.16         1.83 o                         
   1   3   1         75.12         75.01         1.09 o                         
   2   3   1         61.66         63.45         1.05 o                         
   3   3   1         26.52         22.73         0.60 o                         
   4   3   1         84.38         73.90         1.52 o                         
   5   3   1          0.02          0.09         0.26 o                         
   6   3   1         83.49         83.74         1.86 o                         
   7   3   1         11.65         14.16         2.01 o                         
 -10   4   1          0.82          0.00         1.00 o                         
  -9   4   1          1.88          1.41         0.61 o                         
  -8   4   1          0.01          0.11         0.42 o                         
  -7   4   1         61.43         62.78         1.37 o                         
  -6   4   1          6.24          5.42         0.33 o                         
  -5   4   1         86.32         84.54         1.56 o                         
  -4   4   1        138.84        124.54         1.58 o                         
  -3   4   1         35.86         24.51         0.54 o                         
  -2   4   1          1.37          2.23         0.16 o                         
  -1   4   1         31.58         39.31         0.99 o                         
   0   4   1        239.42        232.12         2.44 o                         
   1   4   1         28.94         33.91         0.60 o                         
   2   4   1        143.69        168.52         3.22 o                         
   3   4   1         83.12         89.18         1.63 o                         
   4   4   1          2.46          3.90         0.40 o                         
   5   4   1         89.48         83.82         2.14 o                         
   6   4   1          4.63          5.24         1.64 o                         
  -9   5   1          2.82          1.74         0.59 o                         
  -8   5   1          8.45          8.14         0.72 o                         
  -7   5   1        174.06        175.86         2.94 o                         
  -6   5   1        118.73        118.59         1.78 o                         
  -5   5   1         17.29         13.59         0.48 o                         
  -4   5   1          8.23          6.07         0.37 o                         
  -3   5   1        121.83        126.36         1.47 o                         
  -2   5   1        469.92        468.56         4.65 o                         
  -1   5   1         88.85         83.00         1.28 o                         
   0   5   1        686.65        688.80         7.70 o                         
   1   5   1        188.82        185.53         2.22 o                         
   2   5   1        272.12        247.24         3.21 o                         
   3   5   1          4.13          9.05         0.81 o                         
   4   5   1         10.45         12.80         0.68 o                         
   5   5   1         21.02         19.97         1.21 o                         
  -9   6   1         52.49         54.48         1.74 o                         
  -8   6   1          0.29         -0.31         0.39 o                         
  -7   6   1         39.00         37.71         1.09 o                         
  -6   6   1          9.58         10.96         0.63 o                         
  -5   6   1        136.61        126.49         2.04 o                         
  -4   6   1         35.96         35.13         1.04 o                         
  -3   6   1          8.28         10.54         0.38 o                         
  -2   6   1        144.85        142.78         2.77 o                         
  -1   6   1        120.81        120.81         1.73 o                         
   0   6   1         10.35         10.34         0.54 o                         
   1   6   1          3.89          6.02         0.48 o                         
   2   6   1          0.09          0.52         0.35 o                         
   3   6   1         96.86         83.30         1.72 o                         
   4   6   1         11.72         15.47         1.35 o                         
  -9   7   1         26.64         26.84         2.32 o                         
  -8   7   1          2.77          2.66         0.79 o                         
  -7   7   1         19.65         21.17         1.17 o                         
  -6   7   1          0.26          0.20         0.41 o                         
  -5   7   1         25.65         24.84         1.05 o                         
  -4   7   1         34.13         36.35         0.95 o                         
  -3   7   1        149.54        143.74         2.28 o                         
  -2   7   1       1181.73       1202.04        13.26 o                         
  -1   7   1          0.90          0.91         0.32 o                         
   0   7   1        147.01        146.37         2.75 o                         
   1   7   1         46.48         49.94         1.61 o                         
   2   7   1         27.00         27.55         1.07 o                         
   3   7   1          1.24          0.91         0.90 o                         
  -8   8   1          0.94          0.21         1.16 o                         
  -7   8   1          0.65          0.12         0.71 o                         
  -6   8   1          0.44          0.29         0.42 o                         
  -5   8   1          4.29          5.07         0.55 o                         
  -4   8   1          1.06          1.03         0.40 o                         
  -3   8   1         76.54         77.51         3.75 o                         
  -2   8   1          0.10          0.37         0.37 o                         
  -1   8   1          2.94          2.80         0.90 o                         
   0   8   1          1.11          0.73         0.62 o                         
   1   8   1         24.92         25.26         2.54 o                         
   2   8   1          4.27          5.07         1.69 o                         
  -7   9   1         41.75         47.14         1.78 o                         
  -6   9   1          3.09          2.74         0.67 o                         
  -5   9   1          2.29          1.54         0.59 o                         
  -4   9   1        110.02        111.46         3.22 o                         
  -3   9   1         45.74         46.79         3.17 o                         
  -2   9   1         82.52         81.69         4.54 o                         
  -1   9   1         13.88         19.27         3.22 o                         
   0   9   1         16.66         16.27         2.32 o                         
  -6  10   1          0.73          0.32         1.16 o                         
  -5  10   1          2.34          3.70         1.48 o                         
  -4  10   1         28.55         32.13         3.06 o                         
  -3  10   1          9.76          8.98         2.11 o                         
   1 -10   2          4.24          7.19         1.80 o                         
   2 -10   2          2.99          2.04         1.16 o                         
   3 -10   2         37.28         37.20         3.06 o                         
   4 -10   2         93.56         93.53         4.97 o                         
   5 -10   2          5.26          4.23         0.82 o                         
   6 -10   2          2.26          1.06         1.16 o                         
  -1  -9   2         47.85         50.98         2.46 o                         
   0  -9   2         45.17         47.12         2.31 o                         
   1  -9   2         30.57         27.44         1.24 o                         
   2  -9   2         18.39         20.30         1.11 o                         
   3  -9   2         35.45         39.33         1.56 o                         
   4  -9   2        154.49        156.53         3.29 o                         
   5  -9   2          0.33          0.42         0.54 o                         
   6  -9   2         24.64         24.90         1.39 o                         
   7  -9   2          1.64          1.48         1.16 o                         
   8  -9   2         12.05         12.36         1.80 o                         
  -3  -8   2         12.72         14.10         1.53 o                         
  -2  -8   2         32.79         31.70         2.64 o                         
  -1  -8   2          8.05          7.03         0.85 o                         
   0  -8   2          4.22          3.92         0.72 o                         
   1  -8   2        157.19        160.10         3.93 o                         
   2  -8   2         27.55         23.39         1.64 o                         
   3  -8   2         49.78         51.54         1.14 o                         
   4  -8   2          3.25          4.35         0.43 o                         
   5  -8   2         10.79         11.58         0.86 o                         
   6  -8   2         21.45         20.03         0.85 o                         
   7  -8   2          5.04          4.08         0.59 o                         
   8  -8   2          0.00          0.70         0.68 o                         
  -4  -7   2         21.38         18.44         1.55 o                         
  -3  -7   2         79.54         83.86         2.64 o                         
  -2  -7   2        103.44        108.59         3.02 o                         
  -1  -7   2        341.08        311.76         5.60 o                         
   0  -7   2        556.19        497.24        20.20 o                         
   1  -7   2         11.28         11.44         0.56 o                         
   2  -7   2        117.94        119.35         2.07 o                         
   3  -7   2         10.00          8.09         0.69 o                         
   4  -7   2          5.27          6.24         0.39 o                         
   5  -7   2          8.38          9.49         0.53 o                         
   6  -7   2         44.72         42.35         1.62 o                         
   7  -7   2         26.30         27.60         1.01 o                         
   8  -7   2         65.69         68.72         2.10 o                         
   9  -7   2         11.85          8.85         1.14 o                         
  -5  -6   2         53.44         54.98         2.42 o                         
  -4  -6   2         94.12         96.63         2.38 o                         
  -3  -6   2          9.35         10.06         0.62 o                         
  -2  -6   2         11.27         11.01         0.75 o                         
  -1  -6   2         98.99        110.77         2.08 o                         
   0  -6   2        132.71        123.87         2.54 o                         
   1  -6   2         76.99         72.53         1.54 o                         
   2  -6   2         70.27         77.29         1.13 o                         
   3  -6   2        146.51        148.62         1.96 o                         
   4  -6   2         21.38         27.40         0.59 o                         
   5  -6   2        283.27        276.08         4.22 o                         
   6  -6   2         43.13         40.60         1.01 o                         
   7  -6   2        105.41        105.47         2.10 o                         
   8  -6   2         39.09         40.09         1.24 o                         
   9  -6   2          6.45          7.84         1.08 o                         
  -6  -5   2          0.99          1.18         0.49 o                         
  -5  -5   2         21.85         23.98         0.95 o                         
  -4  -5   2         75.86         72.82         1.81 o                         
  -3  -5   2        187.28        163.48         3.17 o                         
  -2  -5   2        498.78        471.07         6.13 o                         
  -1  -5   2         21.86         31.22         0.97 o                         
   0  -5   2        430.33        448.39         4.88 o                         
   1  -5   2         98.54        109.06         1.90 o                         
   2  -5   2        142.06        167.91         2.26 o                         
   3  -5   2         17.39         16.52         0.62 o                         
   4  -5   2         63.14         70.06         1.02 o                         
   5  -5   2         17.81         18.61         0.57 o                         
   6  -5   2          2.98          1.77         0.39 o                         
   7  -5   2          8.30          9.56         0.61 o                         
   8  -5   2          0.23          0.35         0.37 o                         
   9  -5   2          1.55          1.41         0.71 o                         
  -7  -4   2         95.91         90.72         3.32 o                         
  -6  -4   2         59.70         61.05         1.97 o                         
  -5  -4   2        196.36        186.76         3.17 o                         
  -4  -4   2         21.50         21.80         0.75 o                         
  -3  -4   2          3.95          4.96         0.36 o                         
  -2  -4   2        116.79         97.82         1.37 o                         
  -1  -4   2        585.87        623.60         8.35 o                         
   0  -4   2        991.71       1068.46        10.63 o                         
   1  -4   2       1041.96       1046.23        11.37 o                         
   2  -4   2         77.67         86.88         1.25 o                         
   3  -4   2        375.82        352.12         4.46 o                         
   4  -4   2         56.23         56.03         0.72 o                         
   5  -4   2         20.76         18.65         0.72 o                         
   6  -4   2         48.87         48.13         1.09 o                         
   7  -4   2         62.58         62.57         1.48 o                         
   8  -4   2         23.08         23.26         0.93 o                         
   9  -4   2         24.26         23.11         2.54 o                         
  -7  -3   2         20.79         23.17         1.53 o                         
  -6  -3   2         22.98         22.92         1.31 o                         
  -5  -3   2        329.53        319.74         7.29 o                         
  -4  -3   2        145.74        144.53         2.55 o                         
  -3  -3   2         81.44         96.24         1.73 o                         
  -2  -3   2         13.98         14.26         0.30 o                         
  -1  -3   2        887.64        996.05        10.92 o                         
   0  -3   2         45.11         41.76         0.52 o                         
   1  -3   2       1606.10       1590.21        14.61 o                         
   2  -3   2        866.71        921.11        11.89 o                         
   3  -3   2         49.42         47.80         0.74 o                         
   4  -3   2         16.10         17.23         0.45 o                         
   5  -3   2        360.38        378.11         4.91 o                         
   6  -3   2         62.03         56.99         1.29 o                         
   7  -3   2          0.04          0.11         0.37 o                         
   8  -3   2          0.68          1.14         0.47 o                         
   9  -3   2         11.90         13.39         1.27 o                         
  -8  -2   2          7.95          6.87         1.48 o                         
  -7  -2   2         12.78         12.21         0.89 o                         
  -6  -2   2         60.55         60.56         1.79 o                         
  -5  -2   2        989.51        955.76        15.13 o                         
  -4  -2   2        126.77        117.01         2.48 o                         
  -3  -2   2          0.41          1.92         0.32 o                         
  -2  -2   2        436.19        465.79         6.43 o                         
  -1  -2   2        388.62        398.97         5.49 o                         
   0  -2   2       1188.10       1192.68        14.28 o                         
   1  -2   2       2028.32       2043.13        24.96 o                         
   2  -2   2       1231.83       1184.44        12.36 o                         
   3  -2   2        229.31        208.66         2.27 o                         
   4  -2   2         23.15         25.70         0.75 o                         
   5  -2   2          6.73         10.42         0.51 o                         
   6  -2   2         64.06         64.95         1.41 o                         
   7  -2   2         41.27         37.96         1.71 o                         
   8  -2   2         87.43         85.45         1.89 o                         
   9  -2   2         48.90         51.46         2.28 o                         
  -8  -1   2          0.42          0.69         0.48 o                         
  -7  -1   2          0.21         -0.22         0.38 o                         
  -6  -1   2         80.62         76.72         1.95 o                         
  -5  -1   2        158.57        147.58         2.91 o                         
  -4  -1   2        190.81        190.13         4.76 o                         
  -3  -1   2         20.93         30.25         0.81 o                         
  -2  -1   2       1101.67       1115.66        21.33 o                         
  -1  -1   2        890.75        916.99        12.16 o                         
   0  -1   2       1804.58       1848.25        17.76 o                         
   1  -1   2      11080.73       7911.84        77.90 o                         
   2  -1   2          4.21          1.15         0.10 o                         
   3  -1   2        341.16        354.89         4.28 o                         
   4  -1   2          0.34          0.06         0.19 o                         
   5  -1   2         54.65         53.50         1.17 o                         
   6  -1   2          1.21          1.05         0.37 o                         
   7  -1   2         27.61         30.70         1.00 o                         
   8  -1   2         42.97         45.47         1.51 o                         
   9  -1   2          0.29          2.64         1.16 o                         
  -9   0   2          4.16          3.53         0.90 o                         
  -8   0   2          2.68          4.03         0.63 o                         
  -7   0   2        110.92        109.84         2.58 o                         
  -6   0   2        102.47        104.41         2.34 o                         
  -5   0   2         59.84         51.22         1.36 o                         
  -4   0   2        189.65        191.81         2.92 o                         
  -3   0   2        809.61        890.13        12.10 o                         
  -2   0   2        833.92        912.62        11.05 o                         
  -1   0   2       1528.75       1491.41        14.10 o                         
   0   0   2        462.05        507.85         4.08 o                         
   1   0   2         97.38         87.22         0.80 o                         
   2   0   2        528.70        549.37         4.66 o                         
   3   0   2        503.13        494.37         5.60 o                         
   4   0   2        245.72        248.37         3.25 o                         
   5   0   2        191.80        188.93         3.01 o                         
   6   0   2         38.15         35.16         1.02 o                         
   7   0   2         35.31         32.05         1.04 o                         
   8   0   2         20.57         21.76         1.06 o                         
  -9   1   2          1.98          1.38         0.74 o                         
  -8   1   2          1.55          1.64         0.49 o                         
  -7   1   2         86.14         82.08         2.31 o                         
  -6   1   2        111.72        110.74         2.11 o                         
  -5   1   2         31.80         34.38         0.80 o                         
  -4   1   2        279.32        285.35         3.76 o                         
  -3   1   2        188.10        208.32         3.07 o                         
  -2   1   2       8093.30       7318.10       212.36 o                         
  -1   1   2       1848.88       1772.49        22.08 o                         
   0   1   2        876.08        928.16         7.69 o                         
   1   1   2        755.48        762.56         6.73 o                         
   2   1   2         29.33         22.01         0.36 o                         
   3   1   2        626.56        679.88         7.15 o                         
   4   1   2         75.15         70.83         1.49 o                         
   5   1   2         56.84         50.92         1.21 o                         
   6   1   2          6.84          6.33         0.53 o                         
   7   1   2          4.08          4.58         0.50 o                         
   8   1   2         33.55         33.87         1.79 o                         
  -9   2   2         50.62         50.29         1.95 o                         
  -8   2   2         12.38         13.41         0.89 o                         
  -7   2   2         49.34         46.64         1.73 o                         
  -6   2   2         41.43         39.89         0.94 o                         
  -5   2   2        396.46        395.74         5.16 o                         
  -4   2   2         91.76        104.74         1.61 o                         
  -3   2   2          7.56         10.81         0.30 o                         
  -2   2   2        744.01        781.63         6.88 o                         
  -1   2   2         12.05         15.54         0.23 o                         
   0   2   2        841.44        896.45         8.47 o                         
   1   2   2       2373.47       2501.00        23.44 o                         
   2   2   2         14.24          9.63         0.27 o                         
   3   2   2         62.69         66.24         1.10 o                         
   4   2   2          1.11          0.65         0.25 o                         
   5   2   2         42.58         43.25         1.13 o                         
   6   2   2          3.46          2.79         0.45 o                         
   7   2   2         19.23         19.97         1.15 o                         
 -10   3   2          9.58         10.99         1.69 o                         
  -9   3   2         29.27         30.49         1.33 o                         
  -8   3   2          2.48          1.88         0.52 o                         
  -7   3   2         36.77         33.21         1.19 o                         
  -6   3   2         19.72         17.83         0.66 o                         
  -5   3   2        131.93        124.15         1.94 o                         
  -4   3   2        296.54        331.22         4.01 o                         
  -3   3   2        271.97        272.40         3.06 o                         
  -2   3   2        557.54        606.97         5.20 o                         
  -1   3   2        220.01        223.71         2.29 o                         
   0   3   2       1025.23       1077.13        10.22 o                         
   1   3   2       1183.73       1312.12        13.30 o                         
   2   3   2          0.38          2.50         0.26 o                         
   3   3   2        187.09        194.59         2.58 o                         
   4   3   2        132.25        115.70         1.78 o                         
   5   3   2        105.45        103.89         2.04 o                         
   6   3   2         86.29         91.88         2.41 o                         
   7   3   2         48.79         47.66         3.06 o                         
 -10   4   2          0.47          1.16         0.76 o                         
  -9   4   2         39.87         40.31         1.55 o                         
  -8   4   2          0.16          0.38         0.38 o                         
  -7   4   2         90.53         91.67         2.21 o                         
  -6   4   2         32.85         35.46         0.83 o                         
  -5   4   2         77.99         80.89         1.12 o                         
  -4   4   2         22.41         22.61         0.53 o                         
  -3   4   2        135.79        158.46         1.90 o                         
  -2   4   2        133.99        148.34         1.53 o                         
  -1   4   2        498.52        550.10         5.77 o                         
   0   4   2          8.04         12.48         0.36 o                         
   1   4   2         76.99         70.30         1.04 o                         
   2   4   2          2.59          2.91         0.44 o                         
   3   4   2         42.38         38.98         0.89 o                         
   4   4   2         90.29         79.00         1.53 o                         
   5   4   2          5.47          5.28         0.56 o                         
   6   4   2          5.14          7.19         1.48 o                         
  -9   5   2         11.31         12.85         1.26 o                         
  -8   5   2         27.49         26.00         1.22 o                         
  -7   5   2        263.35        279.24         4.27 o                         
  -6   5   2         13.87         15.45         0.93 o                         
  -5   5   2        210.56        200.03         2.61 o                         
  -4   5   2         13.43         12.06         0.47 o                         
  -3   5   2        134.39        126.07         1.74 o                         
  -2   5   2         69.44         64.37         1.03 o                         
  -1   5   2        415.91        427.73         4.94 o                         
   0   5   2        185.08        180.75         2.54 o                         
   1   5   2        226.26        223.88         2.87 o                         
   2   5   2        234.10        234.27         3.15 o                         
   3   5   2        168.60        172.86         2.74 o                         
   4   5   2         60.84         59.45         1.53 o                         
   5   5   2         18.90         22.09         2.22 o                         
  -9   6   2          6.87          3.94         1.16 o                         
  -8   6   2         92.95         97.78         2.36 o                         
  -7   6   2          5.23          4.59         0.75 o                         
  -6   6   2         39.01         37.93         1.24 o                         
  -5   6   2          4.30          3.67         0.50 o                         
  -4   6   2          3.65          3.61         0.37 o                         
  -3   6   2          9.04          8.23         0.41 o                         
  -2   6   2         37.41         37.64         0.92 o                         
  -1   6   2        610.86        557.60        12.25 o                         
   0   6   2         92.98         87.27         2.19 o                         
   1   6   2          3.81          5.74         0.47 o                         
   2   6   2          0.33          0.24         0.30 o                         
   3   6   2          1.67          1.62         0.46 o                         
   4   6   2         23.88         22.55         1.28 o                         
  -9   7   2          4.66          2.85         1.48 o                         
  -8   7   2          2.09          1.59         0.60 o                         
  -7   7   2         71.29         68.66         1.88 o                         
  -6   7   2         56.74         50.15         1.54 o                         
  -5   7   2         99.47         94.37         1.94 o                         
  -4   7   2        104.32        109.47         1.93 o                         
  -3   7   2         87.18         83.81         1.78 o                         
  -2   7   2        123.22        123.73         2.35 o                         
  -1   7   2          2.85          2.43         0.40 o                         
   0   7   2        140.02        149.35         3.93 o                         
   1   7   2        244.40        231.48         6.97 o                         
   2   7   2         35.45         34.77         2.96 o                         
   3   7   2          9.19         13.42         2.11 o                         
  -8   8   2          1.04          1.37         1.37 o                         
  -7   8   2          1.35          1.04         0.78 o                         
  -6   8   2         47.47         47.23         1.34 o                         
  -5   8   2         15.56         14.59         0.77 o                         
  -4   8   2        232.00        234.32         4.42 o                         
  -3   8   2         18.25         18.39         0.93 o                         
  -2   8   2          2.07          1.64         0.79 o                         
  -1   8   2        103.00        101.80         3.04 o                         
   0   8   2          3.77          2.96         1.00 o                         
   1   8   2         12.39         14.27         2.11 o                         
  -7   9   2          2.57          2.95         0.95 o                         
  -6   9   2          0.02          0.02         0.49 o                         
  -5   9   2         28.83         34.20         1.46 o                         
  -4   9   2         12.42         10.99         1.90 o                         
  -3   9   2          0.01          0.47         0.56 o                         
  -2   9   2          6.12          5.81         1.69 o                         
  -1   9   2         21.07         23.99         2.75 o                         
   0 -10   3          0.04         -0.52         0.84 o                         
   1 -10   3          2.76          4.38         1.16 o                         
   2 -10   3         51.35         55.63         1.85 o                         
   3 -10   3          0.28         -0.08         0.53 o                         
   4 -10   3         41.19         44.81         3.28 o                         
   5 -10   3          8.99         11.54         2.54 o                         
   6 -10   3         26.33         30.86         2.75 o                         
  -2  -9   3         23.33         23.46         2.75 o                         
  -1  -9   3          5.50          5.71         1.69 o                         
   0  -9   3          0.49         -0.32         1.16 o                         
   1  -9   3         14.22         14.72         1.13 o                         
   2  -9   3         28.43         27.99         1.53 o                         
   3  -9   3        181.37        166.37         4.08 o                         
   4  -9   3         37.83         37.31         1.33 o                         
   5  -9   3         32.25         36.98         1.33 o                         
   6  -9   3          0.75          0.12         0.43 o                         
   7  -9   3          0.13         -0.60         0.63 o                         
   8  -9   3          1.04          1.59         1.27 o                         
  -3  -8   3          8.60         12.15         2.22 o                         
  -2  -8   3         51.96         51.04         3.28 o                         
  -1  -8   3          2.77          5.04         1.53 o                         
   0  -8   3        171.66        166.37         4.08 o                         
   1  -8   3          1.96          1.90         1.43 o                         
   2  -8   3         68.11         65.43         2.06 o                         
   3  -8   3         53.32         56.45         1.45 o                         
   4  -8   3         22.55         20.00         0.86 o                         
   5  -8   3         12.22         13.18         0.70 o                         
   6  -8   3          0.15          0.28         0.37 o                         
   7  -8   3         18.23         16.45         1.31 o                         
   8  -8   3          2.25          4.24         0.93 o                         
  -4  -7   3         22.07         23.91         1.90 o                         
  -3  -7   3          5.85          5.09         1.32 o                         
  -2  -7   3         16.30         14.99         1.11 o                         
  -1  -7   3         26.59         28.53         2.96 o                         
   0  -7   3          0.42          0.46         0.40 o                         
   1  -7   3        136.74        123.73         2.21 o                         
   2  -7   3         85.57         82.71         3.37 o                         
   3  -7   3         53.80         52.86         0.95 o                         
   4  -7   3          3.90          3.06         0.32 o                         
   5  -7   3         65.94         69.43         1.37 o                         
   6  -7   3          1.93          1.85         0.39 o                         
   7  -7   3         73.08         69.79         1.66 o                         
   8  -7   3          4.00          4.80         0.77 o                         
   9  -7   3          0.53         -0.36         0.61 o                         
  -5  -6   3         65.79         71.21         2.00 o                         
  -4  -6   3        110.19        109.26         2.55 o                         
  -3  -6   3        101.39        107.36         2.84 o                         
  -2  -6   3        766.79        746.91        14.45 o                         
  -1  -6   3          2.33          2.54         0.40 o                         
   0  -6   3          2.72          5.29         0.63 o                         
   1  -6   3         40.35         34.61         0.74 o                         
   2  -6   3         61.23         54.06         0.90 o                         
   3  -6   3         79.37         75.14         1.16 o                         
   4  -6   3         39.84         34.56         0.78 o                         
   5  -6   3         48.90         50.30         1.06 o                         
   6  -6   3         69.13         70.50         1.41 o                         
   7  -6   3         13.25         14.34         0.84 o                         
   8  -6   3         35.21         41.41         1.28 o                         
   9  -6   3          6.41          5.98         2.01 o                         
  -6  -5   3          6.40          8.06         1.19 o                         
  -5  -5   3          0.21          0.80         0.47 o                         
  -4  -5   3         38.76         40.51         1.24 o                         
  -3  -5   3         11.62         10.20         0.64 o                         
  -2  -5   3         30.07         27.46         0.87 o                         
  -1  -5   3        253.85        266.93         4.02 o                         
   0  -5   3        367.01        334.72         4.87 o                         
   1  -5   3        251.00        276.84         3.21 o                         
   2  -5   3         63.00         77.12         1.43 o                         
   3  -5   3          6.83          4.09         0.54 o                         
   4  -5   3          0.55          0.44         0.18 o                         
   5  -5   3          0.27          0.02         0.24 o                         
   6  -5   3          7.51          7.00         0.46 o                         
   7  -5   3          3.47          2.96         0.47 o                         
   8  -5   3          2.91          2.23         0.46 o                         
   9  -5   3          0.65          1.22         0.74 o                         
  -7  -4   3          2.67          3.61         0.94 o                         
  -6  -4   3         80.26         76.19         2.69 o                         
  -5  -4   3          7.54          7.88         0.94 o                         
  -4  -4   3        217.31        200.41         4.86 o                         
  -3  -4   3        310.61        293.31         3.81 o                         
  -2  -4   3        341.38        343.44         4.33 o                         
  -1  -4   3          2.75          2.81         0.22 o                         
   0  -4   3         89.99        124.89         1.95 o                         
   1  -4   3          7.53          3.48         0.16 o                         
   2  -4   3        369.94        350.94         4.78 o                         
   3  -4   3        289.09        264.09         3.38 o                         
   4  -4   3         90.22         85.45         1.24 o                         
   5  -4   3          0.04          0.09         0.21 o                         
   6  -4   3        325.24        320.25         4.39 o                         
   7  -4   3          2.32          2.63         0.41 o                         
   8  -4   3         20.91         19.50         1.07 o                         
   9  -4   3         44.30         47.67         2.17 o                         
  -7  -3   3          0.98          0.79         0.90 o                         
  -6  -3   3         30.86         33.14         1.61 o                         
  -5  -3   3        168.49        165.91         3.11 o                         
  -4  -3   3        164.22        166.92         3.18 o                         
  -3  -3   3         25.46         32.26         0.84 o                         
  -2  -3   3          2.60          4.97         0.30 o                         
  -1  -3   3        340.70        348.50         4.72 o                         
   0  -3   3        135.88        144.46         2.06 o                         
   1  -3   3          5.60          1.62         0.19 o                         
   2  -3   3        979.09        925.76        10.04 o                         
   3  -3   3          8.33          9.86         0.42 o                         
   4  -3   3         38.68         51.65         0.84 o                         
   5  -3   3          3.74          2.89         0.35 o                         
   6  -3   3         15.04         13.45         0.65 o                         
   7  -3   3         30.05         26.90         0.93 o                         
   8  -3   3          1.29          1.25         0.42 o                         
   9  -3   3         16.14         17.74         1.46 o                         
  -8  -2   3         11.72         14.27         1.90 o                         
  -7  -2   3         17.49         20.30         1.07 o                         
  -6  -2   3        113.18        111.26         2.53 o                         
  -5  -2   3         33.96         30.76         1.10 o                         
  -4  -2   3        169.04        166.26         3.94 o                         
  -3  -2   3         61.99         62.44         1.22 o                         
  -2  -2   3        331.08        352.17         4.94 o                         
  -1  -2   3        401.12        382.30         6.04 o                         
   0  -2   3        748.47        743.32         9.55 o                         
   1  -2   3      10895.27       9123.63        96.65 o                         
   2  -2   3         45.47         47.91         0.79 o                         
   3  -2   3        275.89        338.31         3.87 o                         
   4  -2   3        224.42        241.80         3.28 o                         
   5  -2   3          2.38          2.62         0.50 o                         
   6  -2   3        116.87        111.98         2.16 o                         
   7  -2   3         73.74         68.49         1.59 o                         
   8  -2   3        120.82        125.75         2.52 o                         
   9  -2   3          4.05          4.12         1.27 o                         
  -9  -1   3          0.58          0.95         1.16 o                         
  -8  -1   3          0.75          1.80         0.54 o                         
  -7  -1   3          2.20          2.10         0.48 o                         
  -6  -1   3        116.76        108.17         2.44 o                         
  -5  -1   3         28.70         34.12         1.10 o                         
  -4  -1   3        255.14        267.43         4.57 o                         
  -3  -1   3        338.94        388.37         6.27 o                         
  -2  -1   3         21.82         21.26         0.55 o                         
  -1  -1   3        941.50       1001.94        12.21 o                         
   0  -1   3          0.05          1.45         0.10 o                         
   1  -1   3       1440.55       1470.15        11.65 o                         
   2  -1   3        433.54        435.69         4.50 o                         
   3  -1   3         76.48        104.89         1.17 o                         
   4  -1   3         61.13         56.73         1.19 o                         
   5  -1   3         70.13         66.55         1.39 o                         
   6  -1   3         39.79         37.49         1.06 o                         
   7  -1   3        582.34        554.56         8.02 o                         
   8  -1   3         41.79         44.24         1.65 o                         
  -9   0   3          3.94          3.81         0.90 o                         
  -8   0   3          3.94          5.51         0.68 o                         
  -7   0   3          6.60          5.57         0.63 o                         
  -6   0   3          0.62          1.30         0.35 o                         
  -5   0   3        110.20        100.61         1.66 o                         
  -4   0   3       1640.19       1642.30        22.10 o                         
  -3   0   3       1643.52       1648.74        19.86 o                         
  -2   0   3       4522.75       4076.35        41.69 o                         
  -1   0   3         34.17         41.79         0.55 o                         
   0   0   3         64.91         61.68         0.71 o                         
   1   0   3         31.59         38.19         0.46 o                         
   2   0   3          5.20          4.34         0.19 o                         
   3   0   3        350.16        361.71         3.55 o                         
   4   0   3        197.78        202.92         4.03 o                         
   5   0   3        119.58        111.33         2.04 o                         
   6   0   3         42.31         42.91         1.17 o                         
   7   0   3         80.41         75.59         1.99 o                         
   8   0   3         30.86         33.08         1.79 o                         
  -9   1   3          1.35          0.70         0.76 o                         
  -8   1   3         12.52         11.61         1.27 o                         
  -7   1   3         58.17         46.84         1.48 o                         
  -6   1   3        133.61        125.22         2.04 o                         
  -5   1   3         65.08         58.09         1.12 o                         
  -4   1   3        239.92        235.99         3.56 o                         
  -3   1   3        345.05        318.01         3.47 o                         
  -2   1   3        431.11        416.00         3.83 o                         
  -1   1   3        395.77        406.51         3.93 o                         
   0   1   3          2.98          2.70         0.15 o                         
   1   1   3        364.06        369.28         3.65 o                         
   2   1   3       1296.32       1301.54        13.34 o                         
   3   1   3       1077.77       1106.35        11.20 o                         
   4   1   3         11.48          9.96         0.45 o                         
   5   1   3        311.24        297.04         4.54 o                         
   6   1   3         51.36         48.28         1.29 o                         
   7   1   3         43.66         44.10         1.61 o                         
  -9   2   3         22.23         24.34         1.41 o                         
  -8   2   3         26.88         23.13         1.07 o                         
  -7   2   3          6.11          7.12         0.64 o                         
  -6   2   3         38.00         41.19         0.98 o                         
  -5   2   3        203.74        209.77         2.98 o                         
  -4   2   3       2556.17       2591.86        28.68 o                         
  -3   2   3         94.60         98.52         1.25 o                         
  -2   2   3        559.09        614.28         5.55 o                         
  -1   2   3        606.16        646.79         5.22 o                         
   0   2   3        311.24        352.15         3.50 o                         
   1   2   3          5.23          7.21         0.37 o                         
   2   2   3         27.25         34.23         0.69 o                         
   3   2   3          7.51          7.52         0.38 o                         
   4   2   3        161.45        156.86         2.57 o                         
   5   2   3         43.18         36.92         1.09 o                         
   6   2   3          4.22          3.41         0.59 o                         
   7   2   3          1.22          1.54         0.90 o                         
 -10   3   3         13.32         15.43         1.90 o                         
  -9   3   3         21.70         22.13         2.43 o                         
  -8   3   3          9.25          8.70         0.77 o                         
  -7   3   3         41.96         40.41         1.33 o                         
  -6   3   3        124.89        129.39         2.33 o                         
  -5   3   3         78.77         82.39         1.45 o                         
  -4   3   3       1056.61       1085.05        12.27 o                         
  -3   3   3       1132.28       1199.68         9.66 o                         
  -2   3   3          0.22          1.13         0.16 o                         
  -1   3   3        598.97        607.36         5.87 o                         
   0   3   3         21.50         11.46         0.34 o                         
   1   3   3        763.47        747.52         8.30 o                         
   2   3   3         98.40         94.59         1.29 o                         
   3   3   3        126.45        127.39         1.89 o                         
   4   3   3         54.49         55.48         1.20 o                         
   5   3   3         16.01         16.81         0.85 o                         
   6   3   3         64.20         66.61         1.99 o                         
  -9   4   3          2.04          1.07         0.82 o                         
  -8   4   3          0.74          0.59         0.41 o                         
  -7   4   3        122.24        120.88         2.67 o                         
  -6   4   3          9.43          8.28         0.85 o                         
  -5   4   3         38.47         39.01         0.76 o                         
  -4   4   3          0.24          1.00         0.28 o                         
  -3   4   3         13.82         18.39         0.40 o                         
  -2   4   3          6.92          7.10         0.23 o                         
  -1   4   3        344.55        367.97         4.26 o                         
   0   4   3          8.47          9.75         0.35 o                         
   1   4   3         57.61         61.16         1.13 o                         
   2   4   3          0.56          0.32         0.23 o                         
   3   4   3        178.11        154.57         2.42 o                         
   4   4   3          4.54          4.73         0.49 o                         
   5   4   3          5.15          5.60         0.71 o                         
  -9   5   3          5.46          6.71         1.08 o                         
  -8   5   3        150.65        160.01         9.30 o                         
  -7   5   3         46.08         47.96         1.39 o                         
  -6   5   3         17.15         19.13         0.69 o                         
  -5   5   3         29.48         26.64         0.87 o                         
  -4   5   3        157.56        149.60         2.30 o                         
  -3   5   3        325.01        326.81         3.92 o                         
  -2   5   3         14.42         18.92         0.50 o                         
  -1   5   3        394.03        373.44         4.42 o                         
   0   5   3          1.07          1.42         0.33 o                         
   1   5   3         52.31         49.69         0.92 o                         
   2   5   3          0.02          0.95         0.28 o                         
   3   5   3          5.23          9.06         0.57 o                         
   4   5   3         60.24         58.28         2.20 o                         
   5   5   3         17.12         18.71         2.01 o                         
  -9   6   3          1.44          0.32         1.27 o                         
  -8   6   3         32.52         35.34         1.28 o                         
  -7   6   3          0.98          0.45         0.38 o                         
  -6   6   3         33.73         35.45         1.23 o                         
  -5   6   3          2.15          2.50         0.38 o                         
  -4   6   3          6.76          7.84         0.50 o                         
  -3   6   3          2.96          2.47         0.40 o                         
  -2   6   3         55.99         54.05         1.56 o                         
  -1   6   3        229.03        221.91         3.19 o                         
   0   6   3         22.41         21.42         0.79 o                         
   1   6   3        161.34        147.01         2.66 o                         
   2   6   3         27.07         29.51         1.22 o                         
   3   6   3         36.74         40.90         1.93 o                         
  -9   7   3          6.33          8.98         1.90 o                         
  -8   7   3         16.71         14.57         2.17 o                         
  -7   7   3          0.04          0.18         0.43 o                         
  -6   7   3         80.36         84.79         1.88 o                         
  -5   7   3         64.73         58.34         1.94 o                         
  -4   7   3          1.21          1.45         0.38 o                         
  -3   7   3          2.63          3.53         0.52 o                         
  -2   7   3        102.17         99.13         2.29 o                         
  -1   7   3         84.22         84.42         1.74 o                         
   0   7   3         14.43         14.09         1.07 o                         
   1   7   3         31.83         39.95         1.85 o                         
   2   7   3          9.13          8.88         1.80 o                         
  -8   8   3          9.31         10.78         1.37 o                         
  -7   8   3          7.10          8.88         0.91 o                         
  -6   8   3         78.06         75.68         2.26 o                         
  -5   8   3          0.11          0.06         0.37 o                         
  -4   8   3         79.48         77.93         2.78 o                         
  -3   8   3          8.42          9.69         0.74 o                         
  -2   8   3          2.55          3.24         0.73 o                         
  -1   8   3         72.71         72.18         4.33 o                         
   0   8   3         59.33         62.17         2.38 o                         
   1   8   3         76.41         91.31         5.07 o                         
  -7   9   3          0.18         -0.57         0.57 o                         
  -6   9   3          9.16         10.04         1.00 o                         
  -5   9   3          3.58          2.15         1.53 o                         
  -4   9   3         22.93         21.88         2.54 o                         
  -3   9   3          0.68          1.27         1.37 o                         
  -2   9   3         13.12         15.01         2.22 o                         
  -1   9   3         10.70         15.43         2.43 o                         
   0 -10   4         36.24         34.77         2.96 o                         
   1 -10   4          5.54          4.97         1.69 o                         
   2 -10   4          0.22         -1.06         1.06 o                         
   3 -10   4          1.13          0.77         1.06 o                         
   4 -10   4         29.65         33.16         1.94 o                         
   5 -10   4         45.15         44.53         2.20 o                         
   6 -10   4          4.50          3.49         1.48 o                         
  -2  -9   4         49.19         46.82         3.38 o                         
  -1  -9   4          0.89          1.80         1.48 o                         
   0  -9   4          0.78         -0.32         1.16 o                         
   1  -9   4         13.97         13.03         1.07 o                         
   2  -9   4          6.27          4.48         0.73 o                         
   3  -9   4         66.84         69.02         2.26 o                         
   4  -9   4         11.61         11.69         0.72 o                         
   5  -9   4         25.82         26.65         1.15 o                         
   6  -9   4          1.11          1.20         1.11 o                         
   7  -9   4          2.32          5.04         0.93 o                         
  -3  -8   4          7.45          8.24         2.01 o                         
  -2  -8   4          0.49          0.80         0.74 o                         
  -1  -8   4          1.56          1.27         0.57 o                         
   0  -8   4         27.51         28.18         1.37 o                         
   1  -8   4         67.28         60.52         2.01 o                         
   2  -8   4         35.39         33.42         1.44 o                         
   3  -8   4        150.65        151.21         2.91 o                         
   4  -8   4          9.90         11.49         0.68 o                         
   5  -8   4          0.16         -0.41         0.49 o                         
   6  -8   4          7.86          5.32         0.65 o                         
   7  -8   4          2.58          3.13         1.53 o                         
   8  -8   4         26.93         28.78         1.67 o                         
  -4  -7   4          2.66          2.11         0.66 o                         
  -3  -7   4          6.83          7.03         0.82 o                         
  -2  -7   4          1.50          0.70         0.47 o                         
  -1  -7   4         94.45         93.56         2.91 o                         
   0  -7   4         55.22         60.60         1.93 o                         
   1  -7   4         13.89         14.15         1.11 o                         
   2  -7   4         17.06         19.84         1.10 o                         
   3  -7   4         17.51         19.46         0.92 o                         
   4  -7   4         18.69         17.22         0.98 o                         
   5  -7   4         82.90         78.68         1.64 o                         
   6  -7   4          3.31          3.12         0.44 o                         
   7  -7   4         71.02         71.98         1.73 o                         
   8  -7   4          3.15          2.82         0.67 o                         
  -5  -6   4          0.47          1.33         0.56 o                         
  -4  -6   4         21.01         19.10         0.96 o                         
  -3  -6   4         23.92         20.97         1.09 o                         
  -2  -6   4         19.41         21.53         1.09 o                         
  -1  -6   4        266.02        247.26         4.56 o                         
   0  -6   4         52.32         53.07         1.24 o                         
   1  -6   4        899.09        920.72        11.17 o                         
   2  -6   4        172.79        170.93         2.38 o                         
   3  -6   4         30.29         25.92         0.64 o                         
   4  -6   4         43.90         43.24         1.13 o                         
   5  -6   4          0.70          0.74         0.66 o                         
   6  -6   4          1.77          1.01         0.31 o                         
   7  -6   4         49.75         52.18         1.41 o                         
   8  -6   4         37.37         36.28         1.52 o                         
   9  -6   4          9.91          9.50         1.43 o                         
  -6  -5   4          0.74          1.01         0.70 o                         
  -5  -5   4         14.28         14.05         1.10 o                         
  -4  -5   4        163.88        163.91         4.37 o                         
  -3  -5   4        241.97        238.38         3.73 o                         
  -2  -5   4        118.39        110.93         2.48 o                         
  -1  -5   4         66.69         78.51         1.54 o                         
   0  -5   4          1.98          1.24         0.26 o                         
   1  -5   4         21.38         23.37         0.74 o                         
   2  -5   4         17.34         23.66         0.57 o                         
   3  -5   4        121.50        118.30         1.73 o                         
   4  -5   4         35.92         27.00         0.72 o                         
   5  -5   4        136.56        137.07         2.17 o                         
   6  -5   4          0.01         -0.13         0.26 o                         
   7  -5   4         15.52         13.58         0.75 o                         
   8  -5   4          3.41          4.88         0.75 o                         
   9  -5   4          7.26          7.32         1.08 o                         
  -7  -4   4          1.15          1.04         0.90 o                         
  -6  -4   4          0.02         -0.11         0.38 o                         
  -5  -4   4         50.24         48.20         1.95 o                         
  -4  -4   4        144.75        123.95         3.43 o                         
  -3  -4   4        695.95        690.52        11.44 o                         
  -2  -4   4        298.73        294.59         4.86 o                         
  -1  -4   4        393.17        401.22         5.49 o                         
   0  -4   4        475.32        508.93         7.10 o                         
   1  -4   4        225.91        219.00         2.99 o                         
   2  -4   4        116.44        119.05         1.66 o                         
   3  -4   4       1529.48       1506.93        16.27 o                         
   4  -4   4        285.53        287.39         3.44 o                         
   5  -4   4        211.73        212.06         3.05 o                         
   6  -4   4         28.68         24.50         0.84 o                         
   7  -4   4          1.67          1.91         0.42 o                         
   8  -4   4         46.67         53.86         1.68 o                         
   9  -4   4          6.02          6.76         1.08 o                         
  -7  -3   4          5.62          5.86         0.77 o                         
  -6  -3   4          0.86          0.41         0.45 o                         
  -5  -3   4          2.14          2.51         0.50 o                         
  -4  -3   4        223.08        224.30         3.55 o                         
  -3  -3   4         47.31         46.50         1.04 o                         
  -2  -3   4          7.01          9.18         0.38 o                         
  -1  -3   4        128.03        134.25         2.33 o                         
   0  -3   4        517.33        595.53         7.74 o                         
   1  -3   4        179.43        208.91         2.20 o                         
   2  -3   4        504.98        506.56         6.71 o                         
   3  -3   4        478.25        450.35         5.52 o                         
   4  -3   4        363.77        365.65         4.91 o                         
   5  -3   4         17.40         18.27         0.70 o                         
   6  -3   4          4.42          4.33         0.46 o                         
   7  -3   4         29.41         30.07         1.04 o                         
   8  -3   4         13.47         13.01         1.02 o                         
   9  -3   4         49.78         48.82         3.28 o                         
  -8  -2   4         15.10         19.55         2.22 o                         
  -7  -2   4          1.64          0.89         0.46 o                         
  -6  -2   4         73.79         67.56         3.10 o                         
  -5  -2   4        148.39        146.92         8.45 o                         
  -4  -2   4        191.11        183.29         3.35 o                         
  -3  -2   4         22.38         17.89         0.71 o                         
  -2  -2   4        749.26        814.27         8.98 o                         
  -1  -2   4       1110.48       1112.24        15.02 o                         
   0  -2   4        658.32        665.99         6.79 o                         
   1  -2   4       1935.05       2052.91        20.18 o                         
   2  -2   4         19.81         18.44         0.41 o                         
   3  -2   4       1587.28       1592.12        15.97 o                         
   4  -2   4         23.12         18.34         0.49 o                         
   5  -2   4          8.64          6.84         0.48 o                         
   6  -2   4          4.05          3.51         0.44 o                         
   7  -2   4          1.73          0.31         0.53 o                         
   8  -2   4         14.01         12.37         1.00 o                         
  -9  -1   4          4.84          6.76         1.12 o                         
  -8  -1   4          0.69          0.54         0.47 o                         
  -7  -1   4         18.76         15.72         0.89 o                         
  -6  -1   4         81.94         77.62         1.69 o                         
  -5  -1   4        120.51        120.43         2.43 o                         
  -4  -1   4         87.68         84.77         1.43 o                         
  -3  -1   4          4.06          3.07         0.25 o                         
  -2  -1   4       2844.21       2772.58        29.86 o                         
  -1  -1   4        578.58        582.19         7.20 o                         
   0  -1   4       1161.96       1196.66        11.27 o                         
   1  -1   4        152.52        115.64         1.13 o                         
   2  -1   4        851.80        877.20         8.38 o                         
   3  -1   4          0.62          0.68         0.16 o                         
   4  -1   4        202.77        198.19         2.35 o                         
   5  -1   4         73.73         71.99         1.53 o                         
   6  -1   4         99.22         96.01         1.95 o                         
   7  -1   4         85.81         83.99         1.88 o                         
   8  -1   4          7.25          7.18         1.05 o                         
  -9   0   4         10.28         13.40         3.01 o                         
  -8   0   4         14.66         15.46         1.02 o                         
  -7   0   4        168.94        163.33         3.37 o                         
  -6   0   4          3.70          3.04         0.35 o                         
  -5   0   4          0.15          0.61         0.25 o                         
  -4   0   4        163.21        196.41         2.76 o                         
  -3   0   4        211.72        242.26         2.72 o                         
  -2   0   4        349.06        370.91         4.28 o                         
  -1   0   4        556.55        629.39         7.06 o                         
   0   0   4          7.13          8.26         0.16 o                         
   1   0   4        721.77        751.05         6.79 o                         
   2   0   4          1.71          0.28         0.14 o                         
   3   0   4        344.59        349.20         3.58 o                         
   4   0   4         62.80         68.40         1.88 o                         
   5   0   4        332.90        321.97         4.84 o                         
   6   0   4          6.11          6.10         0.55 o                         
   7   0   4          4.10          4.64         0.67 o                         
   8   0   4          7.18          6.66         1.48 o                         
  -9   1   4          0.01          0.25         0.48 o                         
  -8   1   4         36.25         33.11         1.70 o                         
  -7   1   4         67.38         66.98         2.56 o                         
  -6   1   4         85.49         80.02         1.49 o                         
  -5   1   4        287.06        274.44         4.19 o                         
  -4   1   4       3155.07       3165.02        34.95 o                         
  -3   1   4          5.80          8.49         0.34 o                         
  -2   1   4        149.60        132.24         1.44 o                         
  -1   1   4        633.21        662.37         6.35 o                         
   0   1   4          8.36          9.34         0.25 o                         
   1   1   4        128.64        124.32         1.32 o                         
   2   1   4        660.14        690.12         6.73 o                         
   3   1   4        111.17        103.69         1.37 o                         
   4   1   4        248.75        246.35         3.40 o                         
   5   1   4         25.79         28.92         1.10 o                         
   6   1   4         19.78         19.98         0.85 o                         
   7   1   4         20.43         21.06         1.19 o                         
  -9   2   4          2.59          3.42         0.64 o                         
  -8   2   4          2.42          1.71         0.52 o                         
  -7   2   4          0.06          0.47         0.83 o                         
  -6   2   4          0.86          0.61         0.34 o                         
  -5   2   4         39.42         40.10         0.90 o                         
  -4   2   4        435.74        419.02         4.99 o                         
  -3   2   4        523.36        558.51         4.89 o                         
  -2   2   4         20.99         18.11         0.50 o                         
  -1   2   4        144.23        178.57         2.01 o                         
   0   2   4          0.55          0.43         0.11 o                         
   1   2   4          1.57          3.07         0.21 o                         
   2   2   4        119.20        137.14         1.72 o                         
   3   2   4         15.69         12.01         0.42 o                         
   4   2   4          0.18          0.03         0.25 o                         
   5   2   4          9.66          7.51         0.57 o                         
   6   2   4          0.13          0.21         0.43 o                         
  -9   3   4          1.44          3.04         0.62 o                         
  -8   3   4         19.90         20.01         1.04 o                         
  -7   3   4          3.97          4.70         0.58 o                         
  -6   3   4        988.30        996.63        12.49 o                         
  -5   3   4        271.56        269.16         3.72 o                         
  -4   3   4        232.35        226.06         2.84 o                         
  -3   3   4         11.07          8.25         0.33 o                         
  -2   3   4        341.19        396.31         4.65 o                         
  -1   3   4         61.92         54.32         0.68 o                         
   0   3   4        187.85        184.61         2.14 o                         
   1   3   4        183.82        165.80         2.00 o                         
   2   3   4        262.40        257.68         2.98 o                         
   3   3   4         23.16         26.56         0.78 o                         
   4   3   4         84.12         91.65         1.88 o                         
   5   3   4          5.23          3.80         0.87 o                         
   6   3   4          9.06          8.71         0.87 o                         
  -9   4   4          1.25          0.82         0.79 o                         
  -8   4   4          8.37          9.24         1.04 o                         
  -7   4   4          0.38          0.36         0.33 o                         
  -6   4   4        726.58        737.50        10.70 o                         
  -5   4   4          3.18          3.11         0.24 o                         
  -4   4   4         15.90         14.39         0.41 o                         
  -3   4   4          8.81         10.07         0.56 o                         
  -2   4   4         32.42         39.48         0.83 o                         
  -1   4   4         31.70         37.01         0.95 o                         
   0   4   4        148.21        143.11         1.67 o                         
   1   4   4         34.97         34.94         0.72 o                         
   2   4   4          2.96          3.45         0.38 o                         
   3   4   4          1.34          0.55         0.36 o                         
   4   4   4          4.07          2.22         0.49 o                         
   5   4   4         37.84         39.08         2.10 o                         
  -9   5   4         19.03         18.81         2.22 o                         
  -8   5   4         53.11         50.79         2.27 o                         
  -7   5   4         38.54         39.10         1.50 o                         
  -6   5   4         35.63         36.54         1.16 o                         
  -5   5   4         31.84         28.64         0.84 o                         
  -4   5   4        113.50        103.55         2.34 o                         
  -3   5   4          0.02          0.10         0.27 o                         
  -2   5   4        377.68        379.10         7.03 o                         
  -1   5   4        423.34        412.06         7.27 o                         
   0   5   4        102.81         93.64         1.50 o                         
   1   5   4          0.55          1.94         0.25 o                         
   2   5   4        112.97        111.16         1.96 o                         
   3   5   4         26.44         26.53         1.07 o                         
   4   5   4         19.86         23.67         2.01 o                         
  -9   6   4          3.22          1.37         1.37 o                         
  -8   6   4         16.88         17.65         2.22 o                         
  -7   6   4          4.09          3.97         1.14 o                         
  -6   6   4         13.25         13.15         0.72 o                         
  -5   6   4         18.31         20.14         0.81 o                         
  -4   6   4         17.53         13.63         0.76 o                         
  -3   6   4         43.48         45.64         2.07 o                         
  -2   6   4         65.30         61.72         1.67 o                         
  -1   6   4         23.91         24.55         1.05 o                         
   0   6   4          8.47          7.58         0.56 o                         
   1   6   4          2.40          4.04         0.63 o                         
   2   6   4         71.64         76.86         4.17 o                         
  -8   7   4          0.56         -0.27         0.44 o                         
  -7   7   4         10.57         11.77         1.08 o                         
  -6   7   4        103.46        101.78         2.15 o                         
  -5   7   4          0.55          0.23         0.54 o                         
  -4   7   4         78.34         78.83         2.01 o                         
  -3   7   4         25.85         26.71         1.74 o                         
  -2   7   4         26.19         26.06         1.13 o                         
  -1   7   4         11.49         12.10         0.83 o                         
   0   7   4          0.51          0.88         0.57 o                         
   1   7   4         11.40          9.76         1.43 o                         
   2   7   4          2.18          1.80         1.27 o                         
  -8   8   4          1.77          2.36         1.96 o                         
  -7   8   4         17.37         17.86         1.23 o                         
  -6   8   4          4.13          4.76         0.77 o                         
  -5   8   4          7.98         10.01         1.11 o                         
  -4   8   4         26.77         28.36         4.39 o                         
  -3   8   4         23.74         27.49         1.62 o                         
  -2   8   4          1.41          1.24         0.62 o                         
  -1   8   4          7.45          8.56         1.90 o                         
   0   8   4        103.51        112.44         5.92 o                         
  -6   9   4         60.10         54.99         4.65 o                         
  -5   9   4          6.06          7.64         1.11 o                         
  -4   9   4          2.46          1.90         1.59 o                         
  -3   9   4          0.43          2.11         1.37 o                         
   0 -10   5         15.00         13.10         2.32 o                         
   1 -10   5          0.06          0.74         1.37 o                         
   2 -10   5         13.10         15.22         2.22 o                         
   3 -10   5          1.20          1.25         0.64 o                         
   4 -10   5          9.49         13.42         2.01 o                         
   5 -10   5         10.53         11.96         1.34 o                         
   6 -10   5         10.79         11.31         1.90 o                         
  -2  -9   5         17.77         20.61         2.64 o                         
  -1  -9   5          0.00         -0.42         1.16 o                         
   0  -9   5        113.28        109.17         5.07 o                         
   1  -9   5          4.39          4.80         0.80 o                         
   2  -9   5          1.61          0.53         0.57 o                         
   3  -9   5          2.27          3.30         0.73 o                         
   4  -9   5         37.04         35.00         1.52 o                         
   5  -9   5          0.06          0.29         0.54 o                         
   6  -9   5          7.45          7.11         0.88 o                         
   7  -9   5         27.17         27.37         1.67 o                         
  -3  -8   5         55.01         52.42         3.59 o                         
  -2  -8   5          8.10          9.05         0.92 o                         
  -1  -8   5         34.98         35.99         1.54 o                         
   0  -8   5          0.95          0.41         0.58 o                         
   1  -8   5          7.40          9.77         0.90 o                         
   2  -8   5          0.23         -0.26         0.46 o                         
   3  -8   5         67.45         65.53         2.08 o                         
   4  -8   5        120.81        117.16         2.43 o                         
   5  -8   5         14.72         16.86         0.87 o                         
   6  -8   5         88.11         87.03         2.15 o                         
   7  -8   5         89.68         94.82         3.06 o                         
   8  -8   5          1.56          1.75         0.78 o                         
  -4  -7   5         13.84         12.42         1.03 o                         
  -3  -7   5         24.76         23.58         1.28 o                         
  -2  -7   5         81.05         74.52         2.28 o                         
  -1  -7   5         28.36         28.18         1.29 o                         
   0  -7   5         10.76          8.59         1.06 o                         
   1  -7   5         26.30         28.49         1.29 o                         
   2  -7   5          0.59          2.05         0.56 o                         
   3  -7   5         34.73         33.30         0.88 o                         
   4  -7   5         21.14         21.24         1.45 o                         
   5  -7   5         65.04         68.63         1.93 o                         
   6  -7   5         11.87          9.90         0.73 o                         
   7  -7   5         13.82         12.77         1.21 o                         
   8  -7   5          1.00          1.67         0.71 o                         
  -5  -6   5         10.04         10.13         1.24 o                         
  -4  -6   5         89.78         88.24         4.44 o                         
  -3  -6   5         48.43         46.21         1.58 o                         
  -2  -6   5         30.06         27.69         1.18 o                         
  -1  -6   5         36.61         37.04         2.80 o                         
   0  -6   5        131.24        135.76         4.05 o                         
   1  -6   5        378.77        364.74         5.30 o                         
   2  -6   5         55.13         48.47         0.89 o                         
   3  -6   5        156.78        157.51         2.24 o                         
   4  -6   5        119.48        114.68         1.78 o                         
   5  -6   5        483.64        476.99         6.87 o                         
   6  -6   5          0.25         -0.04         0.29 o                         
   7  -6   5         36.99         38.63         1.22 o                         
   8  -6   5          6.62          9.41         1.12 o                         
  -6  -5   5          2.89          2.90         0.89 o                         
  -5  -5   5          3.28          3.80         0.86 o                         
  -4  -5   5        354.08        350.53         7.88 o                         
  -3  -5   5         36.11         34.66         2.43 o                         
  -2  -5   5        111.29        119.22         2.29 o                         
  -1  -5   5        232.97        238.81         4.09 o                         
   0  -5   5        219.18        238.14         4.04 o                         
   1  -5   5          0.04          0.59         0.14 o                         
   2  -5   5        114.89        114.54         1.89 o                         
   3  -5   5         26.68         30.42         0.69 o                         
   4  -5   5         10.12          8.73         0.43 o                         
   5  -5   5        155.18        156.53         2.85 o                         
   6  -5   5         19.14         19.51         0.73 o                         
   7  -5   5         53.47         53.27         1.45 o                         
   8  -5   5          5.28          4.09         0.73 o                         
  -7  -4   5         20.99         22.81         1.75 o                         
  -6  -4   5         11.56         13.55         1.03 o                         
  -5  -4   5         25.66         24.84         1.47 o                         
  -4  -4   5        874.65        849.54        18.45 o                         
  -3  -4   5          7.79          6.67         0.62 o                         
  -2  -4   5        121.23        134.38         3.28 o                         
  -1  -4   5        373.45        376.86         5.12 o                         
   0  -4   5         30.12         49.40         2.38 o                         
   1  -4   5         85.64         79.29         1.01 o                         
   2  -4   5         78.24         85.79         1.30 o                         
   3  -4   5       1470.40       1406.24        14.26 o                         
   4  -4   5          0.05          0.24         0.22 o                         
   5  -4   5         80.41         77.82         1.63 o                         
   6  -4   5          0.03         -0.05         0.31 o                         
   7  -4   5          3.79          4.49         0.53 o                         
   8  -4   5          0.53         -0.44         0.48 o                         
  -8  -3   5          6.37          8.83         1.26 o                         
  -7  -3   5          0.85          0.70         0.52 o                         
  -6  -3   5         11.12         10.07         0.84 o                         
  -5  -3   5        118.62        113.95         3.47 o                         
  -4  -3   5        153.14        147.15         3.02 o                         
  -3  -3   5        560.82        566.94         7.96 o                         
  -2  -3   5        258.37        268.12         4.76 o                         
  -1  -3   5         14.70         12.64         0.32 o                         
   0  -3   5        142.13        149.46         2.14 o                         
   1  -3   5        148.82        128.14         1.65 o                         
   2  -3   5       2864.95       2915.80        33.88 o                         
   3  -3   5        467.12        514.58         6.15 o                         
   4  -3   5          0.10          0.29         0.22 o                         
   5  -3   5         19.34         20.55         0.78 o                         
   6  -3   5         19.44         21.42         0.98 o                         
   7  -3   5          0.04         -0.01         0.40 o                         
   8  -3   5          2.55          2.10         0.64 o                         
  -8  -2   5         28.15         30.72         1.85 o                         
  -7  -2   5         16.67         17.02         0.88 o                         
  -6  -2   5         79.54         79.56         1.59 o                         
  -5  -2   5          0.72          1.15         0.29 o                         
  -4  -2   5         85.67         85.65         1.65 o                         
  -3  -2   5        133.32        123.19         1.87 o                         
  -2  -2   5        242.60        269.80         3.49 o                         
  -1  -2   5         35.32         34.96         0.64 o                         
   0  -2   5         55.59         69.00         0.86 o                         
   1  -2   5         29.62         47.57         0.61 o                         
   2  -2   5        768.35        867.37         8.84 o                         
   3  -2   5        257.14        260.42         2.90 o                         
   4  -2   5         47.28         39.19         0.86 o                         
   5  -2   5        197.93        188.25         3.14 o                         
   6  -2   5          2.90          3.07         0.44 o                         
   7  -2   5         11.40         12.69         0.89 o                         
   8  -2   5         24.07         24.55         1.69 o                         
  -9  -1   5         10.88         17.23         2.11 o                         
  -8  -1   5         11.90         10.85         0.92 o                         
  -7  -1   5         10.06         12.69         1.20 o                         
  -6  -1   5         63.35         53.86         1.74 o                         
  -5  -1   5         77.95         65.42         1.18 o                         
  -4  -1   5         27.18         22.16         0.88 o                         
  -3  -1   5       1192.42       1188.54        13.06 o                         
  -2  -1   5         46.92         41.98         0.72 o                         
  -1  -1   5         15.69         13.75         0.38 o                         
   0  -1   5        883.43        921.64         8.75 o                         
   1  -1   5       1878.13       1972.16        21.56 o                         
   2  -1   5         15.35          9.30         0.30 o                         
   3  -1   5         34.93         26.68         0.56 o                         
   4  -1   5        167.04        172.79         2.21 o                         
   5  -1   5          1.66          1.52         0.49 o                         
   6  -1   5         34.47         29.89         1.02 o                         
   7  -1   5         10.48         11.52         1.35 o                         
   8  -1   5          0.01          0.96         0.66 o                         
  -9   0   5         28.04         26.65         1.64 o                         
  -8   0   5         64.79         58.55         2.04 o                         
  -7   0   5          0.21          0.33         0.40 o                         
  -6   0   5          6.04          3.41         0.43 o                         
  -5   0   5         34.76         31.52         0.82 o                         
  -4   0   5          1.37          0.70         0.19 o                         
  -3   0   5          5.05          3.74         0.23 o                         
  -2   0   5        190.87        186.91         2.34 o                         
  -1   0   5        219.08        224.12         2.68 o                         
   0   0   5        212.29        247.69         2.34 o                         
   1   0   5         15.61         10.03         0.27 o                         
   2   0   5         46.99         39.82         0.65 o                         
   3   0   5         45.61         51.72         1.15 o                         
   4   0   5         35.35         34.21         0.98 o                         
   5   0   5        185.78        181.93         3.08 o                         
   6   0   5          6.30          6.48         0.57 o                         
   7   0   5          1.94          1.58         0.59 o                         
  -9   1   5         58.51         62.48         2.01 o                         
  -8   1   5         85.04         81.57         3.14 o                         
  -7   1   5         18.35         15.13         0.87 o                         
  -6   1   5          1.25          0.47         0.25 o                         
  -5   1   5         16.94         16.84         0.58 o                         
  -4   1   5          0.15          0.89         0.30 o                         
  -3   1   5        583.42        605.70         6.41 o                         
  -2   1   5        523.42        525.62         5.90 o                         
  -1   1   5       2150.37       2213.56        24.69 o                         
   0   1   5          0.23          0.40         0.09 o                         
   1   1   5        234.02        228.43         2.43 o                         
   2   1   5        112.24        111.96         1.58 o                         
   3   1   5         45.00         52.78         0.91 o                         
   4   1   5         38.44         37.17         0.98 o                         
   5   1   5        121.78        114.93         2.23 o                         
   6   1   5         23.16         24.14         1.18 o                         
   7   1   5         24.92         25.33         1.74 o                         
  -9   2   5          0.00         -0.33         0.44 o                         
  -8   2   5          2.49          2.62         0.68 o                         
  -7   2   5          8.65          7.88         0.58 o                         
  -6   2   5         29.77         28.81         0.83 o                         
  -5   2   5         47.78         44.40         0.97 o                         
  -4   2   5          0.34          0.15         0.22 o                         
  -3   2   5         36.29         43.37         0.62 o                         
  -2   2   5        150.76        182.96         2.46 o                         
  -1   2   5        294.55        314.06         3.42 o                         
   0   2   5         37.18         42.72         0.64 o                         
   1   2   5         24.93         30.27         0.60 o                         
   2   2   5        427.42        420.23         4.56 o                         
   3   2   5        189.99        193.04         2.63 o                         
   4   2   5          1.82          2.98         0.43 o                         
   5   2   5         10.39         10.98         0.68 o                         
   6   2   5          1.93          2.30         0.60 o                         
  -9   3   5          2.46          2.61         0.76 o                         
  -8   3   5          2.49          2.13         0.70 o                         
  -7   3   5          0.21          0.60         0.34 o                         
  -6   3   5         43.94         47.71         1.12 o                         
  -5   3   5         31.05         31.64         0.74 o                         
  -4   3   5         91.41         82.88         1.24 o                         
  -3   3   5        219.60        211.89         3.79 o                         
  -2   3   5        461.28        478.87         6.82 o                         
  -1   3   5        232.11        237.26         2.28 o                         
   0   3   5         39.64         36.95         0.66 o                         
   1   3   5        221.95        225.98         2.65 o                         
   2   3   5          6.79          5.77         0.44 o                         
   3   3   5        224.54        221.56         3.24 o                         
   4   3   5         50.96         52.55         1.37 o                         
   5   3   5         19.82         20.40         1.08 o                         
  -9   4   5          2.81          3.17         1.37 o                         
  -8   4   5          2.52          1.97         0.74 o                         
  -7   4   5        117.84        119.69         2.83 o                         
  -6   4   5          0.23          0.14         0.53 o                         
  -5   4   5          3.95          4.61         0.33 o                         
  -4   4   5          0.01         -0.22         0.22 o                         
  -3   4   5          0.88          2.43         0.35 o                         
  -2   4   5         66.40         71.74         1.53 o                         
  -1   4   5         13.37         14.95         0.45 o                         
   0   4   5        832.42        803.42         7.80 o                         
   1   4   5          3.18          3.43         0.30 o                         
   2   4   5         88.18         89.48         1.85 o                         
   3   4   5          0.77          0.69         0.36 o                         
   4   4   5          1.34          2.07         0.68 o                         
  -9   5   5          4.67          5.07         1.69 o                         
  -8   5   5          0.11          0.11         1.16 o                         
  -7   5   5          0.77          0.31         1.11 o                         
  -6   5   5         52.36         50.00         1.27 o                         
  -5   5   5          9.25          9.66         0.58 o                         
  -4   5   5        314.88        291.84         4.10 o                         
  -3   5   5        271.29        270.03         4.29 o                         
  -2   5   5         63.18         64.55         1.51 o                         
  -1   5   5          0.55          0.56         0.41 o                         
   0   5   5          5.43          5.58         0.62 o                         
   1   5   5        351.61        339.45         5.08 o                         
   2   5   5         40.92         38.00         1.41 o                         
   3   5   5          8.54          7.82         1.48 o                         
  -9   6   5          0.01         -0.42         1.37 o                         
  -8   6   5          0.41          0.48         0.56 o                         
  -7   6   5          4.15          4.67         0.66 o                         
  -6   6   5          3.07          3.62         0.56 o                         
  -5   6   5         93.07         94.26         1.99 o                         
  -4   6   5        255.87        239.29         4.46 o                         
  -3   6   5         96.07         96.83         2.28 o                         
  -2   6   5         40.09         43.21         1.41 o                         
  -1   6   5         13.51         12.28         0.80 o                         
   0   6   5        210.95        213.60         4.16 o                         
   1   6   5         22.22         22.51         1.13 o                         
   2   6   5         98.34        100.29         5.07 o                         
  -8   7   5          3.94          2.41         1.59 o                         
  -7   7   5          2.60          2.88         0.51 o                         
  -6   7   5          4.68          4.16         0.56 o                         
  -5   7   5         11.89         11.93         0.82 o                         
  -4   7   5         13.73         13.54         0.88 o                         
  -3   7   5         32.69         30.03         1.23 o                         
  -2   7   5          6.86          5.76         0.69 o                         
  -1   7   5         87.61         85.98         2.27 o                         
   0   7   5          0.64         -0.74         1.06 o                         
   1   7   5          3.91          2.85         1.48 o                         
  -7   8   5         14.49         18.36         2.57 o                         
  -6   8   5         68.92         78.48         2.86 o                         
  -5   8   5         19.37         19.79         1.50 o                         
  -4   8   5         50.85         52.83         2.34 o                         
  -3   8   5         27.21         25.55         2.32 o                         
  -2   8   5          6.73          6.24         1.80 o                         
  -1   8   5         34.34         35.72         3.38 o                         
   0 -10   6         14.75         20.08         2.54 o                         
   1 -10   6          4.92          4.23         1.69 o                         
   2 -10   6         12.31         12.05         2.01 o                         
   3 -10   6          3.05          3.38         0.73 o                         
   4 -10   6         88.85         86.40         2.74 o                         
   5 -10   6          0.00         -0.74         1.16 o                         
   6 -10   6         19.48         19.45         2.43 o                         
  -2  -9   6         18.83         16.70         2.54 o                         
  -1  -9   6          3.64          3.49         1.59 o                         
   0  -9   6         11.24         11.41         2.11 o                         
   1  -9   6          4.69          3.87         0.75 o                         
   2  -9   6         21.64         21.52         1.31 o                         
   3  -9   6          5.46          6.56         0.82 o                         
   4  -9   6         15.39         13.00         1.06 o                         
   5  -9   6          8.86          5.92         1.59 o                         
   6  -9   6          3.87          3.60         0.73 o                         
   7  -9   6          0.16         -0.64         0.68 o                         
  -3  -8   6         28.66         34.98         3.28 o                         
  -2  -8   6         97.76        102.28         5.87 o                         
  -1  -8   6         83.70         81.72         2.54 o                         
   0  -8   6         49.93         45.83         1.78 o                         
   1  -8   6          1.01          0.46         1.00 o                         
   2  -8   6        127.88        110.86         3.02 o                         
   3  -8   6         40.15         41.12         1.62 o                         
   4  -8   6         68.01         62.60         1.58 o                         
   5  -8   6          9.62          9.39         0.69 o                         
   6  -8   6         24.88         27.01         1.26 o                         
   7  -8   6          2.31          5.47         0.96 o                         
   8  -8   6          6.05          6.02         1.59 o                         
  -4  -7   6          2.14          2.32         1.48 o                         
  -3  -7   6         77.05         73.51         2.27 o                         
  -2  -7   6         32.93         27.89         1.28 o                         
  -1  -7   6         36.92         29.02         1.31 o                         
   0  -7   6         53.19         51.23         1.78 o                         
   1  -7   6         38.32         28.15         1.29 o                         
   2  -7   6        312.94        301.50         8.56 o                         
   3  -7   6         53.14         50.50         1.35 o                         
   4  -7   6         77.91         80.09         1.92 o                         
   5  -7   6        126.68        125.07         2.63 o                         
   6  -7   6         25.77         23.02         1.08 o                         
   7  -7   6          0.02         -0.33         0.56 o                         
   8  -7   6          0.72          0.21         0.67 o                         
  -5  -6   6         72.88         67.32         4.02 o                         
  -4  -6   6         52.83         45.86         3.06 o                         
  -3  -6   6         32.81         32.34         2.54 o                         
  -2  -6   6        494.04        483.48        14.69 o                         
  -1  -6   6        104.45         99.23         4.33 o                         
   0  -6   6         62.22         52.03         1.70 o                         
   1  -6   6          0.02         -0.18         0.38 o                         
   2  -6   6         15.82         16.21         0.57 o                         
   3  -6   6         22.24         21.72         0.73 o                         
   4  -6   6         84.70         82.26         1.43 o                         
   5  -6   6         10.42          9.36         0.75 o                         
   6  -6   6         73.91         82.01         1.84 o                         
   7  -6   6         24.59         24.98         1.02 o                         
   8  -6   6          0.63         -0.52         0.63 o                         
  -6  -5   6          6.55          9.75         1.31 o                         
  -5  -5   6         75.81         69.84         2.61 o                         
  -4  -5   6         22.40         25.57         2.32 o                         
  -3  -5   6         25.79         25.79         2.11 o                         
  -2  -5   6         21.08         19.75         1.74 o                         
  -1  -5   6          8.89          8.67         0.34 o                         
   0  -5   6         76.15         70.88         1.95 o                         
   1  -5   6        113.66        119.30         2.23 o                         
   2  -5   6        116.95        113.70         1.50 o                         
   3  -5   6         22.18         23.81         0.59 o                         
   4  -5   6        177.50        184.96         3.67 o                         
   5  -5   6         39.07         37.63         1.31 o                         
   6  -5   6          4.77          4.54         0.45 o                         
   7  -5   6          0.48          0.48         0.38 o                         
   8  -5   6          0.03         -0.38         0.58 o                         
  -7  -4   6         75.18         78.13         2.99 o                         
  -6  -4   6        147.10        146.05         3.42 o                         
  -5  -4   6          0.42          0.63         0.58 o                         
  -4  -4   6         43.67         39.25         1.69 o                         
  -3  -4   6         33.84         39.08         1.12 o                         
  -2  -4   6         14.03         11.11         0.55 o                         
  -1  -4   6         27.55         29.17         0.82 o                         
   0  -4   6         51.77         56.77         1.70 o                         
   1  -4   6          4.13          1.58         0.30 o                         
   2  -4   6       1203.81       1180.74        12.90 o                         
   3  -4   6        123.29        129.72         1.91 o                         
   4  -4   6          2.85          3.61         0.32 o                         
   5  -4   6          0.38          0.30         0.33 o                         
   6  -4   6          4.02          4.60         0.51 o                         
   7  -4   6         53.65         46.53         1.37 o                         
   8  -4   6          6.31          6.53         1.05 o                         
  -8  -3   6         26.49         30.47         2.01 o                         
  -7  -3   6         27.02         27.81         2.06 o                         
  -6  -3   6         38.67         43.48         1.30 o                         
  -5  -3   6         13.61          9.61         0.71 o                         
  -4  -3   6         26.15         21.18         0.60 o                         
  -3  -3   6        233.67        230.35         4.04 o                         
  -2  -3   6        301.31        367.77         5.32 o                         
  -1  -3   6        313.29        301.24         4.40 o                         
   0  -3   6        179.98        182.84         4.23 o                         
   1  -3   6         24.56         23.47         0.39 o                         
   2  -3   6        410.58        392.95         4.51 o                         
   3  -3   6          0.26          0.23         0.22 o                         
   4  -3   6         70.19         62.33         1.18 o                         
   5  -3   6         64.32         60.72         1.43 o                         
   6  -3   6          1.68          1.63         0.39 o                         
   7  -3   6         27.83         27.75         1.33 o                         
   8  -3   6         40.09         43.33         2.85 o                         
  -8  -2   6         13.52         13.40         1.06 o                         
  -7  -2   6          2.27          3.87         0.62 o                         
  -6  -2   6         36.11         33.53         0.95 o                         
  -5  -2   6         25.16         26.42         0.89 o                         
  -4  -2   6          0.03          0.10         0.23 o                         
  -3  -2   6          7.86          9.59         0.40 o                         
  -2  -2   6        926.30       1004.88        13.76 o                         
  -1  -2   6          6.13          5.18         0.25 o                         
   0  -2   6          0.31          0.88         0.14 o                         
   1  -2   6        138.84        171.81         1.80 o                         
   2  -2   6         93.96        120.39         1.51 o                         
   3  -2   6         65.03         64.99         0.99 o                         
   4  -2   6        151.07        150.22         2.46 o                         
   5  -2   6         80.11         81.94         1.76 o                         
   6  -2   6         18.23         18.94         0.83 o                         
   7  -2   6          1.92          1.18         0.92 o                         
   8  -2   6         19.00         19.66         2.11 o                         
  -8  -1   6         12.07         16.88         1.50 o                         
  -7  -1   6          0.01         -0.07         0.34 o                         
  -6  -1   6        165.91        155.77         2.29 o                         
  -5  -1   6         66.10         55.97         1.08 o                         
  -4  -1   6          5.28          6.55         0.32 o                         
  -3  -1   6        352.02        384.71         4.94 o                         
  -2  -1   6          0.03          0.23         0.14 o                         
  -1  -1   6         29.13         27.80         0.62 o                         
   0  -1   6         35.14         43.16         0.62 o                         
   1  -1   6          4.21          8.74         0.34 o                         
   2  -1   6        357.51        345.31         3.54 o                         
   3  -1   6        715.31        696.49         7.26 o                         
   4  -1   6        509.68        500.45         7.13 o                         
   5  -1   6        167.19        155.87         2.76 o                         
   6  -1   6          3.72          5.39         0.66 o                         
   7  -1   6          6.39          7.90         0.87 o                         
  -9   0   6          0.65          1.98         0.65 o                         
  -8   0   6         23.65         22.13         1.16 o                         
  -7   0   6          0.75         -0.02         0.27 o                         
  -6   0   6         14.42         14.86         0.57 o                         
  -5   0   6          1.36          1.36         0.26 o                         
  -4   0   6        290.25        296.41         3.16 o                         
  -3   0   6         21.60         27.22         0.69 o                         
  -2   0   6         32.36         33.93         0.74 o                         
  -1   0   6         15.45         13.09         0.34 o                         
   0   0   6         50.47         46.43         0.72 o                         
   1   0   6         37.74         35.28         0.59 o                         
   2   0   6         42.56         44.77         0.84 o                         
   3   0   6          1.06          1.07         0.26 o                         
   4   0   6          1.77          1.27         0.36 o                         
   5   0   6          0.88          0.29         0.33 o                         
   6   0   6          0.49          0.49         0.41 o                         
   7   0   6          7.94          9.16         0.93 o                         
  -9   1   6          9.01          9.98         0.93 o                         
  -8   1   6         34.77         36.60         1.40 o                         
  -7   1   6          4.63          3.45         0.55 o                         
  -6   1   6         20.08         22.33         0.77 o                         
  -5   1   6         93.32         95.27         1.49 o                         
  -4   1   6         80.81         83.02         1.12 o                         
  -3   1   6        308.53        295.20         3.34 o                         
  -2   1   6        436.76        469.78         5.13 o                         
  -1   1   6          6.44          3.61         0.22 o                         
   0   1   6        146.54        125.51         1.31 o                         
   1   1   6        336.10        351.49         3.82 o                         
   2   1   6        405.93        386.74         4.24 o                         
   3   1   6        747.42        725.81         8.36 o                         
   4   1   6         42.47         45.23         1.20 o                         
   5   1   6         77.36         78.37         1.78 o                         
   6   1   6          2.11          1.37         0.85 o                         
  -9   2   6          3.77          3.18         0.89 o                         
  -8   2   6          4.79          4.63         0.86 o                         
  -7   2   6         36.53         34.73         1.10 o                         
  -6   2   6        640.17        636.25         8.24 o                         
  -5   2   6        506.48        500.08         5.44 o                         
  -4   2   6        173.47        169.26         2.65 o                         
  -3   2   6        287.50        294.75         3.99 o                         
  -2   2   6         75.77         72.51         1.27 o                         
  -1   2   6          6.97          9.79         0.33 o                         
   0   2   6         55.87         54.26         0.80 o                         
   1   2   6          6.49          8.59         0.34 o                         
   2   2   6         45.82         46.04         0.87 o                         
   3   2   6        241.13        239.65         3.41 o                         
   4   2   6         74.12         68.94         1.59 o                         
   5   2   6         28.44         30.23         1.28 o                         
   6   2   6          1.88          3.66         0.90 o                         
  -9   3   6         25.16         30.75         2.75 o                         
  -8   3   6         20.59         31.70         2.64 o                         
  -7   3   6        230.95        231.34         4.59 o                         
  -6   3   6        219.06        216.88         3.29 o                         
  -5   3   6        102.35        100.09         1.80 o                         
  -4   3   6         59.15         57.94         0.98 o                         
  -3   3   6        303.20        291.44         4.42 o                         
  -2   3   6        132.41        122.37         2.20 o                         
  -1   3   6        119.02        124.85         1.91 o                         
   0   3   6        233.54        222.06         2.81 o                         
   1   3   6        146.85        147.19         2.08 o                         
   2   3   6          0.01         -0.06         0.29 o                         
   3   3   6         39.47         43.02         1.23 o                         
   4   3   6         19.89         23.19         1.98 o                         
   5   3   6         31.47         23.68         1.49 o                         
  -9   4   6          3.67          4.44         1.80 o                         
  -8   4   6         14.53         11.41         1.90 o                         
  -7   4   6         73.23         74.72         2.18 o                         
  -6   4   6          0.85          0.83         0.47 o                         
  -5   4   6        145.73        143.83         2.30 o                         
  -4   4   6        133.42        135.33         2.20 o                         
  -3   4   6        128.93        124.64         2.31 o                         
  -2   4   6         24.86         28.02         0.92 o                         
  -1   4   6        243.36        242.76         3.96 o                         
   0   4   6        224.83        215.37         3.42 o                         
   1   4   6          7.11          5.98         0.50 o                         
   2   4   6         87.58         87.67         2.33 o                         
   3   4   6         89.86         97.33         2.90 o                         
   4   4   6         79.47         76.83         3.91 o                         
  -9   5   6          7.86          7.61         1.90 o                         
  -8   5   6         67.25         71.65         2.74 o                         
  -7   5   6          0.02         -0.42         0.42 o                         
  -6   5   6          5.60          6.81         0.53 o                         
  -5   5   6         77.23         75.18         1.66 o                         
  -4   5   6          0.69          0.02         0.37 o                         
  -3   5   6          0.16          0.12         0.37 o                         
  -2   5   6          2.04          1.84         0.44 o                         
  -1   5   6         14.76         14.14         0.82 o                         
   0   5   6          4.68          4.38         0.61 o                         
   1   5   6         19.72         19.59         0.85 o                         
   2   5   6          7.62          8.69         0.80 o                         
   3   5   6          6.95          7.93         1.59 o                         
  -8   6   6         12.90         15.89         1.18 o                         
  -7   6   6          4.08          4.30         0.52 o                         
  -6   6   6         32.81         31.96         1.22 o                         
  -5   6   6        249.10        223.93         3.80 o                         
  -4   6   6          0.04          0.87         0.44 o                         
  -3   6   6         22.86         23.38         1.04 o                         
  -2   6   6         78.55         78.23         2.05 o                         
  -1   6   6        105.05        103.66         2.64 o                         
   0   6   6         37.79         40.80         1.47 o                         
   1   6   6         35.74         36.99         2.03 o                         
   2   6   6         75.87         79.44         3.01 o                         
  -8   7   6          1.61          1.20         0.72 o                         
  -7   7   6          0.55         -0.42         0.85 o                         
  -6   7   6         16.64         15.97         1.17 o                         
  -5   7   6         12.16         10.31         1.96 o                         
  -4   7   6          0.75          0.87         0.71 o                         
  -3   7   6          2.85          3.48         0.88 o                         
  -2   7   6         16.90         17.86         1.03 o                         
  -1   7   6          1.05          1.57         0.57 o                         
   0   7   6          0.34          0.83         0.89 o                         
  -6   8   6          0.73          0.61         0.74 o                         
  -5   8   6          9.98          9.34         1.24 o                         
  -4   8   6         36.86         42.71         2.18 o                         
  -3   8   6         59.37         55.99         2.56 o                         
  -2   8   6         12.04         15.14         3.22 o                         
   0 -10   7          0.11         -1.27         1.48 o                         
   1 -10   7         53.27         52.63         3.49 o                         
   2 -10   7         16.10         14.06         2.22 o                         
   3 -10   7          5.05          6.34         1.80 o                         
   4 -10   7          6.31          9.14         1.22 o                         
   5 -10   7         19.32         21.77         2.64 o                         
  -2  -9   7         44.22         40.69         3.28 o                         
  -1  -9   7          0.32          0.63         1.37 o                         
   0  -9   7          0.07          1.16         1.27 o                         
   1  -9   7          6.11          6.69         0.83 o                         
   2  -9   7         11.21         12.37         1.06 o                         
   3  -9   7         29.83         29.67         1.56 o                         
   4  -9   7          8.67          6.79         0.83 o                         
   5  -9   7          1.49          0.53         1.16 o                         
   6  -9   7          0.22         -0.85         0.95 o                         
   7  -9   7          0.57          0.32         1.16 o                         
  -3  -8   7         24.84         26.41         1.74 o                         
  -2  -8   7          2.77          2.63         0.66 o                         
  -1  -8   7         30.12         28.79         2.91 o                         
   0  -8   7         76.23         73.24         2.36 o                         
   1  -8   7         34.69         31.69         1.44 o                         
   2  -8   7         24.27         26.15         1.31 o                         
   3  -8   7          8.94         10.72         1.06 o                         
   4  -8   7          2.85          1.64         0.61 o                         
   5  -8   7          0.09         -0.46         0.46 o                         
   6  -8   7         55.86         58.79         1.72 o                         
   7  -8   7          0.01         -0.69         0.69 o                         
  -4  -7   7         23.94         30.54         3.06 o                         
  -3  -7   7         70.15         68.48         3.91 o                         
  -2  -7   7          0.88          0.61         0.48 o                         
  -1  -7   7          0.16          0.11         1.11 o                         
   0  -7   7         31.72         27.27         1.29 o                         
   1  -7   7          0.32          0.00         0.47 o                         
   2  -7   7         29.49         28.53         2.38 o                         
   3  -7   7          4.50          3.81         0.64 o                         
   4  -7   7          0.00         -0.28         0.28 o                         
   5  -7   7         16.16         17.26         0.73 o                         
   6  -7   7         52.14         54.66         1.64 o                         
   7  -7   7          0.02         -0.58         0.60 o                         
  -5  -6   7          4.60          2.96         1.48 o                         
  -4  -6   7          4.10          6.45         1.59 o                         
  -3  -6   7        321.20        312.81        10.46 o                         
  -2  -6   7        246.49        233.15         5.05 o                         
  -1  -6   7         83.31         68.84         1.99 o                         
   0  -6   7          6.61          8.83         1.43 o                         
   1  -6   7          2.78          3.70         1.16 o                         
   2  -6   7         15.57         14.53         0.75 o                         
   3  -6   7        193.82        189.83         2.93 o                         
   4  -6   7        404.92        386.84         5.51 o                         
   5  -6   7         94.34         94.72         1.83 o                         
   6  -6   7         17.22         18.48         0.87 o                         
   7  -6   7         10.23         10.35         0.97 o                         
   8  -6   7          2.51          2.85         1.27 o                         
  -6  -5   7          6.00          4.15         1.16 o                         
  -5  -5   7          6.32          7.40         1.59 o                         
  -4  -5   7         10.64          8.03         1.59 o                         
  -3  -5   7        297.75        272.12         9.09 o                         
  -2  -5   7          2.82          1.44         0.30 o                         
  -1  -5   7         18.61         21.12         1.00 o                         
   0  -5   7          0.35          0.32         0.29 o                         
   1  -5   7          5.72          6.02         0.48 o                         
   2  -5   7          0.06          0.28         0.16 o                         
   3  -5   7        102.85        101.08         1.59 o                         
   4  -5   7        745.13        727.43         8.91 o                         
   5  -5   7         12.98         11.20         0.50 o                         
   6  -5   7         14.48         13.30         0.66 o                         
   7  -5   7         12.65         12.57         1.02 o                         
   8  -5   7          5.27          5.76         1.01 o                         
  -7  -4   7          0.24          1.25         0.81 o                         
  -6  -4   7          1.77          2.14         0.55 o                         
  -5  -4   7        160.90        157.39         4.26 o                         
  -4  -4   7         62.63         61.29         3.17 o                         
  -3  -4   7         73.99         76.30         3.59 o                         
  -2  -4   7         12.72         12.64         0.61 o                         
  -1  -4   7         28.38         27.59         0.61 o                         
   0  -4   7        128.65        132.82         2.43 o                         
   1  -4   7         26.93         28.38         0.56 o                         
   2  -4   7         88.93        101.56         1.71 o                         
   3  -4   7         27.88         31.10         0.87 o                         
   4  -4   7         53.90         53.95         1.04 o                         
   5  -4   7         12.00         11.79         1.07 o                         
   6  -4   7         44.27         41.59         1.23 o                         
   7  -4   7          0.10         -0.35         0.46 o                         
   8  -4   7          2.35          2.96         1.27 o                         
  -7  -3   7          2.12          3.27         0.66 o                         
  -6  -3   7          1.39          2.27         0.56 o                         
  -5  -3   7         41.34         41.17         1.35 o                         
  -4  -3   7         10.88         11.00         0.55 o                         
  -3  -3   7         64.10         68.98         1.39 o                         
  -2  -3   7        150.25        148.14         2.40 o                         
  -1  -3   7        520.76        514.55         6.36 o                         
   0  -3   7        281.14        278.06         3.30 o                         
   1  -3   7          7.25          8.59         0.38 o                         
   2  -3   7        343.62        335.29         3.94 o                         
   3  -3   7          7.77          9.31         0.39 o                         
   4  -3   7        107.74        105.04         1.74 o                         
   5  -3   7        120.85        108.77         2.27 o                         
   6  -3   7        161.32        156.43         2.90 o                         
   7  -3   7         23.38         26.18         1.30 o                         
  -8  -2   7          1.84          2.74         0.64 o                         
  -7  -2   7         25.77         30.96         1.32 o                         
  -6  -2   7        124.45        113.44         2.04 o                         
  -5  -2   7          9.22         12.84         0.52 o                         
  -4  -2   7         53.29         64.18         1.39 o                         
  -3  -2   7         13.99         20.38         0.96 o                         
  -2  -2   7         23.13         26.55         0.65 o                         
  -1  -2   7        223.31        235.03         3.20 o                         
   0  -2   7        191.68        225.36         2.76 o                         
   1  -2   7         59.12         54.06         0.88 o                         
   2  -2   7         31.42         33.28         0.69 o                         
   3  -2   7         35.21         40.00         0.82 o                         
   4  -2   7         59.76         57.56         1.18 o                         
   5  -2   7        109.71        109.14         2.56 o                         
   6  -2   7          9.61          9.32         0.68 o                         
   7  -2   7          0.09          0.06         0.48 o                         
  -8  -1   7         22.59         24.32         1.10 o                         
  -7  -1   7        123.78        119.62         2.18 o                         
  -6  -1   7         76.48         79.95         1.45 o                         
  -5  -1   7          2.91          3.62         0.30 o                         
  -4  -1   7        288.13        286.02         3.91 o                         
  -3  -1   7        675.08        700.53         8.86 o                         
  -2  -1   7        216.02        210.67         2.95 o                         
  -1  -1   7        102.13         83.18         1.06 o                         
   0  -1   7       1293.35       1299.06        14.40 o                         
   1  -1   7          9.43         13.83         0.40 o                         
   2  -1   7        181.04        179.90         2.19 o                         
   3  -1   7        136.42        143.92         1.86 o                         
   4  -1   7        259.13        254.27         3.50 o                         
   5  -1   7         50.53         51.12         1.36 o                         
   6  -1   7         43.89         42.96         1.30 o                         
   7  -1   7         12.54         15.67         1.16 o                         
  -9   0   7          0.07          0.22         0.46 o                         
  -8   0   7          4.14          4.74         0.61 o                         
  -7   0   7         15.75         12.41         0.65 o                         
  -6   0   7         35.17         34.50         0.88 o                         
  -5   0   7          2.93          2.84         0.29 o                         
  -4   0   7         11.66         12.67         0.56 o                         
  -3   0   7         17.23         15.83         0.58 o                         
  -2   0   7        183.33        204.56         2.89 o                         
  -1   0   7         51.19         56.78         0.76 o                         
   0   0   7        770.06        800.09         8.36 o                         
   1   0   7         42.53         43.17         0.70 o                         
   2   0   7        161.62        163.71         2.04 o                         
   3   0   7        604.37        633.10         6.75 o                         
   4   0   7          2.06          3.36         0.58 o                         
   5   0   7         10.43          8.77         0.64 o                         
   6   0   7          3.43          2.84         0.63 o                         
  -9   1   7         30.27         29.88         1.75 o                         
  -8   1   7         49.53         49.10         1.69 o                         
  -7   1   7         83.29         83.45         1.64 o                         
  -6   1   7         63.62         67.75         1.18 o                         
  -5   1   7        205.40        200.34         2.48 o                         
  -4   1   7        444.33        453.88         5.38 o                         
  -3   1   7         48.60         47.16         0.84 o                         
  -2   1   7        108.68        104.79         1.31 o                         
  -1   1   7          6.82         10.22         0.52 o                         
   0   1   7        306.95        302.55         4.04 o                         
   1   1   7         37.02         36.59         0.69 o                         
   2   1   7        183.36        173.77         2.17 o                         
   3   1   7         26.30         26.15         0.77 o                         
   4   1   7        113.43        111.77         2.17 o                         
   5   1   7         30.28         30.42         1.09 o                         
   6   1   7          2.57          4.04         0.89 o                         
  -9   2   7          9.32          9.09         1.90 o                         
  -8   2   7          1.90          2.96         1.37 o                         
  -7   2   7         16.07         11.41         0.87 o                         
  -6   2   7          8.63          8.68         0.53 o                         
  -5   2   7        391.57        381.73         5.19 o                         
  -4   2   7          0.22          0.19         0.29 o                         
  -3   2   7          0.82          1.50         0.25 o                         
  -2   2   7        120.78        115.99         2.18 o                         
  -1   2   7        103.84        112.01         1.74 o                         
   0   2   7        116.88        109.36         1.56 o                         
   1   2   7        599.49        601.40         7.66 o                         
   2   2   7        174.84        183.53         2.68 o                         
   3   2   7         19.26         19.54         1.22 o                         
   4   2   7         24.99         24.61         1.29 o                         
   5   2   7          0.99          0.58         0.66 o                         
  -9   3   7         53.44         54.32         3.80 o                         
  -8   3   7        138.48        128.40         5.71 o                         
  -7   3   7          4.87          8.25         1.02 o                         
  -6   3   7         25.77         22.46         1.12 o                         
  -5   3   7          0.53          0.09         0.40 o                         
  -4   3   7          1.43          0.86         0.33 o                         
  -3   3   7         37.02         30.51         0.91 o                         
  -2   3   7         25.13         22.89         1.48 o                         
  -1   3   7         94.87         87.85         1.83 o                         
   0   3   7        357.25        338.69         5.26 o                         
   1   3   7        656.21        623.17         8.71 o                         
   2   3   7          2.94          3.46         0.46 o                         
   3   3   7          1.48          2.34         0.74 o                         
   4   3   7          8.36          8.88         1.59 o                         
  -9   4   7         32.38         32.81         1.88 o                         
  -8   4   7         68.18         66.88         2.59 o                         
  -7   4   7          7.03          9.17         0.90 o                         
  -6   4   7          1.86          1.03         0.53 o                         
  -5   4   7         34.77         32.35         0.98 o                         
  -4   4   7          0.14          0.03         0.36 o                         
  -3   4   7        247.09        227.67         3.77 o                         
  -2   4   7        154.16        139.33         2.91 o                         
  -1   4   7        152.69        145.30         3.53 o                         
   0   4   7          4.51          3.46         0.55 o                         
   1   4   7          8.21          7.71         0.73 o                         
   2   4   7         73.32         79.06         2.14 o                         
   3   4   7         79.37         80.46         2.66 o                         
  -8   5   7          1.14          1.90         0.87 o                         
  -7   5   7          0.11         -0.27         0.49 o                         
  -6   5   7          0.24          0.16         0.32 o                         
  -5   5   7         12.73         10.47         0.72 o                         
  -4   5   7          7.20          7.65         0.65 o                         
  -3   5   7          7.08          5.36         0.60 o                         
  -2   5   7         12.28         11.49         0.76 o                         
  -1   5   7         11.32         10.76         0.80 o                         
   0   5   7         34.05         35.72         1.35 o                         
   1   5   7         32.11         28.88         3.86 o                         
   2   5   7          0.01         -0.56         0.78 o                         
  -8   6   7          7.80          8.66         1.10 o                         
  -7   6   7          9.66          9.02         1.00 o                         
  -6   6   7          0.67          0.71         0.52 o                         
  -5   6   7         17.32         16.77         0.92 o                         
  -4   6   7          1.39          2.35         0.54 o                         
  -3   6   7         29.73         27.26         1.19 o                         
  -2   6   7         28.52         27.26         1.23 o                         
  -1   6   7          0.08          0.54         0.48 o                         
   0   6   7         49.87         55.76         1.80 o                         
   1   6   7         89.15         99.52         4.02 o                         
  -7   7   7          0.00         -0.11         0.57 o                         
  -6   7   7          4.70          3.95         0.94 o                         
  -5   7   7          0.62          0.97         0.66 o                         
  -4   7   7          0.75          1.43         0.74 o                         
  -3   7   7         13.03         14.91         1.40 o                         
  -2   7   7          0.55         -0.33         0.85 o                         
  -1   7   7          0.02          0.00         1.59 o                         
   0 -10   8          4.85          5.39         2.01 o                         
   1 -10   8         10.32         14.48         2.32 o                         
   2 -10   8          0.00         -1.06         1.06 o                         
   3 -10   8          3.24          1.80         1.59 o                         
   4 -10   8          8.89          8.77         2.01 o                         
   5 -10   8          5.62          4.97         1.80 o                         
  -2  -9   8          1.78          0.95         1.48 o                         
  -1  -9   8         10.75         12.15         2.22 o                         
   0  -9   8          6.60          7.61         1.90 o                         
   1  -9   8          0.02          0.74         1.27 o                         
   2  -9   8         47.53         37.75         1.70 o                         
   3  -9   8         19.54         18.48         1.29 o                         
   4  -9   8         10.53         12.03         1.06 o                         
   5  -9   8          1.23          0.32         1.16 o                         
   6  -9   8          1.88          1.37         1.27 o                         
  -3  -8   8         18.22         17.71         1.20 o                         
  -2  -8   8         15.30         12.84         1.02 o                         
  -1  -8   8          9.89         10.37         0.92 o                         
   0  -8   8         11.45         14.27         1.10 o                         
   1  -8   8        115.47        109.03         3.07 o                         
   2  -8   8        142.02        128.34         3.48 o                         
   3  -8   8          7.35          8.47         0.90 o                         
   4  -8   8          4.29          4.40         0.79 o                         
   5  -8   8         18.31         24.09         2.43 o                         
   6  -8   8          4.38          4.19         0.86 o                         
   7  -8   8          6.31          7.44         1.14 o                         
  -4  -7   8          0.18          1.27         1.37 o                         
  -3  -7   8          0.74         -0.11         1.06 o                         
  -2  -7   8          1.63          1.90         1.27 o                         
  -1  -7   8        172.66        170.57         6.66 o                         
   0  -7   8          3.62          6.83         0.90 o                         
   1  -7   8         42.04         37.12         1.52 o                         
   2  -7   8          9.74          7.20         0.82 o                         
   3  -7   8          7.54          8.55         0.82 o                         
   4  -7   8         12.31         12.12         1.09 o                         
   5  -7   8          2.69          1.91         0.40 o                         
   6  -7   8         25.58         25.38         1.16 o                         
   7  -7   8         12.83         11.84         1.24 o                         
  -5  -6   8         19.27         17.97         2.43 o                         
  -4  -6   8         11.48         10.25         1.90 o                         
  -3  -6   8        142.84        134.95         5.71 o                         
  -2  -6   8          4.93          4.56         0.90 o                         
  -1  -6   8         51.56         57.53         1.96 o                         
   0  -6   8        168.52        154.82         3.73 o                         
   1  -6   8         79.76         70.19         2.11 o                         
   2  -6   8         96.06         99.58         2.72 o                         
   3  -6   8        187.64        190.61         3.57 o                         
   4  -6   8          8.91          8.26         0.52 o                         
   5  -6   8          1.10          0.48         0.36 o                         
   6  -6   8          0.25         -0.10         0.47 o                         
   7  -6   8          0.00          0.39         1.27 o                         
  -6  -5   8          3.48          1.27         1.27 o                         
  -5  -5   8         87.91         84.97         4.33 o                         
  -4  -5   8         14.33         11.62         1.80 o                         
  -3  -5   8        205.69        200.79         7.29 o                         
  -2  -5   8         71.66         71.65         3.59 o                         
  -1  -5   8         96.96         95.46         3.86 o                         
   0  -5   8          0.57          1.11         0.46 o                         
   1  -5   8          1.27          1.33         0.38 o                         
   2  -5   8         67.61         62.24         1.77 o                         
   3  -5   8        874.06        846.03        13.09 o                         
   4  -5   8         60.53         63.58         1.56 o                         
   5  -5   8         14.33         15.97         0.72 o                         
   6  -5   8         16.94         17.04         0.87 o                         
   7  -5   8          4.67          7.75         0.87 o                         
  -7  -4   8         29.51         30.51         1.88 o                         
  -6  -4   8          6.63          8.63         1.48 o                         
  -5  -4   8          0.73          1.06         0.95 o                         
  -4  -4   8          0.12          0.11         0.85 o                         
  -3  -4   8          9.36         10.67         1.59 o                         
  -2  -4   8          0.67          1.59         1.06 o                         
  -1  -4   8        438.76        465.20         8.82 o                         
   0  -4   8         20.90         19.76         0.69 o                         
   1  -4   8        258.79        244.66         3.31 o                         
   2  -4   8         39.47         38.54         0.85 o                         
   3  -4   8         69.03         66.57         1.65 o                         
   4  -4   8          0.03         -0.30         0.30 o                         
   5  -4   8          9.19          6.75         0.56 o                         
   6  -4   8          6.44          7.79         0.69 o                         
   7  -4   8          1.70          1.13         0.63 o                         
  -7  -3   8         85.42         87.81         2.50 o                         
  -6  -3   8         22.78         25.47         1.17 o                         
  -5  -3   8        179.52        175.22         6.45 o                         
  -4  -3   8        121.24        111.83         2.77 o                         
  -3  -3   8         42.47         41.87         1.04 o                         
  -2  -3   8        202.79        197.22         3.15 o                         
  -1  -3   8        434.52        439.70         4.61 o                         
   0  -3   8         35.75         39.24         0.72 o                         
   1  -3   8        505.92        476.50         6.65 o                         
   2  -3   8        120.38        121.67         1.68 o                         
   3  -3   8         59.02         53.88         0.94 o                         
   4  -3   8         64.04         65.57         1.65 o                         
   5  -3   8         32.44         38.96         1.17 o                         
   6  -3   8         38.85         37.15         1.21 o                         
   7  -3   8         23.44         21.80         1.48 o                         
  -8  -2   8          6.91          9.22         0.94 o                         
  -7  -2   8          2.25          0.95         0.49 o                         
  -6  -2   8         12.58         13.03         0.58 o                         
  -5  -2   8         43.77         40.48         0.92 o                         
  -4  -2   8        137.58        128.07         2.11 o                         
  -3  -2   8         16.36         18.41         0.68 o                         
  -2  -2   8        147.06        148.74         2.22 o                         
  -1  -2   8          7.98          6.52         0.26 o                         
   0  -2   8          8.01         10.21         0.39 o                         
   1  -2   8         24.90         23.23         0.62 o                         
   2  -2   8         30.41         33.15         0.64 o                         
   3  -2   8          1.21          1.35         0.28 o                         
   4  -2   8         89.73         81.66         1.50 o                         
   5  -2   8         67.83         70.44         1.66 o                         
   6  -2   8          7.07          7.46         0.67 o                         
   7  -2   8          3.37          3.42         0.86 o                         
  -8  -1   8         56.44         60.43         1.70 o                         
  -7  -1   8        113.86        115.18         1.92 o                         
  -6  -1   8         18.30         23.20         0.66 o                         
  -5  -1   8         57.76         56.36         1.11 o                         
  -4  -1   8          0.32          1.03         0.29 o                         
  -3  -1   8        291.30        308.04         4.21 o                         
  -2  -1   8        297.99        314.27         4.26 o                         
  -1  -1   8        657.95        663.08         8.52 o                         
   0  -1   8        212.27        192.07         2.51 o                         
   1  -1   8          0.40          1.67         0.23 o                         
   2  -1   8         14.74         15.80         0.49 o                         
   3  -1   8          0.29         -0.23         0.23 o                         
   4  -1   8          5.07          5.14         0.43 o                         
   5  -1   8          9.92         12.03         0.73 o                         
   6  -1   8         41.68         44.07         1.67 o                         
  -8   0   8          5.83          5.34         0.66 o                         
  -7   0   8         12.49         13.80         0.62 o                         
  -6   0   8         62.85         57.96         1.08 o                         
  -5   0   8         13.58         11.89         0.52 o                         
  -4   0   8          7.79          5.83         0.37 o                         
  -3   0   8        209.64        194.33         2.56 o                         
  -2   0   8        537.87        563.92         5.51 o                         
  -1   0   8        140.65        156.81         1.94 o                         
   0   0   8         13.05         14.85         0.52 o                         
   1   0   8         56.32         58.81         0.93 o                         
   2   0   8         34.56         37.01         0.86 o                         
   3   0   8         60.66         63.70         1.61 o                         
   4   0   8         88.09         80.40         1.77 o                         
   5   0   8         29.33         32.17         1.11 o                         
   6   0   8         55.73         56.19         2.35 o                         
  -9   1   8          0.29          0.85         1.37 o                         
  -8   1   8          6.66          7.23         0.96 o                         
  -7   1   8          6.19          8.75         0.78 o                         
  -6   1   8          4.53          5.05         0.57 o                         
  -5   1   8        525.08        534.58         7.94 o                         
  -4   1   8          0.33          0.42         0.30 o                         
  -3   1   8         50.75         49.78         1.18 o                         
  -2   1   8          0.68          1.93         0.54 o                         
  -1   1   8         52.45         50.56         1.02 o                         
   0   1   8          4.74          4.57         0.46 o                         
   1   1   8         65.80         75.93         1.45 o                         
   2   1   8        138.59        140.09         2.04 o                         
   3   1   8          4.97          5.14         0.55 o                         
   4   1   8         19.89         20.86         1.23 o                         
   5   1   8         15.69         18.61         1.41 o                         
  -9   2   8          4.60          4.14         0.90 o                         
  -8   2   8         33.35         30.37         1.65 o                         
  -7   2   8          6.83          6.57         0.76 o                         
  -6   2   8        150.93        147.29         3.30 o                         
  -5   2   8         61.35         62.51         1.63 o                         
  -4   2   8          2.71          2.44         0.53 o                         
  -3   2   8         57.03         59.19         1.32 o                         
  -2   2   8         42.11         37.89         1.03 o                         
  -1   2   8         16.13         15.22         0.75 o                         
   0   2   8         12.16         11.16         0.67 o                         
   1   2   8         11.92         11.26         0.76 o                         
   2   2   8        113.04        109.43         1.87 o                         
   3   2   8          8.93         10.09         0.83 o                         
   4   2   8         36.21         40.79         1.45 o                         
  -9   3   8          4.22          1.56         0.75 o                         
  -8   3   8          9.27          9.96         1.02 o                         
  -7   3   8         48.66         43.98         1.68 o                         
  -6   3   8          0.27          0.96         0.53 o                         
  -5   3   8         89.18         90.63         2.40 o                         
  -4   3   8          0.01         -0.34         0.45 o                         
  -3   3   8         69.71         59.51         1.41 o                         
  -2   3   8          6.55          6.98         0.54 o                         
  -1   3   8          9.64         10.70         0.74 o                         
   0   3   8          3.88          3.75         0.59 o                         
   1   3   8          1.44          1.62         0.51 o                         
   2   3   8        108.03        110.26         3.92 o                         
   3   3   8          3.02          3.27         1.90 o                         
   4   3   8          2.94          3.80         1.48 o                         
  -8   4   8          0.58          0.91         1.16 o                         
  -7   4   8         41.34         41.95         1.69 o                         
  -6   4   8          0.01          1.20         0.53 o                         
  -5   4   8         10.66         10.91         0.72 o                         
  -4   4   8        126.47        121.56         3.47 o                         
  -3   4   8        128.24        111.74         2.50 o                         
  -2   4   8         90.20         87.19         2.14 o                         
  -1   4   8         12.30         11.06         0.80 o                         
   0   4   8          7.85          9.58         0.80 o                         
   1   4   8         23.68         25.10         1.18 o                         
   2   4   8         29.40         31.28         2.43 o                         
   3   4   8         83.91         93.42         4.65 o                         
  -8   5   8          8.12          7.06         0.97 o                         
  -7   5   8          1.29          0.42         0.60 o                         
  -6   5   8         30.58         26.74         1.37 o                         
  -5   5   8          1.31          2.18         0.47 o                         
  -4   5   8         51.49         39.93         1.40 o                         
  -3   5   8          8.15          5.98         0.69 o                         
  -2   5   8          1.51          2.03         0.82 o                         
  -1   5   8         13.11         10.54         0.84 o                         
   0   5   8          6.60          5.52         0.76 o                         
   1   5   8          2.49          1.99         0.93 o                         
  -7   6   8          7.89          7.51         1.00 o                         
  -6   6   8         41.84         44.47         2.27 o                         
  -5   6   8         31.43         32.60         1.85 o                         
  -4   6   8         11.62         14.12         1.34 o                         
  -3   6   8         16.20         15.54         1.85 o                         
  -2   6   8         95.29         95.73         3.35 o                         
  -1   6   8          1.86          1.46         0.86 o                         
   0   6   8         35.05         37.89         2.20 o                         
  -5   7   8          0.43          1.88         1.11 o                         
  -4   7   8          0.02         -0.10         0.74 o                         
  -3   7   8          2.78          5.35         1.14 o                         
   1 -10   9          0.25         -1.16         1.16 o                         
   2 -10   9         10.41          8.03         2.01 o                         
   3 -10   9          3.22          1.37         1.37 o                         
   4 -10   9         38.32         39.74         3.28 o                         
  -1  -9   9          1.93         -1.16         1.16 o                         
   0  -9   9          4.37          0.95         1.37 o                         
   1  -9   9          1.45          0.95         1.27 o                         
   2  -9   9          1.27          2.11         1.37 o                         
   3  -9   9         34.74         32.23         2.75 o                         
   4  -9   9          1.03          1.27         0.70 o                         
   5  -9   9         30.72         35.40         2.96 o                         
  -3  -8   9          1.49          0.74         1.48 o                         
  -2  -8   9         11.46         10.87         0.95 o                         
  -1  -8   9        137.41        136.43         3.63 o                         
   0  -8   9         92.21         84.81         2.96 o                         
   1  -8   9          0.01          0.96         0.56 o                         
   2  -8   9         16.25         14.76         1.09 o                         
   3  -8   9          0.50          1.06         1.43 o                         
   4  -8   9         13.52         15.48         1.15 o                         
   5  -8   9          6.10          5.81         1.59 o                         
   6  -8   9         16.83         16.83         1.42 o                         
  -4  -7   9          0.37          0.53         1.27 o                         
  -3  -7   9         19.20         21.14         2.54 o                         
  -2  -7   9         17.56         18.09         1.11 o                         
  -1  -7   9        131.85        132.40         4.60 o                         
   0  -7   9        155.01        147.43         6.29 o                         
   1  -7   9        100.64        101.98         4.65 o                         
   2  -7   9         46.20         45.55         1.78 o                         
   3  -7   9         55.08         55.73         2.01 o                         
   4  -7   9         49.97         44.78         1.42 o                         
   5  -7   9        131.23        135.80         2.95 o                         
   6  -7   9         19.27         17.03         1.80 o                         
  -5  -6   9         17.94         19.45         2.54 o                         
  -4  -6   9          9.59          9.83         1.90 o                         
  -3  -6   9         15.73         20.92         2.32 o                         
  -2  -6   9          9.96         12.58         1.90 o                         
  -1  -6   9          0.32          1.23         0.47 o                         
   0  -6   9          1.73          1.34         0.47 o                         
   1  -6   9          6.49          4.92         0.65 o                         
   2  -6   9          0.16         -0.13         0.37 o                         
   3  -6   9         21.32         20.27         0.95 o                         
   4  -6   9         32.26         32.81         1.26 o                         
   5  -6   9         59.41         51.19         1.55 o                         
   6  -6   9          2.79          3.37         0.60 o                         
   7  -6   9          1.35          1.48         1.16 o                         
  -6  -5   9          7.98         11.94         2.11 o                         
  -5  -5   9          0.01          0.11         0.95 o                         
  -4  -5   9          7.67         10.25         1.80 o                         
  -3  -5   9         49.40         49.04         2.96 o                         
  -2  -5   9        214.68        199.10         7.19 o                         
  -1  -5   9         54.60         48.86         1.58 o                         
   0  -5   9        366.80        346.34         7.12 o                         
   1  -5   9        521.97        519.14         8.35 o                         
   2  -5   9         22.93         20.98         0.94 o                         
   3  -5   9        117.63        120.43         3.10 o                         
   4  -5   9          4.86          2.57         0.60 o                         
   5  -5   9         13.99         18.51         0.94 o                         
   6  -5   9         19.10         22.37         1.00 o                         
   7  -5   9         14.61         14.63         1.90 o                         
  -7  -4   9         15.84         16.49         2.32 o                         
  -6  -4   9          1.58          3.23         0.81 o                         
  -5  -4   9          5.33          7.50         1.59 o                         
  -4  -4   9          6.03          9.09         1.48 o                         
  -3  -4   9          2.28          2.11         1.06 o                         
  -2  -4   9         18.79         20.20         2.22 o                         
  -1  -4   9         32.53         37.47         0.97 o                         
   0  -4   9         42.86         44.71         1.11 o                         
   1  -4   9        268.04        273.34         4.33 o                         
   2  -4   9         20.16         18.68         0.77 o                         
   3  -4   9         32.10         32.88         1.17 o                         
   4  -4   9          2.01          1.71         0.43 o                         
   5  -4   9          7.72          4.74         0.53 o                         
   6  -4   9          0.25          1.44         0.47 o                         
   7  -4   9          7.57          4.97         1.48 o                         
  -7  -3   9          0.34          0.72         0.68 o                         
  -6  -3   9          4.40          6.51         0.91 o                         
  -5  -3   9        132.74        117.30         4.97 o                         
  -4  -3   9         11.81         11.07         1.37 o                         
  -3  -3   9         64.48         64.47         2.96 o                         
  -2  -3   9        145.46        149.35         3.04 o                         
  -1  -3   9        215.54        208.14         2.88 o                         
   0  -3   9         39.98         37.59         0.87 o                         
   1  -3   9         32.33         34.33         0.85 o                         
   2  -3   9          7.76          7.30         0.73 o                         
   3  -3   9         16.57         17.61         0.63 o                         
   4  -3   9          8.96         10.06         0.53 o                         
   5  -3   9        154.22        146.57         2.77 o                         
   6  -3   9          3.21          2.92         0.58 o                         
  -8  -2   9          2.29          2.23         0.86 o                         
  -7  -2   9          2.90          2.54         0.72 o                         
  -6  -2   9         48.10         40.20         1.22 o                         
  -5  -2   9          4.96          5.43         0.47 o                         
  -4  -2   9          2.68          3.51         0.43 o                         
  -3  -2   9          3.30          3.96         0.41 o                         
  -2  -2   9        105.00        111.61         1.83 o                         
  -1  -2   9        175.77        168.27         2.22 o                         
   0  -2   9         11.78         11.97         0.52 o                         
   1  -2   9        271.46        264.59         3.36 o                         
   2  -2   9          1.80          1.92         0.37 o                         
   3  -2   9         17.18         13.38         0.61 o                         
   4  -2   9          4.11          4.01         0.40 o                         
   5  -2   9         46.72         48.66         1.39 o                         
   6  -2   9          0.05         -0.53         0.70 o                         
  -8  -1   9          3.57          4.16         0.73 o                         
  -7  -1   9          7.28          5.54         0.48 o                         
  -6  -1   9         10.66          7.35         0.49 o                         
  -5  -1   9         65.21         68.91         1.30 o                         
  -4  -1   9          1.91          0.89         0.34 o                         
  -3  -1   9         60.54         67.95         1.35 o                         
  -2  -1   9         13.76         12.03         0.54 o                         
  -1  -1   9        183.52        195.39         2.55 o                         
   0  -1   9         93.77         85.60         1.38 o                         
   1  -1   9         46.43         40.35         1.13 o                         
   2  -1   9         20.59         23.74         0.71 o                         
   3  -1   9         95.08         83.98         1.43 o                         
   4  -1   9          3.15          3.88         1.03 o                         
   5  -1   9          2.12          1.97         0.76 o                         
   6  -1   9          3.32          3.68         0.93 o                         
  -8   0   9          5.60          5.48         0.88 o                         
  -7   0   9         10.59         12.71         0.93 o                         
  -6   0   9          6.48          6.31         0.60 o                         
  -5   0   9         44.50         42.10         1.08 o                         
  -4   0   9        251.99        255.97         4.14 o                         
  -3   0   9        354.42        364.98         8.04 o                         
  -2   0   9         10.34         10.91         0.46 o                         
  -1   0   9        102.73         93.36         1.80 o                         
   0   0   9         11.64         12.74         0.57 o                         
   1   0   9         16.18         13.86         0.61 o                         
   2   0   9          1.69          2.32         0.39 o                         
   3   0   9         63.20         66.46         1.47 o                         
   4   0   9         31.39         33.33         1.27 o                         
   5   0   9         44.56         48.08         2.12 o                         
  -8   1   9          0.57          1.54         0.70 o                         
  -7   1   9         26.80         27.19         1.27 o                         
  -6   1   9         38.91         41.57         1.56 o                         
  -5   1   9         56.07         59.78         1.60 o                         
  -4   1   9        325.51        315.42         7.84 o                         
  -3   1   9         16.68         16.17         0.57 o                         
  -2   1   9        233.31        225.94         3.65 o                         
  -1   1   9        188.45        176.91         3.05 o                         
   0   1   9        111.26        111.01         2.19 o                         
   1   1   9        337.34        334.60         5.48 o                         
   2   1   9         10.02          9.35         0.63 o                         
   3   1   9         28.37         34.11         1.26 o                         
   4   1   9          0.49          0.59         0.44 o                         
  -8   2   9         10.60         13.91         1.07 o                         
  -7   2   9         49.94         51.24         2.54 o                         
  -6   2   9         52.52         49.64         1.73 o                         
  -5   2   9         11.76         11.10         1.01 o                         
  -4   2   9         25.15         26.27         1.21 o                         
  -3   2   9         34.98         32.53         0.96 o                         
  -2   2   9         59.62         53.72         1.34 o                         
  -1   2   9         36.96         32.59         1.08 o                         
   0   2   9        167.41        162.00         3.35 o                         
   1   2   9        355.31        333.75         7.74 o                         
   2   2   9         18.66         17.43         1.42 o                         
   3   2   9         47.13         44.81         3.06 o                         
   4   2   9         32.41         33.50         2.75 o                         
  -8   3   9          1.46          1.84         0.71 o                         
  -7   3   9          4.49          3.91         0.75 o                         
  -6   3   9          1.96          1.72         0.57 o                         
  -5   3   9          4.14          4.50         0.95 o                         
  -4   3   9         22.39         24.47         0.97 o                         
  -3   3   9         42.92         35.19         1.22 o                         
  -2   3   9          5.05          4.69         0.60 o                         
  -1   3   9         86.90         90.24         2.62 o                         
   0   3   9         28.71         28.34         2.44 o                         
   1   3   9          1.12          0.96         0.53 o                         
   2   3   9          4.71          4.86         1.01 o                         
   3   3   9         11.31         10.99         1.90 o                         
  -8   4   9         16.78         15.83         1.26 o                         
  -7   4   9         60.28         63.11         2.20 o                         
  -6   4   9         27.11         28.57         1.68 o                         
  -5   4   9         30.58         32.36         2.12 o                         
  -4   4   9        131.81        122.74         2.74 o                         
  -3   4   9          1.79          2.05         0.66 o                         
  -2   4   9         18.41         20.43         1.03 o                         
  -1   4   9        265.98        255.84         5.28 o                         
   0   4   9         51.44         51.07         1.73 o                         
   1   4   9         63.21         65.59         2.98 o                         
   2   4   9         23.83         24.20         2.54 o                         
  -7   5   9          2.87          3.26         1.10 o                         
  -6   5   9          4.21          4.43         0.94 o                         
  -5   5   9          0.15          0.28         0.41 o                         
  -4   5   9         28.23         29.20         1.44 o                         
  -3   5   9          5.97          3.39         1.53 o                         
  -2   5   9          6.47          5.36         1.04 o                         
  -1   5   9         16.37         19.29         1.62 o                         
   0   5   9          0.04         -0.47         1.00 o                         
  -6   6   9          8.92          9.77         1.27 o                         
  -5   6   9         15.45         13.77         1.74 o                         
  -4   6   9          5.75          3.48         1.85 o                         
  -3   6   9         78.10         73.67         2.99 o                         
  -2   6   9         20.64         20.51         1.74 o                         
   0  -9  10         14.63         13.84         2.43 o                         
   1  -9  10          6.83          9.09         2.01 o                         
   2  -9  10         34.87         35.72         2.96 o                         
   3  -9  10         40.51         32.97         2.85 o                         
   4  -9  10          6.84          6.13         1.80 o                         
  -2  -8  10         35.35         36.61         1.68 o                         
  -1  -8  10         46.45         49.13         1.92 o                         
   0  -8  10         17.45         15.62         1.17 o                         
   1  -8  10          5.59          4.84         0.95 o                         
   2  -8  10          0.13          0.67         0.56 o                         
   3  -8  10         10.68         12.05         2.01 o                         
   4  -8  10          3.45          3.70         0.80 o                         
   5  -8  10         17.75         19.87         2.43 o                         
  -4  -7  10         12.90         16.49         2.43 o                         
  -3  -7  10          2.53          2.85         1.48 o                         
  -2  -7  10        159.42        151.23         6.45 o                         
  -1  -7  10          2.38          2.54         0.64 o                         
   0  -7  10         17.17         19.47         2.75 o                         
   1  -7  10          2.74          2.47         0.64 o                         
   2  -7  10         20.79         19.55         2.22 o                         
   3  -7  10          4.07          4.93         0.78 o                         
   4  -7  10         21.13         24.74         1.13 o                         
   5  -7  10        112.99        117.75         3.49 o                         
   6  -7  10         10.28         12.46         1.27 o                         
  -5  -6  10          5.46          5.50         1.69 o                         
  -4  -6  10         16.77         20.18         2.43 o                         
  -3  -6  10          7.77         10.04         1.90 o                         
  -2  -6  10         59.81         56.96         3.38 o                         
  -1  -6  10         12.60         12.15         1.64 o                         
   0  -6  10         43.61         42.69         2.38 o                         
   1  -6  10          3.92          4.47         2.32 o                         
   2  -6  10         70.92         70.08         2.26 o                         
   3  -6  10          0.19         -0.56         0.56 o                         
   4  -6  10         22.09         21.60         1.06 o                         
   5  -6  10          5.25          6.61         1.22 o                         
   6  -6  10          0.66          1.10         1.11 o                         
  -6  -5  10         37.98         37.41         3.06 o                         
  -5  -5  10          9.19          6.02         1.59 o                         
  -4  -5  10         21.35         26.10         2.43 o                         
  -3  -5  10          1.74          1.69         1.06 o                         
  -2  -5  10          2.41          4.44         1.37 o                         
  -1  -5  10          0.34          0.14         0.74 o                         
   0  -5  10         98.10         94.55         2.59 o                         
   1  -5  10          1.17          0.89         0.44 o                         
   2  -5  10        241.54        223.65         4.11 o                         
   3  -5  10         22.56         21.65         0.99 o                         
   4  -5  10          1.99          2.62         0.56 o                         
   5  -5  10         14.47         16.49         1.48 o                         
   6  -5  10         10.85         13.55         1.11 o                         
  -6  -4  10          0.96          0.70         0.58 o                         
  -5  -4  10         43.18         39.31         2.85 o                         
  -4  -4  10         13.03         14.16         1.80 o                         
  -3  -4  10         20.04         18.85         2.32 o                         
  -2  -4  10         51.59         49.58         2.05 o                         
  -1  -4  10         97.30         91.73         1.76 o                         
   0  -4  10          6.01          7.36         0.61 o                         
   1  -4  10         39.03         36.61         1.07 o                         
   2  -4  10          2.12          2.32         0.44 o                         
   3  -4  10          7.17          8.66         0.88 o                         
   4  -4  10          6.82          8.65         1.00 o                         
   5  -4  10          0.58          0.59         0.50 o                         
   6  -4  10         11.47         14.43         1.28 o                         
  -7  -3  10         30.38         34.41         1.90 o                         
  -6  -3  10         54.62         48.68         2.09 o                         
  -5  -3  10         72.54         73.92         2.65 o                         
  -4  -3  10          4.36          4.59         0.86 o                         
  -3  -3  10          1.54          3.05         0.62 o                         
  -2  -3  10         68.13         72.63         1.91 o                         
  -1  -3  10         47.22         50.30         1.17 o                         
   0  -3  10        200.07        184.13         3.03 o                         
   1  -3  10        119.79        108.36         2.06 o                         
   2  -3  10         55.83         50.06         1.72 o                         
   3  -3  10         56.22         50.32         1.31 o                         
   4  -3  10         34.10         32.54         1.10 o                         
   5  -3  10         23.26         28.27         1.34 o                         
   6  -3  10         11.36         14.71         1.12 o                         
  -7  -2  10          5.26          5.60         0.79 o                         
  -6  -2  10          6.18          5.18         0.87 o                         
  -5  -2  10          0.25          0.56         0.34 o                         
  -4  -2  10         10.17         13.23         1.15 o                         
  -3  -2  10          7.09          8.93         0.98 o                         
  -2  -2  10         48.13         49.76         1.54 o                         
  -1  -2  10          0.49          0.61         0.28 o                         
   0  -2  10         55.00         56.15         1.25 o                         
   1  -2  10        180.91        181.82         2.76 o                         
   2  -2  10          8.11          8.33         0.52 o                         
   3  -2  10        102.75         95.50         1.78 o                         
   4  -2  10         37.83         41.97         1.50 o                         
   5  -2  10         12.94         18.26         3.49 o                         
  -7  -1  10         27.45         24.03         2.18 o                         
  -6  -1  10         54.13         56.08         1.53 o                         
  -5  -1  10          5.51          7.22         0.71 o                         
  -4  -1  10         68.03         65.19         1.53 o                         
  -3  -1  10        103.62        105.14         2.10 o                         
  -2  -1  10          7.38          7.41         0.39 o                         
  -1  -1  10         15.11         15.75         0.55 o                         
   0  -1  10         17.18         15.41         0.66 o                         
   1  -1  10        136.99        132.41         2.19 o                         
   2  -1  10        128.15        127.87         2.19 o                         
   3  -1  10         39.19         37.86         1.32 o                         
   4  -1  10          2.83          3.26         0.78 o                         
   5  -1  10          2.91          6.06         0.99 o                         
  -8   0  10          0.08          0.62         0.56 o                         
  -7   0  10          7.41          6.61         0.79 o                         
  -6   0  10          8.35         10.66         0.89 o                         
  -5   0  10          0.04          0.36         0.41 o                         
  -4   0  10        250.36        253.55         7.85 o                         
  -3   0  10          0.34          0.64         0.45 o                         
  -2   0  10        120.63        120.02         2.20 o                         
  -1   0  10        151.73        146.84         2.64 o                         
   0   0  10        123.40        128.15         2.28 o                         
   1   0  10        250.50        241.37         3.54 o                         
   2   0  10         34.70         34.48         1.95 o                         
   3   0  10        125.66        129.21         2.83 o                         
   4   0  10          0.10         -0.29         0.74 o                         
  -8   1  10         53.00         54.42         1.97 o                         
  -7   1  10         13.48         13.54         1.05 o                         
  -6   1  10          3.93          4.92         0.70 o                         
  -5   1  10          2.66          3.19         0.62 o                         
  -4   1  10          3.81          4.03         0.60 o                         
  -3   1  10          5.19          5.96         0.46 o                         
  -2   1  10          2.50          1.27         0.43 o                         
  -1   1  10          1.04          1.28         0.38 o                         
   0   1  10         28.67         28.40         1.06 o                         
   1   1  10         27.86         25.88         1.15 o                         
   2   1  10         36.15         40.52         1.48 o                         
   3   1  10          2.10          0.21         1.06 o                         
   4   1  10          8.95         10.36         1.90 o                         
  -8   2  10         13.66         15.88         1.18 o                         
  -7   2  10          8.92          8.02         1.15 o                         
  -6   2  10         14.41         16.34         3.80 o                         
  -5   2  10          0.23          0.55         0.58 o                         
  -4   2  10        150.01        140.19         4.03 o                         
  -3   2  10         41.17         43.80         1.35 o                         
  -2   2  10        431.52        413.34         7.12 o                         
  -1   2  10        382.55        374.87         7.01 o                         
   0   2  10         21.98         22.33         1.44 o                         
   1   2  10         24.13         24.94         1.16 o                         
   2   2  10         10.21          9.32         0.83 o                         
   3   2  10         44.17         44.17         3.28 o                         
  -8   3  10          0.00          0.07         0.58 o                         
  -7   3  10          0.07         -0.78         0.78 o                         
  -6   3  10          3.89          5.13         0.94 o                         
  -5   3  10          6.51          5.67         0.96 o                         
  -4   3  10          0.06          0.00         0.35 o                         
  -3   3  10         29.95         30.38         1.21 o                         
  -2   3  10         66.63         64.57         1.86 o                         
  -1   3  10         98.39         99.56         2.48 o                         
   0   3  10          1.70          0.73         0.62 o                         
   1   3  10          0.00          0.21         1.05 o                         
   2   3  10          2.26          1.80         1.37 o                         
  -7   4  10         18.14         20.92         1.57 o                         
  -6   4  10          7.98          7.07         1.09 o                         
  -5   4  10         22.58         24.00         1.11 o                         
  -4   4  10         52.57         50.66         2.95 o                         
  -3   4  10         38.00         43.08         1.52 o                         
  -2   4  10         19.78         14.96         1.40 o                         
  -1   4  10         16.93         16.47         1.64 o                         
   0   4  10          7.91          7.61         1.48 o                         
   1   4  10         19.55         20.60         1.68 o                         
  -6   5  10          1.87          2.22         0.84 o                         
  -5   5  10          1.97          2.64         0.88 o                         
  -4   5  10         19.26         20.34         1.62 o                         
  -3   5  10         64.14         64.93         2.77 o                         
  -2   5  10         12.82         11.40         1.34 o                         
  -1   5  10         50.60         52.70         2.56 o                         
   1  -9  11         26.60         26.42         2.85 o                         
   2  -9  11          2.61          2.22         1.59 o                         
   3  -9  11          5.13          7.93         1.90 o                         
  -2  -8  11         20.74         23.99         2.85 o                         
  -1  -8  11          1.87          0.95         1.37 o                         
   0  -8  11          1.57          0.11         1.16 o                         
   1  -8  11          0.45          0.63         1.16 o                         
   2  -8  11          3.95          3.06         1.37 o                         
   3  -8  11         23.63         23.04         2.54 o                         
   4  -8  11          0.03         -0.53         1.06 o                         
  -3  -7  11          2.07          4.44         1.69 o                         
  -2  -7  11         14.49         18.49         2.43 o                         
  -1  -7  11         13.98         13.63         1.53 o                         
   0  -7  11         10.76         12.47         1.11 o                         
   1  -7  11          0.82         -0.17         0.53 o                         
   2  -7  11          9.39         10.06         0.98 o                         
   3  -7  11          5.45          6.24         1.59 o                         
   4  -7  11         66.12         60.24         3.59 o                         
   5  -7  11         13.72         11.57         1.24 o                         
  -4  -6  11          0.17          0.85         1.27 o                         
  -3  -6  11         21.89         23.04         2.54 o                         
  -2  -6  11         22.62         26.63         2.54 o                         
  -1  -6  11          1.02          0.63         0.47 o                         
   0  -6  11         21.76         22.03         2.01 o                         
   1  -6  11          1.18          1.80         0.56 o                         
   2  -6  11         52.44         49.90         2.17 o                         
   3  -6  11          0.97          1.47         0.51 o                         
   4  -6  11         44.05         43.82         2.03 o                         
   5  -6  11          4.92          4.13         0.90 o                         
  -5  -5  11         16.12         18.92         2.32 o                         
  -4  -5  11         27.99         27.58         2.64 o                         
  -3  -5  11         32.97         32.23         2.54 o                         
  -2  -5  11          0.59          0.11         1.06 o                         
  -1  -5  11          9.83          9.52         1.59 o                         
   0  -5  11        262.38        261.05         5.73 o                         
   1  -5  11         23.60         24.24         1.00 o                         
   2  -5  11         18.69         17.91         0.93 o                         
   3  -5  11         39.50         37.78         1.34 o                         
   4  -5  11          1.37          0.05         0.63 o                         
   5  -5  11         19.17         23.25         1.59 o                         
  -6  -4  11          0.23          0.38         0.62 o                         
  -5  -4  11          4.62          8.45         1.59 o                         
  -4  -4  11          6.20          5.18         1.48 o                         
  -3  -4  11          2.01          3.25         0.86 o                         
  -2  -4  11         25.64         24.50         1.57 o                         
  -1  -4  11          2.38          2.34         0.39 o                         
   0  -4  11        299.90        297.31         4.60 o                         
   1  -4  11          5.33          4.36         0.52 o                         
   2  -4  11         28.96         26.15         0.95 o                         
   3  -4  11         28.43         28.23         1.00 o                         
   4  -4  11          1.25          1.30         0.48 o                         
   5  -4  11          6.14          8.95         1.27 o                         
  -6  -3  11         35.99         31.81         2.54 o                         
  -5  -3  11          3.29          5.33         1.59 o                         
  -4  -3  11         20.49         20.90         3.86 o                         
  -3  -3  11          2.49          2.12         0.67 o                         
  -2  -3  11        120.37        122.65         2.78 o                         
  -1  -3  11        196.25        200.67         5.17 o                         
   0  -3  11         37.34         37.45         1.11 o                         
   1  -3  11         99.16         91.89         2.18 o                         
   2  -3  11          0.19         -0.33         0.39 o                         
   3  -3  11          0.23          0.05         0.43 o                         
   4  -3  11         12.18         10.75         0.94 o                         
   5  -3  11          4.06          4.68         0.96 o                         
  -7  -2  11         15.54         17.12         2.11 o                         
  -6  -2  11         19.22         21.00         3.38 o                         
  -5  -2  11          0.66          1.28         0.54 o                         
  -4  -2  11          9.53          9.25         1.01 o                         
  -3  -2  11         49.53         54.94         1.91 o                         
  -2  -2  11        273.65        273.84         9.55 o                         
  -1  -2  11        112.39        112.05         2.11 o                         
   0  -2  11        183.84        183.11         3.09 o                         
   1  -2  11         59.36         52.23         1.34 o                         
   2  -2  11         21.77         18.72         0.85 o                         
   3  -2  11         18.41         26.29         1.76 o                         
   4  -2  11         74.06         74.95         2.80 o                         
   5  -2  11         22.27         28.32         1.75 o                         
  -7  -1  11          0.64          0.72         0.57 o                         
  -6  -1  11          5.62          4.84         0.86 o                         
  -5  -1  11         39.89         39.30         1.80 o                         
  -4  -1  11        252.41        249.13         5.97 o                         
  -3  -1  11          6.96          8.37         0.91 o                         
  -2  -1  11         46.10         47.98         1.99 o                         
  -1  -1  11          0.40          0.17         0.30 o                         
   0  -1  11          3.10          3.57         0.44 o                         
   1  -1  11          7.75          7.59         0.55 o                         
   2  -1  11          0.83          0.93         0.38 o                         
   3  -1  11         35.23         34.34         1.34 o                         
   4  -1  11         14.94         13.54         1.26 o                         
  -7   0  11         22.72         26.07         1.54 o                         
  -6   0  11         54.20         58.72         2.48 o                         
  -5   0  11         86.70         89.06         2.92 o                         
  -4   0  11        147.17        152.26         4.95 o                         
  -3   0  11         40.73         39.21         1.46 o                         
  -2   0  11         41.89         42.95         1.18 o                         
  -1   0  11         45.47         42.28         1.23 o                         
   0   0  11        171.90        172.59         3.15 o                         
   1   0  11         47.39         48.23         2.97 o                         
   2   0  11        154.90        154.27         3.34 o                         
   3   0  11         47.22         56.47         2.43 o                         
   4   0  11          3.64          4.65         1.59 o                         
  -7   1  11          0.62          0.42         0.59 o                         
  -6   1  11          9.42          8.73         1.09 o                         
  -5   1  11          0.58          0.27         0.53 o                         
  -4   1  11          4.40          3.11         0.76 o                         
  -3   1  11          7.30          5.86         0.53 o                         
  -2   1  11          2.30          2.59         0.45 o                         
  -1   1  11         63.34         63.34         3.32 o                         
   0   1  11          9.99          9.64         1.23 o                         
   1   1  11         16.64         16.71         1.02 o                         
   2   1  11         20.57         18.24         1.41 o                         
   3   1  11         17.33         17.33         2.22 o                         
  -7   2  11         13.55         13.02         1.32 o                         
  -6   2  11         72.57         69.51         2.72 o                         
  -5   2  11          3.75          3.55         0.81 o                         
  -4   2  11          2.54          2.77         0.84 o                         
  -3   2  11         14.94         17.11         0.92 o                         
  -2   2  11         64.99         61.13         1.83 o                         
  -1   2  11          0.41          0.32         0.47 o                         
   0   2  11         67.03         65.61         2.72 o                         
   1   2  11         14.64         16.28         1.49 o                         
   2   2  11         30.50         34.98         2.96 o                         
  -7   3  11          2.38          1.36         0.78 o                         
  -6   3  11         28.67         31.69         1.88 o                         
  -5   3  11          0.48         -0.61         0.61 o                         
  -4   3  11         14.66         15.08         0.93 o                         
  -3   3  11        124.98        120.70         2.85 o                         
  -2   3  11          0.66         -0.46         0.74 o                         
  -1   3  11          0.04          0.00         0.78 o                         
   0   3  11          5.83          6.66         1.19 o                         
   1   3  11          0.43          0.27         0.81 o                         
  -6   4  11          0.45          0.54         0.85 o                         
  -5   4  11          9.49         11.23         0.88 o                         
  -4   4  11          9.52          8.45         1.19 o                         
  -3   4  11         42.54         39.85         2.21 o                         
  -2   4  11         35.26         35.51         3.59 o                         
  -1   4  11         26.05         28.36         2.48 o                         
  -1  -8  12         21.30         20.71         2.64 o                         
   0  -8  12          6.96          6.87         1.80 o                         
   1  -8  12          2.75          3.17         1.48 o                         
   2  -8  12          4.70          5.92         1.80 o                         
   3  -8  12          0.02          0.00         1.16 o                         
  -3  -7  12         22.43         23.46         2.85 o                         
  -2  -7  12         54.74         56.12         3.80 o                         
  -1  -7  12         14.88         15.42         1.11 o                         
   0  -7  12          8.17          8.56         1.96 o                         
   1  -7  12         60.47         77.36         4.23 o                         
   2  -7  12         40.17         43.33         3.06 o                         
   3  -7  12          9.21          9.93         1.90 o                         
   4  -7  12         19.32         19.34         2.43 o                         
  -4  -6  12          2.30          0.32         1.27 o                         
  -3  -6  12          7.08          8.24         2.01 o                         
  -2  -6  12          2.46          2.96         1.48 o                         
  -1  -6  12          8.98          9.73         0.91 o                         
   0  -6  12          5.49          5.28         0.75 o                         
   1  -6  12         17.02         16.23         1.74 o                         
   2  -6  12          9.95          6.24         1.59 o                         
   3  -6  12          1.58          1.32         0.90 o                         
   4  -6  12          4.68          3.92         1.06 o                         
  -5  -5  12         25.74         26.21         2.85 o                         
  -4  -5  12        198.71        196.99         7.61 o                         
  -3  -5  12         35.03         33.61         2.64 o                         
  -2  -5  12         42.76         45.76         2.96 o                         
  -1  -5  12         29.41         28.41         1.31 o                         
   0  -5  12          3.95          3.58         0.59 o                         
   1  -5  12         23.47         26.60         1.13 o                         
   2  -5  12          7.61          5.35         0.65 o                         
   3  -5  12         29.34         31.43         1.68 o                         
   4  -5  12          2.70          4.09         0.90 o                         
  -5  -4  12         48.16         46.29         3.06 o                         
  -4  -4  12         44.67         48.88         2.31 o                         
  -3  -4  12          1.30          3.60         0.97 o                         
  -2  -4  12         38.68         43.27         5.07 o                         
  -1  -4  12         81.11         83.71         2.00 o                         
   0  -4  12          0.01         -0.32         0.35 o                         
   1  -4  12         32.40         31.38         1.08 o                         
   2  -4  12         60.66         57.06         1.50 o                         
   3  -4  12         17.52         19.20         1.04 o                         
   4  -4  12          0.90          0.16         0.51 o                         
  -6  -3  12          9.29          8.35         1.80 o                         
  -5  -3  12          8.72         10.51         1.31 o                         
  -4  -3  12         77.22         79.78         2.93 o                         
  -3  -3  12         19.50         20.52         1.11 o                         
  -2  -3  12          0.21         -0.27         0.48 o                         
  -1  -3  12          1.25          1.09         0.42 o                         
   0  -3  12          0.19          0.42         0.37 o                         
   1  -3  12          0.25          0.04         0.38 o                         
   2  -3  12          0.00         -0.34         0.36 o                         
   3  -3  12         19.00         15.29         1.23 o                         
   4  -3  12          0.00         -0.37         0.48 o                         
  -6  -2  12         37.11         39.95         3.17 o                         
  -5  -2  12         19.13         18.15         1.90 o                         
  -4  -2  12         12.96         14.27         1.19 o                         
  -3  -2  12        236.95        239.88         5.85 o                         
  -2  -2  12         86.01         94.50         1.91 o                         
  -1  -2  12         16.60         17.75         1.16 o                         
   0  -2  12         13.29         13.52         0.88 o                         
   1  -2  12          1.68          0.45         0.44 o                         
   2  -2  12         36.88         32.18         1.14 o                         
   3  -2  12         13.47         14.12         1.26 o                         
   4  -2  12         24.21         24.53         2.32 o                         
  -7  -1  12          4.10          5.71         1.69 o                         
  -6  -1  12          4.12          3.38         2.01 o                         
  -5  -1  12         13.86         15.82         2.38 o                         
  -4  -1  12          9.86         10.91         1.37 o                         
  -3  -1  12        140.53        143.39         8.88 o                         
  -2  -1  12          2.54          2.01         0.43 o                         
  -1  -1  12          1.12          0.62         0.41 o                         
   0  -1  12          1.02          1.24         0.48 o                         
   1  -1  12         13.49         10.92         1.04 o                         
   2  -1  12          0.02         -0.30         0.63 o                         
   3  -1  12          1.42          1.37         1.27 o                         
  -7   0  12         55.24         63.95         2.64 o                         
  -6   0  12         50.08         50.23         3.43 o                         
  -5   0  12         57.73         56.58         2.33 o                         
  -4   0  12          3.61          6.09         1.16 o                         
  -3   0  12         10.52          9.42         1.74 o                         
  -2   0  12          6.89          6.46         0.64 o                         
  -1   0  12          0.46          0.06         0.42 o                         
   0   0  12         21.42         22.44         1.14 o                         
   1   0  12         50.82         52.67         3.01 o                         
   2   0  12         65.35         55.27         3.38 o                         
   3   0  12          2.26          2.96         1.48 o                         
  -7   1  12          4.46          5.07         1.01 o                         
  -6   1  12          3.38          2.66         1.53 o                         
  -5   1  12          1.37          1.51         0.76 o                         
  -4   1  12         20.92         17.87         1.37 o                         
  -3   1  12          2.97          3.16         0.56 o                         
  -2   1  12          4.07          3.04         0.73 o                         
  -1   1  12         18.17         18.98         1.06 o                         
   0   1  12         34.92         34.50         2.27 o                         
   1   1  12         20.87         19.94         1.56 o                         
   2   1  12         11.49         11.41         1.90 o                         
  -6   2  12         16.98         20.09         1.60 o                         
  -5   2  12          8.71          9.28         1.19 o                         
  -4   2  12         16.48         15.96         3.17 o                         
  -3   2  12         17.03         15.19         1.08 o                         
  -2   2  12          5.43          5.96         1.04 o                         
  -1   2  12          1.21          0.69         0.78 o                         
   0   2  12         24.66         27.09         1.86 o                         
   1   2  12         24.44         22.42         2.48 o                         
  -6   3  12          1.95          4.17         1.01 o                         
  -5   3  12          1.76          1.62         0.86 o                         
  -4   3  12          3.99          2.49         0.88 o                         
  -3   3  12          0.05          0.15         0.70 o                         
  -2   3  12         22.08         20.33         1.74 o                         
  -1   3  12         14.31         13.99         1.52 o                         
  -2  -7  13         19.64         23.67         2.75 o                         
  -1  -7  13         15.54         18.60         2.54 o                         
   0  -7  13          5.85          6.55         1.80 o                         
   1  -7  13         11.39         17.23         2.32 o                         
   2  -7  13         26.51         30.22         2.85 o                         
   3  -7  13         14.28         19.76         2.43 o                         
  -3  -6  13         14.04         16.80         2.43 o                         
  -2  -6  13         31.32         33.50         2.75 o                         
  -1  -6  13         25.01         28.76         1.44 o                         
   0  -6  13          2.35          0.95         1.16 o                         
   1  -6  13         38.43         40.37         2.96 o                         
   2  -6  13          0.64          0.11         1.06 o                         
   3  -6  13          9.76         12.75         1.37 o                         
  -4  -5  13          5.39          4.76         1.69 o                         
  -3  -5  13          5.96          7.50         1.80 o                         
  -2  -5  13          2.95          5.50         1.59 o                         
  -1  -5  13         12.47         10.91         0.83 o                         
   0  -5  13         23.59         24.20         1.18 o                         
   1  -5  13          1.02          0.82         0.59 o                         
   2  -5  13         24.46         26.41         2.96 o                         
   3  -5  13          1.10         -0.47         0.61 o                         
  -5  -4  13         30.07         32.76         2.75 o                         
  -4  -4  13         25.97         28.69         3.33 o                         
  -3  -4  13         19.86         19.54         1.61 o                         
  -2  -4  13         31.18         28.79         1.79 o                         
  -1  -4  13         29.24         29.23         1.56 o                         
   0  -4  13         22.25         21.87         0.95 o                         
   1  -4  13         37.22         38.83         1.52 o                         
   2  -4  13         63.59         62.89         2.01 o                         
   3  -4  13          0.42         -0.49         0.63 o                         
  -5  -3  13          0.78          1.37         1.27 o                         
  -4  -3  13          3.94          3.70         1.48 o                         
  -3  -3  13          0.05         -0.11         0.95 o                         
  -2  -3  13        223.21        237.75         5.75 o                         
  -1  -3  13         21.08         24.61         0.97 o                         
   0  -3  13          0.66          0.55         0.56 o                         
   1  -3  13          0.12         -0.19         0.54 o                         
   2  -3  13          2.79          3.23         0.71 o                         
   3  -3  13          5.51          6.76         1.53 o                         
  -6  -2  13          7.80          8.14         1.80 o                         
  -5  -2  13         25.26         23.78         2.54 o                         
  -4  -2  13          0.14         -0.60         0.60 o                         
  -3  -2  13         78.86         75.58         2.77 o                         
  -2  -2  13          6.63          7.21         0.64 o                         
  -1  -2  13          1.50          1.16         0.46 o                         
   0  -2  13         26.79         28.33         1.25 o                         
   1  -2  13         55.74         48.81         2.28 o                         
   2  -2  13         27.32         26.10         2.32 o                         
   3  -2  13         13.25         13.53         2.01 o                         
  -6  -1  13          5.79          5.50         0.99 o                         
  -5  -1  13         23.72         24.87         1.62 o                         
  -4  -1  13          2.11          2.64         1.27 o                         
  -3  -1  13         10.42          8.72         1.11 o                         
  -2  -1  13         36.42         35.30         1.32 o                         
  -1  -1  13          7.93          6.56         0.70 o                         
   0  -1  13          1.05         -0.48         0.71 o                         
   1  -1  13          2.67          1.59         1.22 o                         
   2  -1  13          2.92         -0.21         1.06 o                         
  -6   0  13          1.22          1.82         1.11 o                         
  -5   0  13         10.33         11.37         2.32 o                         
  -4   0  13         33.26         33.20         1.90 o                         
  -3   0  13         36.01         32.30         1.83 o                         
  -2   0  13         12.45         14.98         0.94 o                         
  -1   0  13        168.88        167.05         4.80 o                         
   0   0  13         26.83         26.55         1.79 o                         
   1   0  13          7.24          6.33         1.16 o                         
  -6   1  13          0.00          0.53         1.27 o                         
  -5   1  13         18.11         18.89         1.57 o                         
  -4   1  13          0.04         -0.23         0.68 o                         
  -3   1  13          0.36         -0.29         0.42 o                         
  -2   1  13          0.71          1.01         0.81 o                         
  -1   1  13         43.89         42.93         2.26 o                         
   0   1  13          4.79          3.91         1.05 o                         
  -5   2  13          5.56          3.55         1.01 o                         
  -4   2  13         41.12         39.90         2.26 o                         
  -3   2  13         61.06         60.22         2.69 o                         
  -2   2  13          0.37         -0.71         0.71 o                         
  -1   2  13          3.89          3.26         1.04 o                         
  -2  -6  14          3.50          3.49         1.59 o                         
  -1  -6  14          0.84         -0.11         1.16 o                         
   0  -6  14         10.51          9.72         1.90 o                         
   1  -6  14         28.41         34.45         2.75 o                         
   2  -6  14          4.47          6.13         1.69 o                         
  -3  -5  14          0.24          0.74         1.37 o                         
  -2  -5  14          5.04          4.07         1.11 o                         
  -1  -5  14          2.35          1.49         1.16 o                         
   0  -5  14          9.68          9.62         1.31 o                         
   1  -5  14          0.38         -0.26         0.67 o                         
   2  -5  14          4.06          4.04         1.64 o                         
  -4  -4  14          0.06         -1.06         1.06 o                         
  -3  -4  14         15.34         16.38         2.32 o                         
  -2  -4  14         19.62         22.47         1.79 o                         
  -1  -4  14         56.98         61.78         1.89 o                         
   0  -4  14         34.14         34.85         1.54 o                         
   1  -4  14          9.56         11.76         1.53 o                         
   2  -4  14         11.00         13.09         1.08 o                         
  -4  -3  14         27.55         30.22         2.96 o                         
  -3  -3  14         39.31         39.42         3.28 o                         
  -2  -3  14          7.18          7.00         1.48 o                         
  -1  -3  14         26.77         30.16         1.31 o                         
   0  -3  14          0.55          0.27         0.95 o                         
   1  -3  14          0.05          0.42         0.75 o                         
   2  -3  14          0.32          1.37         1.27 o                         
  -5  -2  14          9.26          9.30         2.01 o                         
  -4  -2  14        114.88        118.25         5.71 o                         
  -3  -2  14         80.96         80.58         2.99 o                         
  -2  -2  14          0.82          0.30         0.43 o                         
  -1  -2  14         29.96         26.23         2.27 o                         
   0  -2  14         10.29         10.34         1.29 o                         
   1  -2  14         37.58         43.61         2.28 o                         
  -5  -1  14          0.78          0.44         0.78 o                         
  -4  -1  14         15.79         16.27         1.47 o                         
  -3  -1  14          4.51          4.08         0.96 o                         
  -2  -1  14          2.98          2.91         0.66 o                         
  -1  -1  14         18.93         20.74         1.64 o                         
   0  -1  14          5.39          4.67         1.05 o                         
   1  -1  14         16.02         18.63         2.01 o                         
  -4   0  14         12.57         14.18         1.42 o                         
  -3   0  14         32.44         32.50         2.03 o                         
  -2   0  14         23.44         24.35         1.80 o                         
  -1   0  14         29.19         28.76         2.27 o                         
  -3   1  14         43.45         43.39         2.80 o                         
  -2   1  14         28.38         30.33         3.17 o                         
  -1  -4  15         75.50         76.62         4.54 o                         
  -2  -3  15         48.00         52.14         2.50 o                         
  -1  -3  15          0.14          1.16         0.90 o                         
  -2  -2  15          0.08         -0.12         0.81 o                         
  -1  -2  15         10.53          9.83         2.01 o                         
                                                                                
